# Supplementary material for: Template or ligand? Different structural behaviours of aromatic amines in combination with zinco­phosphite networks
Source: Acta Crystallogr E Crystallogr Commun. 2018 Sep 11;74(Pt 10):1411–6. doi: 10.1107/S2056989018012343 (PMC6176438; doi:10.1107/S2056989018012343)
Supplement: Supplementary file 1 [file e-74-01411-sup1.cif]

##############################################################################
#                                                                            #
# This CIF contains the data in a paper accepted for publication in          #
# Acta Crystallographica Section E. It conforms to the requirements of       #
# Notes for Authors for Acta Crystallographica Section E, and has been       #
# peer reviewed under the auspices of the IUCr Commission on Journals.       #
#                                                                            #
# Full details of the Crystallographic Information File format               #
# are given in the paper "The Crystallographic Information File (CIF):       #
# a New Standard Archive File for Crystallography" by S. R. Hall, F. H.      #
# Allen and I. D. Brown [Acta Cryst. (1991), A47, 655-685].                  #
#                                                                            #
# The current version of the core CIF dictionary is obtainable from          #
# ftp://ftp.iucr.org/pub/cif_core.dic.                                       #
#                                                                            #
# Software is freely available for graphical display of the structure(s)     #
# in this CIF. For information consult the CIF software page                 #
# http://www.iucr.org/resources/cif/software.                                #
#                                                                            #
# This file may be used for bona fide research purposes within the           #
# scientific community so long as proper attribution is given to the journal # 
# article from which it was obtained.                                        #
#                                                                            #
##############################################################################
data_I
_database_code_depnum_ccdc_archive 'CCDC 1864883'
_audit_creation_method     'SHELXL-2014/7'
_chemical_name_systematic
;
<i>catena</i>-Poly[bis(2-amino-3-hydroxypyridinium)
[zinc-di-\m-phosphonato] dihydrate]
;
_chemical_name_common     ?
_chemical_formula_moiety     '2(C5 H7 N2 O +), H2 O6 P2 Zn 2-, 2(H2 O)'
_chemical_formula_sum     'C10 H20 N4 O10 P2 Zn'
_chemical_formula_iupac     '(C5 H7 N2 O)[Zn (H P O3)2], 2H2 O'
_chemical_formula_weight     483.61
_chemical_melting_point     ?
_shelx_space_group_comment
;
The symmetry employed for this shelxl refinement is uniquely defined
by the following loop, which should always be used as a source of
symmetry information in preference to the above space-group names.
They are only intended as comments.
;
_space_group_crystal_system     monoclinic
_space_group_name_H-M_alt     'P n'
_space_group_name_Hall     'P -2yac'
loop_
    _space_group_symop_operation_xyz
    'x, y, z'
    'x+1/2, -y, z+1/2'
_cell_length_a     10.5172(3)
_cell_length_b     7.4210(2)
_cell_length_c     23.5592(5)
_cell_angle_alpha     90
_cell_angle_beta     93.861(2)
_cell_angle_gamma     90
_cell_volume     1834.58(8)
_cell_formula_units_Z     4
_cell_measurement_reflns_used     11223
_cell_measurement_theta_min     3.3500
_cell_measurement_theta_max     30.0120
_cell_measurement_temperature     100(2)
_exptl_crystal_description     lath
_exptl_crystal_colour     'pale brown'
_exptl_crystal_size_max     0.20
_exptl_crystal_size_mid     0.05
_exptl_crystal_size_min     0.04
_exptl_crystal_density_diffrn     1.751
_exptl_crystal_density_meas     ?
_exptl_crystal_density_method     ?
_exptl_crystal_F_000     992
_exptl_absorpt_coefficient_mu     1.572
_exptl_absorpt_correction_type     gaussian
_exptl_absorpt_process_details
;
(CrysAlis PRO; Rigaku OD, 2017)
;
_shelx_estimated_absorpt_T_min     0.744
_shelx_estimated_absorpt_T_max     0.940
_exptl_absorpt_correction_T_min     0.653
_exptl_absorpt_correction_T_max     1.000
_diffrn_ambient_temperature     100(2)
_diffrn_radiation_type     MoK\a
_diffrn_radiation_wavelength     0.71073
_diffrn_measurement_device_type
                                  'Rigaku XtaLAB AFC12 (RCD3): Kappa single CCD'
_diffrn_measurement_method     \w
_diffrn_detector_area_resol_mean     ?
_diffrn_reflns_number     30281
_diffrn_reflns_av_R_equivalents     0.0698
_diffrn_reflns_theta_min     2.878
_diffrn_reflns_theta_max     27.482
_diffrn_reflns_theta_full     25.242
_diffrn_measured_fraction_theta_max     0.999
_diffrn_measured_fraction_theta_full     0.999
_diffrn_reflns_limit_h_min     -13
_diffrn_reflns_limit_h_max     13
_diffrn_reflns_limit_k_min     -9
_diffrn_reflns_limit_k_max     9
_diffrn_reflns_limit_l_min     -30
_diffrn_reflns_limit_l_max     30
_refine_special_details
;
Refined as a 2-component inversion twin
;
_reflns_number_total     8399
_reflns_number_gt     7166
_reflns_threshold_expression     'I > 2\s(I)'
_refine_ls_structure_factor_coef     Fsqd
_refine_ls_matrix_type     full
_refine_ls_R_factor_all     0.0562
_refine_ls_R_factor_gt     0.0457
_refine_ls_wR_factor_gt     0.1108
_refine_ls_wR_factor_ref     0.1211
_refine_ls_goodness_of_fit_ref     1.051
_refine_ls_restrained_S_all     1.045
_refine_ls_number_reflns     8399
_refine_ls_number_parameters     561
_refine_ls_number_restraints     116
_refine_ls_hydrogen_treatment     constr
_refine_ls_weighting_scheme     calc
_refine_ls_weighting_details
              'w=1/[\s^2^(Fo^2^)+(0.0553P)^2^+0.7374P] where P=(Fo^2^+2Fc^2^)/3'
_atom_sites_solution_hydrogens     mixed
_atom_sites_solution_primary     direct
_atom_sites_solution_secondary     difmap
_refine_ls_shift/su_max     0.001
_refine_ls_shift/su_mean     0.000
_refine_diff_density_max     0.727
_refine_diff_density_min     -0.934
_refine_ls_extinction_method     none
_refine_ls_extinction_coef     .
_refine_ls_abs_structure_details
;
 Refined as an inversion twin.
;
_refine_ls_abs_structure_Flack     0.44(2)
loop_
    _atom_type_symbol
    _atom_type_description
    _atom_type_scat_dispersion_real
    _atom_type_scat_dispersion_imag
    _atom_type_scat_source
    'C' 'C' 0.0033 0.0016
                         'International Tables Vol C Tables 4.2.6.8 and 6.1.1.4'
    'H' 'H' 0.0000 0.0000
                         'International Tables Vol C Tables 4.2.6.8 and 6.1.1.4'
    'N' 'N' 0.0061 0.0033
                         'International Tables Vol C Tables 4.2.6.8 and 6.1.1.4'
    'O' 'O' 0.0106 0.0060
                         'International Tables Vol C Tables 4.2.6.8 and 6.1.1.4'
    'P' 'P' 0.1023 0.0942
                         'International Tables Vol C Tables 4.2.6.8 and 6.1.1.4'
    'Zn' 'Zn' 0.2839 1.4301
                         'International Tables Vol C Tables 4.2.6.8 and 6.1.1.4'
_computing_data_collection
;
CrysAlis PRO (Rigaku OD, 2017)
;
_computing_cell_refinement
;
CrysAlis PRO (Rigaku OD, 2017)
;
_computing_data_reduction
;
CrysAlis PRO (Rigaku OD, 2017)
;
_computing_structure_solution
;
SHELXS97 (Sheldrick, 2008)
;
_computing_structure_refinement
;
SHELXL2014 (Sheldrick, 2015)
;
_computing_molecular_graphics
;
ORTEP-3 for Windows (Farrugia, 2012)
;
_computing_publication_material
;
publCIF (Westrip, 2010)
;
loop_
    _atom_site_type_symbol
    _atom_site_label
    _atom_site_fract_x
    _atom_site_fract_y
    _atom_site_fract_z
    _atom_site_U_iso_or_equiv
    _atom_site_adp_type
    _atom_site_calc_flag
    _atom_site_occupancy
    _atom_site_disorder_assembly
    _atom_site_disorder_group
    Zn Zn1 0.29788(9) 0.12391(12) 0.47099(5) 0.0097(2) Uani d 0.7962(13) A 1
    Zn Zn2 0.39776(9) 0.63750(12) 0.52509(5) 0.0107(2) Uani d 0.7962(13) A 1
    P P1 0.5742(2) -0.0631(3) 0.49814(11) 0.0100(5) Uani d 0.7962(13) A 1
    H H1P 0.6345 -0.1706 0.4643 0.012 Uiso calc 0.7962(13) A 1
    P P2 0.2957(2) 0.3226(3) 0.59341(11) 0.0117(5) Uani d 0.7962(13) A 1
    H H2P 0.2057 0.4351 0.6074 0.014 Uiso calc 0.7962(13) A 1
    P P3 0.1214(2) 0.8237(3) 0.50040(10) 0.0096(5) Uani d 0.7962(13) A 1
    H H3P 0.0635 0.9329 0.5346 0.012 Uiso calc 0.7962(13) A 1
    P P4 0.4029(3) 0.4338(3) 0.40242(11) 0.0121(5) Uani d 0.7962(13) A 1
    H H4P 0.4949 0.3204 0.3916 0.015 Uiso calc 0.7962(13) A 1
    O O1 0.4630(6) 0.0229(7) 0.4606(3) 0.0187(12) Uani d 1 . .
    O O2 0.5283(7) -0.1830(8) 0.5457(3) 0.0130(15) Uani d 0.7962(13) A 1
    O O3 0.6701(7) 0.0742(9) 0.5199(3) 0.0128(14) Uani d 0.7962(13) A 1
    O O4 0.2409(6) 0.2209(7) 0.5406(3) 0.0166(12) Uani d 1 . .
    O O5 0.4101(6) 0.4405(8) 0.5792(3) 0.0141(15) Uani d 0.7962(13) A 1
    O O6 0.3238(8) 0.2047(9) 0.6441(3) 0.0173(15) Uani d 0.7962(13) A 1
    O O7 0.2333(6) 0.7341(7) 0.5368(3) 0.0195(12) Uani d 1 . .
    O O8 0.1677(7) 0.9409(8) 0.4521(3) 0.0108(14) Uani d 0.7962(13) A 1
    O O9 0.0226(7) 0.6864(10) 0.4784(3) 0.0187(16) Uani d 0.7962(13) A 1
    O O10 0.4529(6) 0.5428(7) 0.4536(3) 0.0215(13) Uani d 1 . .
    O O11 0.2885(7) 0.3175(8) 0.4147(3) 0.0122(14) Uani d 0.7962(13) A 1
    O O12 0.3790(8) 0.5469(9) 0.3488(3) 0.0180(16) Uani d 0.7962(13) A 1
    C C1 -0.0430(9) 0.7452(9) 0.3345(4) 0.0127(15) Uani d 1 B 1
    C C2 -0.1081(8) 0.7173(10) 0.2791(3) 0.0153(16) Uani d 1 B 1
    C C3 -0.2282(10) 0.6467(10) 0.2765(4) 0.0197(18) Uani d 1 B 1
    H H3 -0.2730 0.6291 0.2405 0.024 Uiso calc 1 B 1
    C C4 -0.2865(9) 0.5996(12) 0.3264(4) 0.0209(19) Uani d 1 B 1
    H H4 -0.3712 0.5541 0.3247 0.025 Uiso calc 1 B 1
    C C5 -0.2178(11) 0.6210(10) 0.3778(5) 0.023(2) Uani d 1 B 1
    H H5 -0.2530 0.5846 0.4121 0.028 Uiso calc 1 B 1
    N N1 -0.1006(7) 0.6937(8) 0.3792(3) 0.0155(14) Uani d 1 B 1
    H H1N -0.0595 0.7076 0.4127 0.019 Uiso calc 1 B 1
    N N2 0.0727(7) 0.8217(9) 0.3387(3) 0.0192(15) Uani d 1 B 1
    H H2N 0.1103 0.8436 0.3085 0.023 Uiso d 1 B 1
    H H3N 0.1172 0.8327 0.3713 0.023 Uiso d 1 B 1
    O O13 -0.0441(6) 0.7701(8) 0.2354(3) 0.0205(13) Uani d 1 B 1
    H H1O -0.1011 0.7477 0.2025 0.025 Uiso d 1 B 1
    C C6 -0.0411(8) 0.2483(9) 0.3353(4) 0.0132(15) Uani d 1 C 1
    C C7 -0.1160(8) 0.2107(10) 0.2836(4) 0.0154(16) Uani d 1 C 1
    C C8 -0.2329(10) 0.1395(10) 0.2858(5) 0.0214(19) Uani d 1 C 1
    H H8 -0.2832 0.1163 0.2516 0.026 Uiso calc 1 C 1
    C C9 -0.2817(9) 0.0987(12) 0.3391(4) 0.0219(19) Uani d 1 C 1
    H H9 -0.3647 0.0495 0.3411 0.026 Uiso calc 1 C 1
    C C10 -0.2057(10) 0.1323(9) 0.3877(5) 0.020(2) Uani d 1 C 1
    H H10 -0.2348 0.1036 0.4239 0.023 Uiso calc 1 C 1
    N N3 -0.0902(7) 0.2056(8) 0.3837(3) 0.0147(14) Uani d 1 C 1
    H H4N -0.0439 0.2268 0.4155 0.018 Uiso calc 1 C 1
    N N4 0.0743(7) 0.3240(9) 0.3337(3) 0.0176(15) Uani d 1 C 1
    H H5N 0.1026 0.3503 0.3014 0.021 Uiso d 1 C 1
    H H6N 0.1196 0.3271 0.3696 0.021 Uiso d 1 C 1
    O O14 -0.0615(6) 0.2569(8) 0.2359(3) 0.0187(13) Uani d 1 C 1
    H H2O -0.1066 0.2487 0.2002 0.022 Uiso d 1 C 1
    C C11 0.7386(9) 0.5063(9) 0.6604(3) 0.0132(15) Uani d 1 D 1
    C C12 0.8096(8) 0.5368(10) 0.7127(4) 0.0137(15) Uani d 1 D 1
    C C13 0.9285(10) 0.6141(10) 0.7120(5) 0.0193(18) Uani d 1 D 1
    H H13 0.9764 0.6387 0.7467 0.023 Uiso calc 1 D 1
    C C14 0.9794(10) 0.6566(12) 0.6599(4) 0.024(2) Uani d 1 D 1
    H H14 1.0616 0.7096 0.6598 0.029 Uiso calc 1 D 1
    C C15 0.9143(10) 0.6237(9) 0.6116(5) 0.021(2) Uani d 1 D 1
    H H15 0.9509 0.6487 0.5767 0.025 Uiso calc 1 D 1
    N N5 0.7913(7) 0.5519(8) 0.6112(3) 0.0153(14) Uani d 1 D 1
    H H7N 0.7471 0.5361 0.5786 0.018 Uiso calc 1 D 1
    N N6 0.6241(7) 0.4317(10) 0.6582(3) 0.0175(15) Uani d 1 D 1
    H H8N 0.5904 0.3944 0.6910 0.021 Uiso d 1 D 1
    H H9N 0.5721 0.4240 0.6261 0.021 Uiso d 1 D 1
    O O15 0.7456(6) 0.4867(8) 0.7589(3) 0.0200(13) Uani d 1 D 1
    H H3O 0.8041 0.5036 0.7911 0.024 Uiso d 1 D 1
    C C16 0.7461(8) 0.0065(9) 0.6661(4) 0.0127(15) Uani d 1 E 1
    C C17 0.8178(8) 0.0341(10) 0.7183(4) 0.0149(16) Uani d 1 E 1
    C C18 0.9372(9) 0.1088(10) 0.7185(4) 0.0189(18) Uani d 1 E 1
    H H18 0.9857 0.1277 0.7535 0.023 Uiso calc 1 E 1
    C C19 0.9884(10) 0.1580(12) 0.6663(5) 0.024(2) Uani d 1 E 1
    H H19 1.0712 0.2092 0.6663 0.029 Uiso calc 1 E 1
    C C20 0.9206(10) 0.1322(9) 0.6180(5) 0.0185(19) Uani d 1 E 1
    H H20 0.9553 0.1627 0.5830 0.022 Uiso calc 1 E 1
    N N7 0.7986(7) 0.0608(8) 0.6178(3) 0.0179(15) Uani d 1 E 1
    H H10N 0.7535 0.0502 0.5851 0.021 Uiso calc 1 E 1
    N N8 0.6313(7) -0.0675(9) 0.6625(3) 0.0161(14) Uani d 1 E 1
    H H11N 0.5974 -0.0978 0.6959 0.019 Uiso d 1 E 1
    H H12N 0.5858 -0.0779 0.6314 0.019 Uiso d 1 E 1
    O O16 0.7579(6) -0.0175(8) 0.7652(3) 0.0193(13) Uani d 1 E 1
    H H4O 0.8095 -0.0032 0.7982 0.023 Uiso d 1 E 1
    Zn Zn11 0.3031(7) 0.6147(5) 0.4721(3) 0.0135(10) Uiso d 0.2038(13) A 2
    Zn Zn12 0.4040(7) 0.1296(5) 0.5270(3) 0.0187(12) Uiso d 0.2038(13) A 2
    P P11 0.1234(12) 0.3165(13) 0.4996(5) 0.016(2) Uiso d 0.2038(13) A 2
    H H11P 0.0600 0.4218 0.5330 0.019 Uiso calc 0.2038(13) A 2
    P P12 0.5783(12) 0.4298(14) 0.4968(6) 0.016(2) Uiso d 0.2038(13) A 2
    H H12P 0.6349 0.3214 0.4620 0.020 Uiso calc 0.2038(13) A 2
    P P13 0.4039(13) 0.9269(15) 0.4043(6) 0.019(2) Uiso d 0.2038(13) A 2
    H H13P 0.4927 0.8130 0.3899 0.022 Uiso calc 0.2038(13) A 2
    P P14 0.2970(12) 0.8186(14) 0.5952(6) 0.018(2) Uiso d 0.2038(13) A 2
    H H14P 0.2128 0.9396 0.6095 0.021 Uiso calc 0.2038(13) A 2
    O O21 0.675(2) 0.558(3) 0.5173(10) 0.006(5) Uiso d 0.2038(13) A 2
    O O22 0.024(3) 0.171(4) 0.4733(14) 0.032(8) Uiso d 0.2038(13) A 2
    O O23 0.318(3) 0.712(3) 0.6457(13) 0.016(6) Uiso d 0.2038(13) A 2
    O O24 0.298(3) 0.815(4) 0.4172(13) 0.021(6) Uiso d 0.2038(13) A 2
    O O25 0.416(3) 0.935(4) 0.5815(13) 0.022(7) Uiso d 0.2038(13) A 2
    O O26 0.535(3) 0.311(4) 0.5443(14) 0.025(7) Uiso d 0.2038(13) A 2
    O O27 0.375(3) 1.048(4) 0.3498(15) 0.026(7) Uiso d 0.2038(13) A 2
    O O28 0.170(3) 0.437(3) 0.4515(12) 0.013(6) Uiso d 0.2038(13) A 2
    O O1W 0.6860(7) 0.4392(8) 0.5070(3) 0.0134(14) Uani d 0.7962(13) A 1
    H H1W 0.6406 0.4900 0.4889 0.016 Uiso d 0.7962(13) A 1
    H H2W 0.6747 0.3343 0.5127 0.016 Uiso d 0.7962(13) A 1
    O O2W 0.0054(7) 0.3238(9) 0.4897(3) 0.0155(15) Uani d 0.7962(13) A 1
    H H3W 0.0564 0.2613 0.5103 0.019 Uiso d 0.7962(13) A 1
    H H4W 0.0227 0.4412 0.4873 0.019 Uiso d 0.7962(13) A 1
    O O3W 0.2802(7) 0.8476(9) 0.6495(3) 0.0145(15) Uani d 0.7962(13) A 1
    H H5W 0.2959 0.9675 0.6465 0.017 Uiso d 0.7962(13) A 1
    H H6W 0.2657 0.8138 0.6159 0.017 Uiso d 0.7962(13) A 1
    O O4W 0.4104(7) 0.9072(10) 0.3501(3) 0.0186(16) Uani d 0.7962(13) A 1
    H H7W 0.4055 0.7825 0.3475 0.022 Uiso d 0.7962(13) A 1
    H H8W 0.4376 0.9703 0.3758 0.022 Uiso d 0.7962(13) A 1
    O O11W 0.001(3) 0.811(4) 0.4927(14) 0.032(8) Uiso d 0.2038(13) A 2
    H H11W 0.0064 0.9202 0.4871 0.038 Uiso d 0.2038(13) A 2
    H H12W 0.0688 0.7889 0.5063 0.038 Uiso d 0.2038(13) A 2
    O O12W 0.688(3) -0.064(3) 0.5100(11) 0.016(6) Uiso d 0.2038(13) A 2
    H H13W 0.6193 -0.0367 0.4955 0.019 Uiso d 0.2038(13) A 2
    H H14W 0.6829 -0.1755 0.5124 0.019 Uiso d 0.2038(13) A 2
    O O13W 0.280(3) 0.347(4) 0.6471(12) 0.012(6) Uiso d 0.2038(13) A 2
    H H15W 0.2663 0.3098 0.6153 0.014 Uiso d 0.2038(13) A 2
    H H16W 0.2890 0.4585 0.6469 0.014 Uiso d 0.2038(13) A 2
    O O14W 0.410(3) 0.411(5) 0.3459(15) 0.031(7) Uiso d 0.2038(13) A 2
    H H17W 0.4193 0.4521 0.3779 0.037 Uiso d 0.2038(13) A 2
    H H18W 0.3956 0.3043 0.3470 0.037 Uiso d 0.2038(13) A 2
loop_
    _atom_site_aniso_label
    _atom_site_aniso_U_11
    _atom_site_aniso_U_22
    _atom_site_aniso_U_33
    _atom_site_aniso_U_12
    _atom_site_aniso_U_13
    _atom_site_aniso_U_23
    Zn1 0.0089(5) 0.0115(4) 0.0084(4) -0.0025(3) -0.0025(3) 0.0013(3)
    Zn2 0.0104(5) 0.0119(4) 0.0096(5) -0.0026(3) -0.0019(3) 0.0012(3)
    P1 0.0089(10) 0.0114(10) 0.0095(9) -0.0009(7) -0.0006(7) 0.0006(7)
    P2 0.0133(11) 0.0133(10) 0.0080(9) -0.0032(8) -0.0013(7) 0.0002(7)
    P3 0.0087(10) 0.0119(9) 0.0080(9) -0.0009(7) -0.0016(7) 0.0009(7)
    P4 0.0134(11) 0.0139(10) 0.0088(9) -0.0032(8) -0.0012(8) 0.0009(7)
    O1 0.014(3) 0.024(3) 0.018(3) -0.001(2) -0.002(2) -0.003(2)
    O2 0.019(3) 0.013(3) 0.006(3) -0.006(2) -0.004(2) 0.0006(19)
    O3 0.015(3) 0.013(3) 0.010(3) -0.003(2) -0.004(2) 0.004(2)
    O4 0.015(3) 0.017(2) 0.017(3) -0.001(2) 0.000(2) -0.005(2)
    O5 0.009(3) 0.015(3) 0.018(3) -0.004(2) -0.002(2) 0.005(2)
    O6 0.023(3) 0.019(3) 0.009(3) -0.009(3) -0.005(2) 0.005(2)
    O7 0.018(3) 0.027(3) 0.013(3) -0.005(2) 0.001(2) 0.000(2)
    O8 0.010(3) 0.013(3) 0.008(2) -0.006(2) -0.003(2) 0.0034(19)
    O9 0.019(3) 0.020(3) 0.016(3) -0.009(3) -0.005(2) 0.000(2)
    O10 0.021(3) 0.031(3) 0.013(3) -0.009(2) 0.002(2) -0.007(2)
    O11 0.012(3) 0.015(3) 0.009(3) -0.004(2) -0.005(2) 0.0054(19)
    O12 0.026(4) 0.017(3) 0.010(3) -0.005(3) -0.007(2) 0.004(2)
    C1 0.015(4) 0.009(3) 0.014(3) 0.001(3) -0.002(3) -0.004(3)
    C2 0.021(4) 0.010(3) 0.014(4) 0.000(3) -0.002(3) -0.001(3)
    C3 0.019(4) 0.017(4) 0.022(4) -0.003(3) -0.002(3) -0.005(3)
    C4 0.012(4) 0.017(4) 0.034(5) -0.001(3) 0.002(3) -0.001(3)
    C5 0.024(5) 0.015(4) 0.032(5) 0.003(3) 0.014(4) 0.002(3)
    N1 0.018(3) 0.015(3) 0.012(3) 0.004(3) -0.001(3) 0.001(2)
    N2 0.018(4) 0.023(3) 0.017(3) -0.004(3) -0.005(3) 0.000(3)
    O13 0.026(3) 0.024(3) 0.012(3) 0.001(2) 0.005(2) -0.002(2)
    C6 0.009(4) 0.014(3) 0.016(4) 0.001(3) -0.005(3) -0.001(3)
    C7 0.020(4) 0.012(3) 0.014(4) 0.000(3) -0.001(3) 0.001(3)
    C8 0.019(4) 0.020(4) 0.025(4) 0.002(3) -0.006(3) -0.006(3)
    C9 0.017(5) 0.015(3) 0.035(5) -0.002(3) 0.008(4) -0.001(3)
    C10 0.017(4) 0.017(4) 0.025(4) 0.001(3) 0.001(3) 0.007(3)
    N3 0.014(3) 0.014(3) 0.016(3) 0.004(2) 0.001(3) 0.005(2)
    N4 0.017(4) 0.022(3) 0.014(3) -0.001(3) -0.003(3) 0.000(3)
    O14 0.021(3) 0.023(3) 0.014(3) 0.001(2) 0.005(2) -0.004(2)
    C11 0.018(4) 0.010(3) 0.012(4) 0.003(3) 0.006(3) 0.003(3)
    C12 0.012(4) 0.016(4) 0.014(4) 0.008(3) 0.004(3) 0.000(3)
    C13 0.016(4) 0.013(4) 0.029(5) 0.004(3) -0.001(3) -0.008(3)
    C14 0.017(5) 0.014(4) 0.043(5) -0.005(3) 0.010(4) -0.004(4)
    C15 0.021(4) 0.013(4) 0.031(5) -0.001(3) 0.016(4) -0.001(3)
    N5 0.019(3) 0.018(3) 0.010(3) 0.001(3) 0.008(3) -0.002(2)
    N6 0.012(3) 0.026(3) 0.015(3) -0.004(3) 0.005(3) 0.001(3)
    O15 0.023(3) 0.023(3) 0.014(3) 0.002(2) 0.003(2) 0.003(2)
    C16 0.012(4) 0.011(3) 0.017(4) 0.003(3) 0.007(3) 0.003(3)
    C17 0.011(4) 0.017(4) 0.017(4) 0.006(3) 0.001(3) -0.002(3)
    C18 0.017(4) 0.014(4) 0.025(4) -0.001(3) -0.002(3) -0.005(3)
    C19 0.014(4) 0.017(4) 0.042(5) -0.004(3) 0.003(3) -0.004(4)
    C20 0.015(4) 0.016(4) 0.025(4) -0.001(3) 0.011(3) 0.005(3)
    N7 0.016(3) 0.022(3) 0.016(3) 0.001(3) 0.004(3) 0.005(3)
    N8 0.014(3) 0.020(3) 0.014(3) -0.008(3) 0.002(3) 0.003(3)
    O16 0.021(3) 0.024(3) 0.013(3) 0.000(2) 0.004(2) 0.004(2)
    O1W 0.014(3) 0.010(3) 0.015(3) 0.000(2) -0.004(2) 0.001(2)
    O2W 0.014(3) 0.017(3) 0.016(3) 0.000(2) -0.003(2) 0.001(2)
    O3W 0.017(3) 0.015(3) 0.011(3) -0.004(2) -0.004(2) 0.001(2)
    O4W 0.027(4) 0.016(3) 0.012(3) 0.000(3) -0.006(2) -0.003(2)
_geom_special_details
;
 All esds (except the esd in the dihedral angle between two l.s. planes)
 are estimated using the full covariance matrix.  The cell esds are taken
 into account individually in the estimation of esds in distances, angles
 and torsion angles; correlations between esds in cell parameters are only
 used when they are defined by crystal symmetry.  An approximate (isotropic)
 treatment of cell esds is used for estimating esds involving l.s. planes.
;
loop_
    _geom_bond_atom_site_label_1
    _geom_bond_atom_site_label_2
    _geom_bond_site_symmetry_2
    _geom_bond_distance
    _geom_bond_publ_flag
    Zn1 O1 . 1.922(6) y
    Zn1 O4 . 1.923(6) y
    Zn1 O11 . 1.953(6) y
    Zn1 O8 1_545 1.958(6) y
    Zn2 O7 . 1.909(7) y
    Zn2 O5 . 1.938(6) y
    Zn2 O10 . 1.950(7) y
    Zn2 O2 1_565 1.951(7) y
    P1 O3 . 1.499(7) y
    P1 O2 . 1.534(7) y
    P1 O1 . 1.556(6) y
    P1 H1P . 1.3200 ?
    P2 O6 . 1.494(7) y
    P2 O4 . 1.533(6) y
    P2 O5 . 1.543(7) y
    P2 H2P . 1.3200 ?
    P3 O9 . 1.522(8) y
    P3 O8 . 1.537(7) y
    P3 O7 . 1.559(6) y
    P3 H3P . 1.3200 ?
    P4 O10 . 1.516(6) y
    P4 O12 . 1.523(7) y
    P4 O11 . 1.524(7) y
    P4 H4P . 1.3200 ?
    O1 P13 1_545 1.594(14) ?
    O1 Zn12 . 1.895(10) ?
    O2 Zn2 1_545 1.951(7) ?
    O4 P11 . 1.674(12) ?
    O4 Zn12 . 1.891(9) ?
    O7 P14 . 1.615(13) ?
    O7 Zn11 . 1.950(9) ?
    O8 Zn1 1_565 1.958(6) ?
    O10 Zn11 . 1.746(9) ?
    O10 P12 . 1.816(13) ?
    C1 N1 . 1.306(11) ?
    C1 N2 . 1.341(12) ?
    C1 C2 . 1.449(11) ?
    C2 O13 . 1.326(10) ?
    C2 C3 . 1.365(13) ?
    C3 C4 . 1.406(14) ?
    C3 H3 . 0.9500 ?
    C4 C5 . 1.377(15) ?
    C4 H4 . 0.9500 ?
    C5 N1 . 1.345(13) ?
    C5 H5 . 0.9500 ?
    N1 H1N . 0.8800 ?
    N2 H2N . 0.8530 ?
    N2 H3N . 0.8749 ?
    O13 H1O . 0.9625 ?
    C6 N3 . 1.322(11) ?
    C6 N4 . 1.340(11) ?
    C6 C7 . 1.434(11) ?
    C7 O14 . 1.340(10) ?
    C7 C8 . 1.342(13) ?
    C8 C9 . 1.421(14) ?
    C8 H8 . 0.9500 ?
    C9 C10 . 1.373(14) ?
    C9 H9 . 0.9500 ?
    C10 N3 . 1.339(12) ?
    C10 H10 . 0.9500 ?
    N3 H4N . 0.8800 ?
    N4 H5N . 0.8578 ?
    N4 H6N . 0.9428 ?
    O14 H2O . 0.9391 ?
    C11 N6 . 1.322(11) ?
    C11 N5 . 1.360(11) ?
    C11 C12 . 1.415(11) ?
    C12 O15 . 1.369(10) ?
    C12 C13 . 1.378(13) ?
    C13 C14 . 1.406(15) ?
    C13 H13 . 0.9500 ?
    C14 C15 . 1.311(15) ?
    C14 H14 . 0.9500 ?
    C15 N5 . 1.399(13) ?
    C15 H15 . 0.9500 ?
    N5 H7N . 0.8800 ?
    N6 H8N . 0.9143 ?
    N6 H9N . 0.9058 ?
    O15 H3O . 0.9530 ?
    C16 N8 . 1.324(11) ?
    C16 N7 . 1.360(11) ?
    C16 C17 . 1.412(11) ?
    C17 O16 . 1.363(10) ?
    C17 C18 . 1.373(13) ?
    C18 C19 . 1.423(15) ?
    C18 H18 . 0.9500 ?
    C19 C20 . 1.317(15) ?
    C19 H19 . 0.9500 ?
    C20 N7 . 1.388(12) ?
    C20 H20 . 0.9500 ?
    N7 H10N . 0.8800 ?
    N8 H11N . 0.9147 ?
    N8 H12N . 0.8500 ?
    O16 H4O . 0.9249 ?
    Zn11 O28 . 1.96(3) ?
    Zn11 O24 . 1.97(3) ?
    Zn12 O25 1_545 1.93(3) ?
    Zn12 O26 . 1.94(3) ?
    P11 O28 . 1.55(3) ?
    P11 O22 . 1.60(3) ?
    P11 H11P . 1.3200 ?
    P12 O21 . 1.45(3) ?
    P12 O26 . 1.52(3) ?
    P12 H12P . 1.3200 ?
    P13 O24 . 1.44(3) ?
    P13 O27 . 1.58(3) ?
    P13 O1 1_565 1.594(14) ?
    P13 H13P . 1.3200 ?
    P14 O23 . 1.43(3) ?
    P14 O25 . 1.58(3) ?
    P14 H14P . 1.3200 ?
    O25 Zn12 1_565 1.93(3) ?
    O1W H1W . 0.7246 ?
    O1W H2W . 0.8001 ?
    O2W H3W . 0.8384 ?
    O2W H4W . 0.8930 ?
    O3W H5W . 0.9093 ?
    O3W H6W . 0.8355 ?
    O4W H7W . 0.9286 ?
    O4W H8W . 0.8023 ?
    O11W H11W . 0.8200 ?
    O11W H12W . 0.7846 ?
    O12W H13W . 0.8024 ?
    O12W H14W . 0.8329 ?
    O13W H15W . 0.8035 ?
    O13W H16W . 0.8307 ?
    O14W H17W . 0.8153 ?
    O14W H18W . 0.8034 ?
loop_
    _geom_angle_atom_site_label_1
    _geom_angle_atom_site_label_2
    _geom_angle_atom_site_label_3
    _geom_angle_site_symmetry_1
    _geom_angle_site_symmetry_3
    _geom_angle
    _geom_angle_publ_flag
    O1 Zn1 O4 . . 126.2(3) ?
    O1 Zn1 O11 . . 101.8(3) ?
    O4 Zn1 O11 . . 107.4(3) ?
    O1 Zn1 O8 . 1_545 108.9(3) ?
    O4 Zn1 O8 . 1_545 101.6(3) ?
    O11 Zn1 O8 . 1_545 110.7(3) ?
    O7 Zn2 O5 . . 102.1(3) ?
    O7 Zn2 O10 . . 125.8(3) ?
    O5 Zn2 O10 . . 106.6(3) ?
    O7 Zn2 O2 . 1_565 109.7(3) ?
    O5 Zn2 O2 . 1_565 109.7(3) ?
    O10 Zn2 O2 . 1_565 102.5(3) ?
    O3 P1 O2 . . 112.4(4) ?
    O3 P1 O1 . . 112.2(3) ?
    O2 P1 O1 . . 113.1(4) ?
    O3 P1 H1P . . 106.1 ?
    O2 P1 H1P . . 106.1 ?
    O1 P1 H1P . . 106.1 ?
    O6 P2 O4 . . 113.8(4) ?
    O6 P2 O5 . . 113.0(4) ?
    O4 P2 O5 . . 111.0(4) ?
    O6 P2 H2P . . 106.1 ?
    O4 P2 H2P . . 106.1 ?
    O5 P2 H2P . . 106.1 ?
    O9 P3 O8 . . 111.7(4) ?
    O9 P3 O7 . . 112.0(4) ?
    O8 P3 O7 . . 112.5(4) ?
    O9 P3 H3P . . 106.7 ?
    O8 P3 H3P . . 106.7 ?
    O7 P3 H3P . . 106.7 ?
    O10 P4 O12 . . 113.2(4) ?
    O10 P4 O11 . . 112.8(4) ?
    O12 P4 O11 . . 112.4(4) ?
    O10 P4 H4P . . 105.9 ?
    O12 P4 H4P . . 105.9 ?
    O11 P4 H4P . . 105.9 ?
    P13 O1 Zn12 1_545 . 138.0(7) ?
    P1 O1 Zn1 . . 137.6(4) y
    P1 O2 Zn2 . 1_545 117.7(4) y
    P11 O4 Zn12 . . 134.2(6) n
    P2 O4 Zn1 . . 139.0(4) y
    P2 O5 Zn2 . . 123.5(4) y
    P3 O7 Zn2 . . 137.6(4) y
    P14 O7 Zn11 . . 133.3(7) ?
    P3 O8 Zn1 . 1_565 118.4(4) y
    Zn11 O10 P12 . . 129.3(6) ?
    P4 O10 Zn2 . . 140.5(4) y
    P4 O11 Zn1 . . 122.8(4) y
    N1 C1 N2 . . 122.2(8) ?
    N1 C1 C2 . . 117.9(8) ?
    N2 C1 C2 . . 119.9(8) ?
    O13 C2 C3 . . 126.6(8) ?
    O13 C2 C1 . . 115.0(8) ?
    C3 C2 C1 . . 118.3(9) ?
    C2 C3 C4 . . 120.8(9) ?
    C2 C3 H3 . . 119.6 ?
    C4 C3 H3 . . 119.6 ?
    C5 C4 C3 . . 118.3(9) ?
    C5 C4 H4 . . 120.9 ?
    C3 C4 H4 . . 120.9 ?
    N1 C5 C4 . . 119.6(10) ?
    N1 C5 H5 . . 120.2 ?
    C4 C5 H5 . . 120.2 ?
    C1 N1 C5 . . 124.9(8) ?
    C1 N1 H1N . . 117.5 ?
    C5 N1 H1N . . 117.5 ?
    C1 N2 H2N . . 119.2 ?
    C1 N2 H3N . . 122.2 ?
    H2N N2 H3N . . 117.7 ?
    C2 O13 H1O . . 104.7 ?
    N3 C6 N4 . . 122.1(8) ?
    N3 C6 C7 . . 117.6(8) ?
    N4 C6 C7 . . 120.3(8) ?
    O14 C7 C8 . . 125.4(8) ?
    O14 C7 C6 . . 114.9(8) ?
    C8 C7 C6 . . 119.7(9) ?
    C7 C8 C9 . . 120.4(9) ?
    C7 C8 H8 . . 119.8 ?
    C9 C8 H8 . . 119.8 ?
    C10 C9 C8 . . 118.2(9) ?
    C10 C9 H9 . . 120.9 ?
    C8 C9 H9 . . 120.9 ?
    N3 C10 C9 . . 119.7(10) ?
    N3 C10 H10 . . 120.1 ?
    C9 C10 H10 . . 120.1 ?
    C6 N3 C10 . . 124.5(8) ?
    C6 N3 H4N . . 117.8 ?
    C10 N3 H4N . . 117.8 ?
    C6 N4 H5N . . 119.3 ?
    C6 N4 H6N . . 112.9 ?
    H5N N4 H6N . . 127.3 ?
    C7 O14 H2O . . 121.0 ?
    N6 C11 N5 . . 119.6(8) ?
    N6 C11 C12 . . 121.7(8) ?
    N5 C11 C12 . . 118.7(8) ?
    O15 C12 C13 . . 128.2(8) ?
    O15 C12 C11 . . 112.9(7) ?
    C13 C12 C11 . . 118.8(8) ?
    C12 C13 C14 . . 120.2(10) ?
    C12 C13 H13 . . 119.9 ?
    C14 C13 H13 . . 119.9 ?
    C15 C14 C13 . . 120.6(10) ?
    C15 C14 H14 . . 119.7 ?
    C13 C14 H14 . . 119.7 ?
    C14 C15 N5 . . 120.3(10) ?
    C14 C15 H15 . . 119.9 ?
    N5 C15 H15 . . 119.9 ?
    C11 N5 C15 . . 121.3(8) ?
    C11 N5 H7N . . 119.3 ?
    C15 N5 H7N . . 119.3 ?
    C11 N6 H8N . . 119.9 ?
    C11 N6 H9N . . 123.8 ?
    H8N N6 H9N . . 116.0 ?
    C12 O15 H3O . . 105.8 ?
    N8 C16 N7 . . 119.2(8) ?
    N8 C16 C17 . . 123.2(8) ?
    N7 C16 C17 . . 117.6(8) ?
    O16 C17 C18 . . 125.7(8) ?
    O16 C17 C16 . . 114.6(7) ?
    C18 C17 C16 . . 119.8(9) ?
    C17 C18 C19 . . 120.0(9) ?
    C17 C18 H18 . . 120.0 ?
    C19 C18 H18 . . 120.0 ?
    C20 C19 C18 . . 119.7(9) ?
    C20 C19 H19 . . 120.1 ?
    C18 C19 H19 . . 120.1 ?
    C19 C20 N7 . . 120.3(10) ?
    C19 C20 H20 . . 119.8 ?
    N7 C20 H20 . . 119.8 ?
    C16 N7 C20 . . 122.5(8) ?
    C16 N7 H10N . . 118.7 ?
    C20 N7 H10N . . 118.7 ?
    C16 N8 H11N . . 116.9 ?
    C16 N8 H12N . . 123.5 ?
    H11N N8 H12N . . 119.3 ?
    C17 O16 H4O . . 111.9 ?
    O10 Zn11 O7 . . 136.7(5) ?
    O10 Zn11 O28 . . 111.9(9) ?
    O7 Zn11 O28 . . 101.5(9) ?
    O10 Zn11 O24 . . 93.0(9) ?
    O7 Zn11 O24 . . 100.1(9) ?
    O28 Zn11 O24 . . 110.8(12) ?
    O4 Zn12 O1 . . 129.8(5) ?
    O4 Zn12 O25 . 1_545 100.1(10) ?
    O1 Zn12 O25 . 1_545 103.1(9) ?
    O4 Zn12 O26 . . 110.7(10) ?
    O1 Zn12 O26 . . 101.3(10) ?
    O25 Zn12 O26 1_545 . 111.2(13) ?
    O28 P11 O22 . . 109.6(17) ?
    O28 P11 O4 . . 114.1(13) ?
    O22 P11 O4 . . 112.0(13) ?
    O28 P11 H11P . . 106.9 ?
    O22 P11 H11P . . 106.9 ?
    O4 P11 H11P . . 106.9 ?
    O21 P12 O26 . . 112.1(17) ?
    O21 P12 O10 . . 110.4(11) ?
    O26 P12 O10 . . 115.9(14) ?
    O21 P12 H12P . . 105.9 ?
    O26 P12 H12P . . 105.9 ?
    O10 P12 H12P . . 105.9 ?
    O24 P13 O27 . . 112.8(19) ?
    O24 P13 O1 . 1_565 110.3(14) ?
    O27 P13 O1 . 1_565 117.8(13) ?
    O24 P13 H13P . . 104.9 ?
    O27 P13 H13P . . 104.9 ?
    O1 P13 H13P 1_565 . 104.9 ?
    O23 P14 O25 . . 113.0(18) ?
    O23 P14 O7 . . 121.7(13) ?
    O25 P14 O7 . . 109.3(13) ?
    O23 P14 H14P . . 103.5 ?
    O25 P14 H14P . . 103.5 ?
    O7 P14 H14P . . 103.5 ?
    P13 O24 Zn11 . . 125.8(18) ?
    P14 O25 Zn12 . 1_565 122.0(18) ?
    P12 O26 Zn12 . . 119.5(19) ?
    P11 O28 Zn11 . . 117.6(16) ?
    H1W O1W H2W . . 120.3 ?
    H3W O2W H4W . . 116.8 ?
    H5W O3W H6W . . 104.0 ?
    H7W O4W H8W . . 130.4 ?
    H11W O11W H12W . . 101.5 ?
    H13W O12W H14W . . 102.7 ?
    H15W O13W H16W . . 110.6 ?
    H17W O14W H18W . . 110.6 ?
loop_
    _geom_torsion_atom_site_label_1
    _geom_torsion_atom_site_label_2
    _geom_torsion_atom_site_label_3
    _geom_torsion_atom_site_label_4
    _geom_torsion_site_symmetry_1
    _geom_torsion_site_symmetry_2
    _geom_torsion_site_symmetry_3
    _geom_torsion_site_symmetry_4
    _geom_torsion
    _geom_torsion_publ_flag
    O3 P1 O1 Zn1 . . . . -90.4(6) ?
    O2 P1 O1 Zn1 . . . . 38.1(6) ?
    O3 P1 O2 Zn2 . . . 1_545 177.4(4) ?
    O1 P1 O2 Zn2 . . . 1_545 49.0(5) ?
    O6 P2 O4 Zn1 . . . . -99.7(6) ?
    O5 P2 O4 Zn1 . . . . 29.0(7) ?
    O6 P2 O5 Zn2 . . . . -168.7(5) ?
    O4 P2 O5 Zn2 . . . . 62.1(6) ?
    O9 P3 O7 Zn2 . . . . 92.4(6) ?
    O8 P3 O7 Zn2 . . . . -34.5(7) ?
    O9 P3 O8 Zn1 . . . 1_565 -178.8(4) ?
    O7 P3 O8 Zn1 . . . 1_565 -51.8(5) ?
    O12 P4 O10 Zn2 . . . . 107.1(6) ?
    O11 P4 O10 Zn2 . . . . -21.9(7) ?
    O10 P4 O11 Zn1 . . . . -62.7(6) ?
    O12 P4 O11 Zn1 . . . . 167.8(4) ?
    N1 C1 C2 O13 . . . . -179.1(6) ?
    N2 C1 C2 O13 . . . . 0.8(11) ?
    N1 C1 C2 C3 . . . . 3.0(11) ?
    N2 C1 C2 C3 . . . . -177.1(7) ?
    O13 C2 C3 C4 . . . . -178.6(8) ?
    C1 C2 C3 C4 . . . . -1.0(12) ?
    C2 C3 C4 C5 . . . . -2.1(13) ?
    C3 C4 C5 N1 . . . . 3.2(13) ?
    N2 C1 N1 C5 . . . . 178.1(7) ?
    C2 C1 N1 C5 . . . . -2.0(12) ?
    C4 C5 N1 C1 . . . . -1.2(12) ?
    N3 C6 C7 O14 . . . . 180.0(6) ?
    N4 C6 C7 O14 . . . . -0.1(11) ?
    N3 C6 C7 C8 . . . . 1.9(12) ?
    N4 C6 C7 C8 . . . . -178.2(7) ?
    O14 C7 C8 C9 . . . . -178.9(8) ?
    C6 C7 C8 C9 . . . . -1.0(12) ?
    C7 C8 C9 C10 . . . . -0.7(13) ?
    C8 C9 C10 N3 . . . . 1.6(13) ?
    N4 C6 N3 C10 . . . . 179.0(7) ?
    C7 C6 N3 C10 . . . . -1.1(12) ?
    C9 C10 N3 C6 . . . . -0.7(13) ?
    N6 C11 C12 O15 . . . . -1.9(11) ?
    N5 C11 C12 O15 . . . . 179.4(6) ?
    N6 C11 C12 C13 . . . . 179.6(7) ?
    N5 C11 C12 C13 . . . . 1.0(11) ?
    O15 C12 C13 C14 . . . . 180.0(8) ?
    C11 C12 C13 C14 . . . . -1.9(12) ?
    C12 C13 C14 C15 . . . . 0.1(13) ?
    C13 C14 C15 N5 . . . . 2.4(13) ?
    N6 C11 N5 C15 . . . . -177.1(7) ?
    C12 C11 N5 C15 . . . . 1.6(11) ?
    C14 C15 N5 C11 . . . . -3.3(12) ?
    N8 C16 C17 O16 . . . . -1.6(11) ?
    N7 C16 C17 O16 . . . . 177.8(6) ?
    N8 C16 C17 C18 . . . . 178.8(7) ?
    N7 C16 C17 C18 . . . . -1.8(11) ?
    O16 C17 C18 C19 . . . . -179.6(8) ?
    C16 C17 C18 C19 . . . . 0.0(12) ?
    C17 C18 C19 C20 . . . . 0.3(13) ?
    C18 C19 C20 N7 . . . . 1.3(13) ?
    N8 C16 N7 C20 . . . . -177.1(7) ?
    C17 C16 N7 C20 . . . . 3.4(11) ?
    C19 C20 N7 C16 . . . . -3.3(12) ?
    P12 O10 Zn11 O7 . . . . 42.2(9) ?
    P12 O10 Zn11 O28 . . . . -95.7(10) ?
    P12 O10 Zn11 O24 . . . . 150.4(10) ?
    P11 O4 Zn12 O1 . . . . -30.3(9) ?
    P11 O4 Zn12 O25 . . . 1_545 -146.9(11) ?
    P11 O4 Zn12 O26 . . . . 95.7(12) ?
    P13 O1 Zn12 O4 1_545 . . . -20.5(11) ?
    P13 O1 Zn12 O25 1_545 . . 1_545 94.9(12) ?
    P13 O1 Zn12 O26 1_545 . . . -149.9(12) ?
    Zn12 O4 P11 O28 . . . . -34.9(15) ?
    Zn12 O4 P11 O22 . . . . 90.5(16) ?
    Zn11 O10 P12 O21 . . . . -99.3(13) ?
    Zn11 O10 P12 O26 . . . . 29.5(16) ?
    Zn11 O7 P14 O23 . . . . -89.2(17) ?
    Zn11 O7 P14 O25 . . . . 45.3(15) ?
    O27 P13 O24 Zn11 . . . . 168.1(19) ?
    O1 P13 O24 Zn11 1_565 . . . -58(2) ?
    O23 P14 O25 Zn12 . . . 1_565 -165.9(18) ?
    O7 P14 O25 Zn12 . . . 1_565 55(2) ?
    O21 P12 O26 Zn12 . . . . 179.3(17) ?
    O10 P12 O26 Zn12 . . . . 51(2) ?
    O22 P11 O28 Zn11 . . . . -175.2(17) ?
    O4 P11 O28 Zn11 . . . . -48.6(18) ?
loop_
    _geom_hbond_atom_site_label_D
    _geom_hbond_atom_site_label_H
    _geom_hbond_atom_site_label_A
    _geom_hbond_site_symmetry_A
    _geom_hbond_distance_DH
    _geom_hbond_distance_HA
    _geom_hbond_distance_DA
    _geom_hbond_angle_DHA
    C5 H5 O1W 1_455 0.95 2.60 3.539(13) 168.9
    N1 H1N O9 . 0.88 1.73 2.595(10) 168.0
    N2 H2N O16 2_464 0.85 2.31 3.060(10) 147.0
    N2 H3N O8 . 0.87 2.10 2.926(9) 156.6
    O13 H1O O6 2_464 0.96 1.58 2.488(9) 155.7
    C8 H8 O3W 2_464 0.95 2.55 3.225(13) 127.9
    C9 H9 O4W 1_445 0.95 2.61 3.562(12) 177.8
    C10 H10 O3 1_455 0.95 2.54 3.486(14) 171.1
    N3 H4N O2W . 0.88 1.93 2.771(10) 159.7
    N4 H5N O15 2_464 0.86 2.22 2.959(10) 144.1
    N4 H6N O11 . 0.94 2.01 2.853(9) 148.1
    O14 H2O O3W 2_464 0.94 1.78 2.656(9) 154.4
    C14 H14 O3W 1_655 0.95 2.54 3.490(12) 174.7
    C15 H15 O9 1_655 0.95 2.50 3.442(14) 171.8
    N5 H7N O1W . 0.88 1.91 2.756(9) 162.2
    N6 H8N O13 2_565 0.91 2.19 3.019(9) 150.9
    N6 H9N O5 . 0.91 1.97 2.824(10) 156.4
    O15 H3O O12 2_565 0.95 1.57 2.474(9) 156.6
    C18 H18 O4W 2_565 0.95 2.47 3.134(12) 126.7
    C20 H20 O2W 1_655 0.95 2.59 3.508(13) 163.4
    N7 H10N O3 . 0.88 1.73 2.595(10) 168.8
    N8 H11N O14 2 0.91 2.30 3.090(9) 144.6
    N8 H12N O2 . 0.85 2.21 3.012(9) 157.1
    O16 H4O O4W 2_565 0.92 1.72 2.611(10) 161.1
    O1W H1W O10 . 0.72 2.13 2.787(9) 152.2
    O1W H2W O3 . 0.80 1.94 2.732(8) 171.2
    O2W H3W O4 . 0.84 2.04 2.785(9) 147.0
    O2W H4W O9 . 0.89 1.83 2.711(9) 168.0
    O3W H5W O6 1_565 0.91 1.79 2.694(9) 177.1
    O3W H6W O7 . 0.84 1.96 2.797(9) 179.5
    O4W H7W O12 . 0.93 1.77 2.694(9) 172.1
    O4W H8W O1 1_565 0.80 2.03 2.760(9) 150.3
    O11W H11W O22 1_565 0.82 1.90 2.72(4) 178.3
    O11W H12W O7 . 0.78 1.87 2.66(4) 178.3
    O12W H13W O1 . 0.80 1.84 2.65(3) 178.6
    O12W H14W O21 1_545 0.83 1.98 2.81(3) 178.6
    O13W H15W O4 . 0.80 1.88 2.68(3) 177.6
    O13W H16W O23 . 0.83 1.91 2.74(4) 176.9
    O14W H17W O10 . 0.82 1.92 2.73(4) 176.3
    O14W H18W O27 1_545 0.80 1.92 2.72(4) 176.0
_shelx_hkl_file
;
   0  -9   0   22.28   10.56
   0  -9   0   15.68    5.91
   0  -9  -1   20.24   10.58
   0  -9   1    1.62    2.51
   0  -9  -1    4.39    3.29
   0  -9   1   16.71    9.63
   0  -9  -2   -0.02    5.38
   0  -9   2   11.52    8.85
   0  -9  -2    3.47    3.86
   0  -9   3    8.82    4.01
   0  -9  -3   10.03    5.93
   0  -9  -4    7.96    4.26
   0  -9  -4    0.70    6.12
   0  -9   4    5.12    4.42
   0  -9  -5   23.96    7.23
   0  -9  -5   30.85   13.61
   0  -9   5   27.01   10.87
   0  -9   6   18.74    9.56
   0  -9  -6   12.01    9.75
   0  -9  -6   15.42    5.98
   0  -9  -7   36.77   14.95
   0  -9  -7   42.98    9.92
   0  -9   7   55.25   17.11
   0  -9  -8   19.40    7.24
   0  -9  -8    5.59    3.95
   0  -9   8   15.89   10.97
   0  -9  -9  101.12   23.51
   0  -9   9   70.08   18.20
   0  -9  -9   39.32   15.76
   0  -9  -9   76.66   14.17
   0  -9 -10   13.02    7.29
   0  -9  10    7.07    8.61
   0  -9 -10    7.99    8.55
   0  -9 -10    5.51    4.48
   0  -8   0    2.81    4.06
   0  -8   0    6.43    4.35
   0  -8  -1   -5.54    2.71
   0  -8  -1    3.92    3.26
   0  -8   1    1.09    4.29
   0  -8   1    2.86    2.42
   0  -8   2   32.12   11.28
   0  -8   2   41.02    8.33
   0  -8  -2   36.72    7.91
   0  -8  -2   22.82    9.89
   0  -8  -2   36.90    7.41
   0  -8   3   -1.56    2.60
   0  -8  -3   -2.94    5.22
   0  -8  -3    1.19    2.19
   0  -8  -3    1.22    1.76
   0  -8   3    6.06    2.86
   0  -8  -4  122.20   21.96
   0  -8  -4   92.05   12.42
   0  -8  -4   94.69   12.66
   0  -8   4   85.72   16.89
   0  -8   4   87.86   12.46
   0  -8   5   11.55    5.05
   0  -8  -5   10.79    4.22
   0  -8   5    2.79    1.87
   0  -8  -5   13.22    4.87
   0  -8  -5    7.11    6.74
   0  -8  -6    9.48    4.67
   0  -8  -6    4.21    5.64
   0  -8   6   12.56    6.47
   0  -8  -6   10.13    4.02
   0  -8   7   32.69   11.17
   0  -8  -7   36.86    8.78
   0  -8  -7   33.04   12.04
   0  -8  -7   27.56    7.16
   0  -8   8   16.33    7.77
   0  -8  -8   10.51    4.41
   0  -8  -8   16.33    8.59
   0  -8  -8   16.21    5.88
   0  -8  -9    1.90    0.76
   0  -8  -9   -2.36    4.37
   0  -8   9    3.01    2.10
   0  -8  -9    0.11    1.88
   0  -8 -10  164.75   27.97
   0  -8 -10  173.65   20.57
   0  -8  10  181.19   25.37
   0  -8 -10  178.98   19.71
   0  -8 -11   23.46    8.60
   0  -8 -11   29.21    8.46
   0  -8 -11   16.57    9.23
   0  -8  11   24.79    9.50
   0  -8 -12  177.62   30.57
   0  -8 -12  213.76   31.04
   0  -8  12  222.99   28.12
   0  -8 -12  187.76   23.06
   0  -8 -13   13.88    5.37
   0  -8  13   16.95    8.31
   0  -8 -13    6.51    5.15
   0  -8 -13   16.20    7.00
   0  -8 -13   15.61    8.45
   0  -8 -14  174.02   28.57
   0  -8 -14  150.23   21.65
   0  -8  14  180.41   25.49
   0  -8 -14  189.68   21.50
   0  -8 -14  156.02   28.58
   0  -8  15    9.88    7.12
   0  -8 -15    7.73    7.80
   0  -8 -15    7.18    2.88
   0  -8 -15    8.51    6.51
   0  -8 -15    6.69    7.16
   0  -8 -16  100.40   18.78
   0  -8 -16  113.33   26.76
   0  -8 -16  104.27   23.16
   0  -8  16  108.43   20.53
   0  -8 -16  110.14   16.09
   0  -8  17    2.39    2.66
   0  -8 -17    9.44    5.20
   0  -8 -17    3.29    5.79
   0  -8 -17    8.98    6.72
   0  -7   0    0.67    1.29
   0  -7   0   -2.07    3.24
   0  -7   0    4.56    2.68
   0  -7  -1   11.46    4.04
   0  -7   1   10.07    3.64
   0  -7  -1   20.97    5.91
   0  -7   1   19.79    9.04
   0  -7   1   13.20    5.45
   0  -7  -1   13.63    7.21
   0  -7  -2   29.00    6.52
   0  -7   2   25.70    5.70
   0  -7   2   35.86    7.85
   0  -7   2   42.24   12.47
   0  -7  -2   31.32    7.10
   0  -7  -2   34.42    9.83
   0  -7  -3   60.47   10.18
   0  -7   3   51.46   10.84
   0  -7  -3   74.91   16.30
   0  -7   3   60.52   15.01
   0  -7   3   47.38    6.87
   0  -7  -3   43.32    8.57
   0  -7   4  103.99   19.12
   0  -7   4   85.42   11.42
   0  -7  -4   80.57   11.86
   0  -7   4   77.12    8.56
   0  -7  -4   79.43   17.94
   0  -7  -4   73.19   11.50
   0  -7   4   65.79   12.53
   0  -7   5   41.03    9.48
   0  -7   5   62.94    9.75
   0  -7   5   68.82   16.03
   0  -7   5   75.96    7.96
   0  -7  -5   50.07    9.81
   0  -7  -5   69.48   11.12
   0  -7  -5   54.59   15.79
   0  -7   6   99.37   19.64
   0  -7  -6   99.22   13.07
   0  -7  -6   75.93   17.76
   0  -7  -6   81.81   12.75
   0  -7   6   82.04    7.86
   0  -7   6   86.96   11.40
   0  -7   6   61.17   12.61
   0  -7   7   29.29    8.04
   0  -7  -7   44.80    9.05
   0  -7  -7   36.86   12.41
   0  -7   7   42.32    5.40
   0  -7  -7   43.86    9.42
   0  -7   7   51.62   13.13
   0  -7   8   56.60    6.35
   0  -7  -8   69.57   17.87
   0  -7  -8   51.62   10.94
   0  -7  -8   66.51   11.02
   0  -7   8   63.18   12.89
   0  -7  -9   15.86    6.33
   0  -7  -9   17.00    8.09
   0  -7   9   19.56    8.23
   0  -7  -9   21.95    6.57
   0  -7 -10  103.32   16.10
   0  -7  10  147.44   21.05
   0  -7 -10   89.96   20.90
   0  -7 -10  102.31   15.00
   0  -7 -11   15.05    9.54
   0  -7  11   40.07   11.16
   0  -7 -11   19.53    6.76
   0  -7 -11   21.31    6.71
   0  -7  12  121.60   19.39
   0  -7 -12   80.08   15.25
   0  -7 -12   84.53   21.75
   0  -7 -12  132.29   18.58
   0  -7 -13    6.89    1.90
   0  -7 -13   12.76    6.73
   0  -7 -13   26.18    8.61
   0  -7 -13    6.89    3.96
   0  -7  13   25.68    9.06
   0  -7 -14   40.37   11.63
   0  -7  14   54.91   13.13
   0  -7 -14   42.22   13.27
   0  -7 -14   20.91    9.22
   0  -7 -14   62.14   12.47
   0  -7 -15    9.25    5.94
   0  -7 -15   -0.82    3.22
   0  -7 -15   11.48    5.19
   0  -7  15   13.87    7.02
   0  -7 -15    5.54    5.88
   0  -7  16   20.01    8.71
   0  -7 -16    7.75    9.83
   0  -7 -16    5.74    4.67
   0  -7 -16   -0.96    3.07
   0  -7 -16   13.57    5.54
   0  -7  17    5.04    4.82
   0  -7 -17    6.30    5.43
   0  -7 -17    2.60    6.17
   0  -7 -17    2.84    1.14
   0  -7 -17    0.27    3.88
   0  -7 -18    1.08    5.55
   0  -7  18    3.66    4.18
   0  -7 -18   10.95    8.31
   0  -7 -18    0.46    1.39
   0  -7 -18    5.69    6.15
   0  -7 -19    9.78    5.11
   0  -7  19   17.08    7.39
   0  -7 -19   21.04   10.98
   0  -7 -19    7.71    7.80
   0  -7 -19    1.92    5.35
   0  -7 -20    3.95    4.76
   0  -7 -20    5.53    7.13
   0  -7 -20    2.67    3.31
   0  -7 -20    4.24    5.32
   0  -7  20   12.06    6.41
   0  -6   0   12.96    4.61
   0  -6   0   16.33    4.14
   0  -6   0   17.74    5.84
   0  -6   0   15.13    5.15
   0  -6  -1  541.55   32.71
   0  -6  -1  576.98   30.80
   0  -6  -1  611.49   28.22
   0  -6   1  736.40   45.24
   0  -6   1  535.52   32.17
   0  -6  -1  623.10   41.62
   0  -6   1  654.18   32.41
   0  -6   1  643.76   27.09
   0  -6  -2   93.53   11.03
   0  -6   2   79.63   10.94
   0  -6   2   78.30    7.82
   0  -6   2   71.51   13.13
   0  -6  -2   81.04   11.46
   0  -6  -2   83.49   14.21
   0  -6  -2   74.64    8.92
   0  -6  -3  474.28   25.15
   0  -6  -3  381.70   23.80
   0  -6   3  486.20   35.31
   0  -6   3  502.70   21.44
   0  -6  -3  452.69   35.33
   0  -6  -3  488.36   26.91
   0  -6   3  376.94   26.67
   0  -6  -4    8.88    3.91
   0  -6   4    5.62    4.66
   0  -6   4    8.79    2.75
   0  -6  -4    6.33    3.78
   0  -6  -4    7.20    2.83
   0  -6  -4    3.71    1.49
   0  -6   4    7.86    3.98
   0  -6  -5  112.94   12.17
   0  -6   5   88.59   11.96
   0  -6  -5   99.05   15.86
   0  -6  -5  100.60   11.19
   0  -6   5  109.99   11.14
   0  -6   5  113.09    8.64
   0  -6  -5   99.17   11.71
   0  -6   5  101.57   15.51
   0  -6  -6   37.62   10.13
   0  -6   6   32.51    4.41
   0  -6  -6   34.60    6.49
   0  -6  -6   17.41    4.68
   0  -6   6   35.81    9.47
   0  -6   6   17.62    5.65
   0  -6   6   35.60    6.08
   0  -6   6   30.70    5.15
   0  -6  -6   37.94    7.21
   0  -6  -7   55.08    9.20
   0  -6  -7   74.07   15.38
   0  -6  -7   70.21    9.57
   0  -6   7   85.62   14.00
   0  -6   7   58.41   10.10
   0  -6   7   72.69    8.28
   0  -6   7   72.25    8.94
   0  -6  -7   80.57   10.73
   0  -6   7   69.71    6.77
   0  -6   8   45.84    6.25
   0  -6   8   42.22    6.73
   0  -6   8   27.96    7.81
   0  -6   8   51.25   10.80
   0  -6  -8   36.31    6.76
   0  -6  -8   30.89    7.17
   0  -6  -8   42.15   11.33
   0  -6   8   43.07    5.27
   0  -6   9   44.54   10.47
   0  -6   9   29.95    4.52
   0  -6   9   35.48    5.74
   0  -6  -9   33.30    6.81
   0  -6   9   35.70    8.71
   0  -6   9   32.18    6.14
   0  -6  -9   40.11    8.01
   0  -6  -9   36.35   11.24
   0  -6  10   49.97   10.39
   0  -6 -10   70.10   11.25
   0  -6  10   57.29    8.20
   0  -6  10   68.36   12.33
   0  -6 -10   75.70   10.60
   0  -6 -10   74.80   16.18
   0  -6  10   66.10    7.75
   0  -6  11  174.20   20.46
   0  -6 -11  137.27   22.59
   0  -6 -11  162.27   18.22
   0  -6  11  144.96   13.91
   0  -6  11  109.43   16.04
   0  -6  11  164.37   12.88
   0  -6 -11  177.50   17.57
   0  -6  12   32.71    9.06
   0  -6  12   24.99    5.01
   0  -6  12   18.93    7.50
   0  -6 -12   29.24    7.50
   0  -6 -12   31.75   11.22
   0  -6 -12   41.43    8.97
   0  -6  13   29.01    7.75
   0  -6 -13   18.89    5.54
   0  -6 -13   22.91    9.09
   0  -6 -13   19.76    6.30
   0  -6 -14   15.22    7.03
   0  -6  14   34.27    8.92
   0  -6 -14   17.79    8.67
   0  -6 -14   21.31    6.93
   0  -6 -14   20.79    6.40
   0  -6 -15   94.27   18.88
   0  -6  15   95.76   15.94
   0  -6 -15   60.21   15.75
   0  -6 -15   85.62   12.34
   0  -6 -15   71.48   13.72
   0  -6 -16   -0.15    1.68
   0  -6  16    3.86    3.10
   0  -6 -16    6.03    7.69
   0  -6 -16    2.37    2.05
   0  -6 -16   -0.78    2.99
   0  -6 -17   86.17   13.06
   0  -6 -17   71.30   18.56
   0  -6 -17  110.80   17.56
   0  -6 -17   88.01   18.18
   0  -6  17   89.43   15.31
   0  -6 -18  134.81   16.50
   0  -6  18  151.03   20.95
   0  -6 -18  117.59   24.88
   0  -6 -18  171.98   27.75
   0  -6 -18  140.66   21.11
   0  -6 -19   49.05   12.12
   0  -6 -19   33.68   12.04
   0  -6 -19   45.63   17.48
   0  -6 -19   50.10   10.54
   0  -6  19   49.13   12.93
   0  -6  20    6.57    6.75
   0  -6 -20    4.36    5.81
   0  -6 -20    0.10    5.83
   0  -6 -20    5.26    3.01
   0  -6 -20    1.80    3.51
   0  -6 -21   48.77   15.56
   0  -6 -21   29.88   15.55
   0  -6 -21   56.30   14.20
   0  -6  21   64.36   13.87
   0  -6 -21   48.69   10.38
   0  -6 -22    2.48    4.67
   0  -6 -22    5.58    2.39
   0  -6 -22    4.75    5.21
   0  -6  22    5.14    4.99
   0  -6 -22    9.65    7.02
   0  -6 -23    3.80    2.65
   0  -6  23   -0.55    3.16
   0  -6 -23    3.37    1.45
   0  -5   0   13.62    4.20
   0  -5   0   11.64    4.84
   0  -5   0    7.78    2.73
   0  -5   0   14.88    4.56
   0  -5  -1   18.61    6.49
   0  -5   1    7.87    2.63
   0  -5   1    7.57    3.49
   0  -5  -1   12.45    3.82
   0  -5  -1   12.27    3.57
   0  -5   1   12.11    5.28
   0  -5  -1   13.71    4.64
   0  -5   2   25.09    6.23
   0  -5  -2   22.17    5.00
   0  -5  -2   16.00    5.09
   0  -5   2   21.04    4.40
   0  -5  -2   25.21    5.08
   0  -5   2   19.94    6.64
   0  -5  -2   24.97    6.10
   0  -5  -2   35.94    9.23
   0  -5   3   41.26    9.89
   0  -5  -3   48.18    8.56
   0  -5  -3   41.34    6.79
   0  -5  -3   36.08    6.61
   0  -5  -3   49.63   11.25
   0  -5   3   33.33    6.44
   0  -5   3   43.33    5.80
   0  -5  -3   46.45    7.11
   0  -5  -4   10.15    3.57
   0  -5   4    7.64    6.05
   0  -5   4    9.64    2.77
   0  -5   4   13.79    4.26
   0  -5  -4   12.13    4.10
   0  -5  -4    9.78    3.72
   0  -5  -4   14.19    4.06
   0  -5  -4    8.60    5.73
   0  -5   5   82.39   11.08
   0  -5   5   96.03   10.42
   0  -5  -5   96.85   10.72
   0  -5   5   90.96    8.11
   0  -5  -5   82.48   10.34
   0  -5  -5   83.90   10.16
   0  -5  -5   75.11   14.15
   0  -5   5   83.95   13.93
   0  -5  -6   66.01   13.08
   0  -5  -6   63.32    9.10
   0  -5  -6   61.16    9.01
   0  -5  -6   57.53    8.78
   0  -5   6   61.23    9.84
   0  -5   6   60.59    6.66
   0  -5   6   68.46   13.47
   0  -5   6   60.50    8.64
   0  -5   6   50.65    7.49
   0  -5  -7  372.99   24.24
   0  -5   7  314.74   24.08
   0  -5   7  378.12   21.32
   0  -5  -7  323.94   31.41
   0  -5   7  413.67   29.12
   0  -5  -7  362.62   22.30
   0  -5   7  315.65   19.92
   0  -5  -7  384.70   24.01
   0  -5   8  136.19   12.82
   0  -5   8  151.17   17.50
   0  -5  -8  147.20   22.40
   0  -5  -8  153.72   13.99
   0  -5  -8  151.43   15.44
   0  -5   8  137.20   12.16
   0  -5  -8  147.86   15.64
   0  -5   8  107.70   14.02
   0  -5  -9  239.06   20.34
   0  -5  -9  232.39   27.07
   0  -5   9  304.90   24.68
   0  -5   9  212.49   20.65
   0  -5  -9  284.48   21.87
   0  -5  -9  275.07   19.90
   0  -5   9  266.51   17.95
   0  -5   9  266.15   17.58
   0  -5 -10   57.02   10.18
   0  -5 -10   53.25   14.05
   0  -5  10   52.22   10.41
   0  -5 -10   49.33    9.56
   0  -5  10   47.35    7.07
   0  -5  10   64.95    8.63
   0  -5  10   71.63   12.20
   0  -5 -11   30.06    9.49
   0  -5  11   31.60    8.45
   0  -5  11   63.46   11.07
   0  -5 -11   53.82    9.66
   0  -5 -11   41.23    9.55
   0  -5  11   44.72    7.46
   0  -5  11   43.02    6.98
   0  -5 -12    1.92    3.08
   0  -5 -12    5.95    2.32
   0  -5 -12    6.72    6.29
   0  -5  12    4.08    2.05
   0  -5  12    2.80    2.07
   0  -5  12    0.27    3.54
   0  -5  12    2.45    1.76
   0  -5 -13   21.75    9.32
   0  -5  13   20.07    6.14
   0  -5  13    7.92    5.22
   0  -5 -13   25.68    8.00
   0  -5  13   13.67    4.06
   0  -5  13   17.75    5.13
   0  -5 -13   26.67    7.35
   0  -5  14   24.80    7.99
   0  -5 -14   25.46    6.98
   0  -5  14   16.34    4.87
   0  -5 -14   15.95    6.26
   0  -5 -14   17.02    9.00
   0  -5  14    7.81    4.29
   0  -5  15   40.88    8.09
   0  -5 -15   54.81   14.65
   0  -5  15   44.10    8.21
   0  -5 -15   27.40   11.14
   0  -5 -15   45.00    9.06
   0  -5  15   72.78   12.98
   0  -5 -15   54.09   11.99
   0  -5  16   23.27    6.11
   0  -5 -16   51.35   11.66
   0  -5 -16   41.69   15.73
   0  -5 -16   41.17   12.70
   0  -5 -16   32.26    7.60
   0  -5  16   47.95   10.98
   0  -5  17   15.98    5.33
   0  -5 -17   20.21    6.20
   0  -5 -17   19.21    8.69
   0  -5 -17   22.79    9.71
   0  -5  17   33.90    9.66
   0  -5 -17   26.56    7.94
   0  -5 -18   29.24   13.21
   0  -5  18   29.89    8.63
   0  -5 -18   18.56    6.84
   0  -5 -18   25.67    7.63
   0  -5 -18   19.69    9.38
   0  -5 -19   11.67    7.02
   0  -5 -19    9.63    6.28
   0  -5  19   10.73    5.56
   0  -5 -19    6.17    4.20
   0  -5 -19    9.52    6.86
   0  -5 -20    5.42    3.81
   0  -5 -20    4.19    7.66
   0  -5 -20    8.88    7.83
   0  -5  20    9.26    5.66
   0  -5 -20    6.43    4.96
   0  -5 -21    4.21    2.98
   0  -5 -21    6.81    5.87
   0  -5 -21    3.91    5.16
   0  -5 -21    1.19    2.35
   0  -5  21    8.47    5.69
   0  -5 -22   17.29   11.90
   0  -5  22   15.45    7.37
   0  -5 -22    7.33    6.16
   0  -5 -22   13.97    7.12
   0  -5 -22    5.50    4.58
   0  -5 -23   33.33   14.06
   0  -5 -23   45.51   13.74
   0  -5  23   44.83   12.58
   0  -5 -23   39.95    9.54
   0  -5  24   14.10    7.22
   0  -5 -24   15.30    7.50
   0  -5 -24    9.21    4.86
   0  -5 -24   14.46    8.72
   0  -5 -25   27.32    8.44
   0  -5  25   18.02    9.37
   0  -5 -25   19.44   10.99
   0  -5 -25   31.83   14.14
   0  -5 -26    7.38    4.31
   0  -5 -26    0.36    6.48
   0  -5 -26    9.18    6.04
   0  -5  26    7.20    5.03
   0  -4   0  504.82   24.29
   0  -4   0  461.71   20.15
   0  -4   0  526.52   30.29
   0  -4   0  500.71   20.95
   0  -4   1    8.68    4.80
   0  -4  -1   10.08    2.97
   0  -4   1    7.12    2.78
   0  -4  -1    6.91    2.52
   0  -4  -1    6.73    2.19
   0  -4  -1    7.84    2.84
   0  -4   1    8.39    2.01
   0  -4  -1   11.91    4.56
   0  -4   2  792.89   38.50
   0  -4  -2  738.36   30.39
   0  -4   2  774.00   32.25
   0  -4   2  803.96   27.46
   0  -4  -2  789.52   40.10
   0  -4  -2  770.71   30.14
   0  -4  -2  828.64   34.19
   0  -4  -2  786.09   32.14
   0  -4  -3   28.32    6.68
   0  -4   3   35.66    4.18
   0  -4  -3   31.35    5.28
   0  -4   3   34.80    5.64
   0  -4   3   31.51    6.83
   0  -4  -3   30.69    4.81
   0  -4  -3   30.59    5.00
   0  -4  -4   29.19    5.12
   0  -4  -4   28.95    5.07
   0  -4   4   29.50    6.42
   0  -4  -4   31.41    7.59
   0  -4  -4   29.23    5.22
   0  -4   4   27.44    3.56
   0  -4   4   19.70    4.36
   0  -4   5   30.95    5.53
   0  -4  -5   48.55    9.34
   0  -4  -5   45.14    6.31
   0  -4  -5   43.51    6.39
   0  -4  -5   41.53    5.91
   0  -4   5   45.56    6.14
   0  -4   5   32.13    6.42
   0  -4  -6  331.95   26.43
   0  -4   6  383.93   19.26
   0  -4  -6  335.05   20.47
   0  -4   6  361.94   23.59
   0  -4   6  334.22   18.69
   0  -4   6  333.47   20.48
   0  -4  -6  352.19   19.66
   0  -4  -6  369.14   21.10
   0  -4   7  545.38   24.42
   0  -4  -7  474.56   24.53
   0  -4  -7  512.06   26.92
   0  -4  -7  497.24   33.96
   0  -4  -7  485.72   26.26
   0  -4   7  522.28   24.50
   0  -4   7  474.69   26.82
   0  -4   7  506.27   29.18
   0  -4   8   50.80    6.51
   0  -4  -8   56.41    8.35
   0  -4  -8   53.54    7.43
   0  -4   8   53.78    6.94
   0  -4   8   55.58    8.84
   0  -4  -8   56.68    8.13
   0  -4   8   54.78    8.51
   0  -4  -8   42.00    8.91
   0  -4  -9  127.13   13.18
   0  -4   9  112.92   13.36
   0  -4  -9  123.21   13.00
   0  -4   9  142.59   14.29
   0  -4  -9  107.57   15.48
   0  -4   9  140.76   11.69
   0  -4   9  133.79   11.22
   0  -4  -9  150.06   12.88
   0  -4 -10  138.01   13.28
   0  -4 -10  114.91   13.07
   0  -4  10  142.19   14.67
   0  -4 -10  119.71   12.91
   0  -4  10  102.06   13.14
   0  -4  10  101.81    9.93
   0  -4 -10  115.66   17.03
   0  -4  10  117.43   11.04
   0  -4  11  459.86   23.99
   0  -4 -11  477.50   36.86
   0  -4  11  495.74   29.51
   0  -4  11  492.26   25.40
   0  -4 -11  482.46   29.67
   0  -4 -11  441.80   27.84
   0  -4 -12  130.34   13.99
   0  -4 -12  104.28   18.29
   0  -4 -12   90.66   12.46
   0  -4  12   71.56   10.98
   0  -4  12   98.06   10.38
   0  -4  12  120.78   13.90
   0  -4  12   87.44    9.62
   0  -4 -13   18.26    7.70
   0  -4  13   16.83    3.83
   0  -4  13   12.68    4.39
   0  -4  13   21.60    6.13
   0  -4  13   13.06    3.71
   0  -4 -13   26.04    6.20
   0  -4  13   21.52    2.14
   0  -4 -13   17.60    5.95
   0  -4  14   57.38    8.07
   0  -4 -14   71.54   13.52
   0  -4  14   60.92    9.22
   0  -4  14   67.90   10.43
   0  -4 -14   44.87   11.80
   0  -4  14   59.39    9.28
   0  -4 -14   58.46   11.03
   0  -4  14   64.51    4.52
   0  -4 -14   63.88    9.45
   0  -4 -15    1.65    2.75
   0  -4  15    5.63    3.08
   0  -4  15    4.57    1.23
   0  -4  15    7.10    3.05
   0  -4 -15    3.88    0.44
   0  -4 -15    6.22    3.46
   0  -4  15    6.57    3.10
   0  -4  16  167.97   16.54
   0  -4  16  185.34   15.49
   0  -4  16  213.38   20.35
   0  -4  16  186.82   10.25
   0  -4 -16  180.45   16.80
   0  -4 -16  185.37   23.32
   0  -4 -16  192.50   26.77
   0  -4 -16  183.51   20.87
   0  -4 -17   28.86   11.28
   0  -4  17   41.10    4.76
   0  -4 -17   42.55    8.37
   0  -4 -17   47.99   11.73
   0  -4  17   37.86    7.65
   0  -4 -17   45.52   10.70
   0  -4  17   38.63    6.60
   0  -4  17   35.66    7.85
   0  -4  18  232.46   16.71
   0  -4 -18  160.24   26.37
   0  -4 -18  212.04   19.18
   0  -4 -18  236.12   25.27
   0  -4  18  262.27   23.81
   0  -4 -18  213.66   26.77
   0  -4  18  212.00   12.75
   0  -4  18  192.75   19.17
   0  -4 -19    8.54    5.90
   0  -4  19   -0.20    2.00
   0  -4 -19    6.94    3.09
   0  -4 -19    3.84    1.28
   0  -4  19    3.79    1.90
   0  -4  20  222.33   23.23
   0  -4 -20  167.92   22.69
   0  -4 -20  174.62   25.43
   0  -4  20  191.19   12.60
   0  -4 -20  199.24   19.21
   0  -4  21   21.98    7.72
   0  -4  21   10.93    3.23
   0  -4 -21   12.77    6.86
   0  -4 -21    6.64    4.13
   0  -4 -21   12.02    6.51
   0  -4 -21   15.36    6.80
   0  -4 -22  164.07   23.69
   0  -4  22  211.08   24.14
   0  -4 -22  175.77   18.93
   0  -4 -22  211.87   29.71
   0  -4 -23   93.56   18.40
   0  -4  23  105.65   16.82
   0  -4 -23   90.12   13.86
   0  -4 -23  103.72   22.08
   0  -4  24  118.58   18.77
   0  -4 -24   95.75   14.43
   0  -4 -24   75.60   17.29
   0  -4 -24  105.85   23.01
   0  -4  25   25.57    9.40
   0  -4 -25   20.87   11.23
   0  -4 -25   24.00    7.25
   0  -4 -25   26.21   11.85
   0  -4  26   47.05   11.14
   0  -4 -26   37.16    8.69
   0  -4 -26   27.62    9.09
   0  -4 -26   28.65   11.24
   0  -4 -27   23.09   10.23
   0  -4 -27   16.12   11.31
   0  -4  27   15.17    6.37
   0  -4 -27   17.21    7.13
   0  -3   0    5.35    2.86
   0  -3   0    2.06    0.81
   0  -3   0    3.03    1.19
   0  -3   0    2.72    1.02
   0  -3   1    1.06    0.77
   0  -3   1    1.30    0.66
   0  -3  -1    0.05    0.65
   0  -3  -1    2.02    1.13
   0  -3   1   -1.85    1.38
   0  -3  -1    1.48    0.56
   0  -3  -1   -1.68    0.33
   0  -3  -2   15.04    3.14
   0  -3  -2   10.08    2.98
   0  -3  -2   16.65    5.31
   0  -3   2   19.90    5.16
   0  -3  -2   18.12    3.62
   0  -3   2   15.89    3.41
   0  -3   2   13.90    2.64
   0  -3  -3   33.73    5.14
   0  -3  -3   36.97    5.00
   0  -3  -3   40.46    5.69
   0  -3   3   43.46    7.50
   0  -3  -3   35.90    7.54
   0  -3   3   45.26    5.81
   0  -3   4   45.31    7.98
   0  -3  -4   53.60    6.81
   0  -3   4   53.47    6.48
   0  -3  -4   45.65    6.32
   0  -3  -4   39.13    8.69
   0  -3  -4   53.86    6.32
   0  -3   4   54.22    6.45
   0  -3   5   16.15    3.80
   0  -3   5   17.63    4.95
   0  -3  -5   15.59    4.53
   0  -3  -5   23.72    4.23
   0  -3  -5   21.62    5.95
   0  -3  -5   20.22    4.53
   0  -3   5   22.71    3.99
   0  -3   5   16.89    4.40
   0  -3   6   45.01    5.58
   0  -3  -6   53.90   10.26
   0  -3  -6   33.54    6.22
   0  -3   6   33.10    5.64
   0  -3   6   42.90    6.66
   0  -3   6   30.56    6.49
   0  -3  -6   35.86    6.09
   0  -3  -6   33.25    6.14
   0  -3  -7   24.46    4.68
   0  -3  -7   16.49    4.34
   0  -3   7   26.29    6.26
   0  -3   7   29.47    5.83
   0  -3  -7   30.53    6.09
   0  -3  -7   27.53    7.02
   0  -3   7   24.13    5.03
   0  -3   7   27.77    4.89
   0  -3  -8   10.96    3.88
   0  -3  -8   18.81    5.15
   0  -3   8   21.12    4.13
   0  -3   8   25.28    5.32
   0  -3   8   17.10    1.74
   0  -3  -8   16.21    6.75
   0  -3   8   16.20    4.19
   0  -3   8   12.79    5.01
   0  -3  -8   19.59    4.50
   0  -3  -9   36.73    6.74
   0  -3   9   29.29    5.76
   0  -3  -9   34.85    9.24
   0  -3   9   41.23    7.00
   0  -3  -9   34.38    6.92
   0  -3   9   32.94    5.69
   0  -3  -9   37.33    7.24
   0  -3   9   36.34    3.10
   0  -3   9   19.87    5.93
   0  -3  10   99.36    6.10
   0  -3 -10  122.98   13.04
   0  -3 -10  149.13   14.72
   0  -3 -10  111.86   12.72
   0  -3  10   66.88   10.63
   0  -3  10  126.67   12.72
   0  -3  10  115.68   10.45
   0  -3  10   94.48   10.76
   0  -3 -10   89.45   14.44
   0  -3  11  113.24   10.71
   0  -3  11   80.83   11.31
   0  -3 -11  135.37   13.20
   0  -3 -11  115.16   17.82
   0  -3  11  127.42   13.11
   0  -3 -11  125.68   13.48
   0  -3  11   98.86   11.48
   0  -3 -11  120.90   13.77
   0  -3  11  126.36    7.01
   0  -3 -12  224.05   19.95
   0  -3 -12  175.01   22.90
   0  -3  12  203.95   16.28
   0  -3 -12  200.66   16.68
   0  -3 -12  216.35   18.32
   0  -3  12  221.11   10.57
   0  -3  12  241.21   18.77
   0  -3  12  212.31   15.01
   0  -3 -13  101.81   14.14
   0  -3  13  116.57    7.73
   0  -3  13   96.26   10.46
   0  -3  13   79.85   10.53
   0  -3 -13  115.64   17.17
   0  -3  13   87.40   11.17
   0  -3 -13   76.95   15.22
   0  -3  13  108.43   12.46
   0  -3 -13   92.91   12.27
   0  -3 -13  107.95   11.69
   0  -3  14   93.91    7.60
   0  -3 -14  105.03   12.00
   0  -3 -14  101.84   16.36
   0  -3  14   92.13   11.72
   0  -3  14   69.91    9.72
   0  -3 -14   76.63   16.32
   0  -3  14   92.64   10.46
   0  -3 -14   93.83   14.22
   0  -3  14   93.47   12.12
   0  -3  15   80.48    7.45
   0  -3  15   59.33    8.97
   0  -3 -15   82.28   10.82
   0  -3 -15   81.54   13.51
   0  -3  15   83.23   11.47
   0  -3 -15   35.11   11.12
   0  -3 -15   70.12   13.44
   0  -3  15   79.28    9.89
   0  -3 -16   12.03    8.08
   0  -3 -16   19.18    6.87
   0  -3  16   22.57    5.68
   0  -3 -16   19.55    7.99
   0  -3  16   22.60    3.95
   0  -3 -16   15.06    5.18
   0  -3  16   16.34    4.57
   0  -3  17   17.72    3.76
   0  -3 -17   15.97    7.31
   0  -3  17   17.43    5.46
   0  -3  17   15.14    4.83
   0  -3 -17   31.64    9.37
   0  -3 -17   23.94    6.02
   0  -3 -17   22.00    8.92
   0  -3 -18   28.26    9.46
   0  -3 -18   35.64   10.23
   0  -3 -18   20.88    5.95
   0  -3  18   38.48    5.74
   0  -3 -18   27.81   10.57
   0  -3  18   31.79    7.62
   0  -3 -19   51.43    9.44
   0  -3 -19   35.19   10.09
   0  -3  19   48.66    7.02
   0  -3 -19   42.79   13.45
   0  -3 -20   90.18   17.16
   0  -3  20  100.18   10.33
   0  -3 -20   79.89   12.26
   0  -3 -20   74.67   18.09
   0  -3 -21   18.97    8.75
   0  -3  21   19.63    4.64
   0  -3 -21   15.71    8.87
   0  -3 -21    8.17    3.83
   0  -3 -22    6.89    3.57
   0  -3  22    6.76    3.64
   0  -3 -22    4.70    2.01
   0  -3 -22    8.92    6.10
   0  -3 -23    3.83    3.29
   0  -3 -23   12.72    4.52
   0  -3  23    7.00    2.20
   0  -3 -23    5.16    6.78
   0  -3 -24   37.60   12.43
   0  -3  24   35.88    6.97
   0  -3 -24   29.44    8.60
   0  -3 -24   43.33   14.44
   0  -3 -25   23.63   10.74
   0  -3  25   31.36    6.63
   0  -3 -25   34.45    8.69
   0  -3 -25   17.33    8.95
   0  -3 -26   83.68   13.72
   0  -3 -26   58.33   18.49
   0  -3 -26   87.69   20.63
   0  -3  26   88.58   11.77
   0  -3 -27   75.80   19.26
   0  -3 -27   80.31   14.46
   0  -3 -27   58.69   19.85
   0  -3 -28  131.03   29.55
   0  -3 -28  160.01   28.42
   0  -3 -28  171.27   21.27
   0  -3 -29   56.26   20.40
   0  -2   0    0.79    0.91
   0  -2   0    1.16    0.35
   0  -2   0    1.69    0.84
   0  -2   0    1.19    0.57
   0  -2  -1  469.27   18.63
   0  -2   1  477.62   21.21
   0  -2   1  482.31   18.25
   0  -2  -1  520.42   17.64
   0  -2  -1  476.81   22.24
   0  -2  -1  481.80   17.49
   0  -2   1  530.93   16.52
   0  -2   1  459.34   15.49
   0  -2  -2   15.62    2.54
   0  -2   2   15.08    2.53
   0  -2  -2   15.41    2.53
   0  -2   2   15.86    3.08
   0  -2  -2    8.57    2.54
   0  -2  -2   17.71    2.59
   0  -2   3   11.34    2.30
   0  -2   3    9.59    2.55
   0  -2  -3    6.44    1.45
   0  -2  -3    7.87    1.94
   0  -2  -3   11.92    3.15
   0  -2  -3    9.68    2.12
   0  -2   3   12.92    2.22
   0  -2  -4  543.17   21.16
   0  -2   4  572.82   20.59
   0  -2  -4  537.93   22.22
   0  -2   4  553.11   21.88
   0  -2  -4  533.69   26.58
   0  -2   4  552.17   21.30
   0  -2   4  586.30   23.64
   0  -2  -4  545.95   22.07
   0  -2   5  535.80   19.94
   0  -2  -5  495.49   21.53
   0  -2  -5  503.97   22.11
   0  -2  -5  527.74   27.20
   0  -2   5  518.33   22.47
   0  -2   5  473.91   22.37
   0  -2  -5  512.60   20.74
   0  -2   5  501.39   20.99
   0  -2  -6  296.69   20.55
   0  -2   6  275.15   14.81
   0  -2  -6  290.60   15.01
   0  -2   6  243.53   16.44
   0  -2   6  296.52   13.95
   0  -2  -6  275.70   15.62
   0  -2  -6  276.67   16.02
   0  -2   6  304.00   16.16
   0  -2   6  296.38    9.77
   0  -2   7   13.80    1.58
   0  -2  -7   18.47    4.15
   0  -2  -7   17.29    3.76
   0  -2   7   17.24    3.54
   0  -2  -7   11.67    2.65
   0  -2   7   11.39    2.25
   0  -2  -7   16.25    4.37
   0  -2   7   14.23    4.16
   0  -2   7   16.12    3.07
   0  -2   8   99.73    8.90
   0  -2   8   90.10    7.56
   0  -2   8   78.94    9.21
   0  -2   8   87.23    5.33
   0  -2  -8   89.07    8.82
   0  -2  -8   91.58    9.41
   0  -2  -8   80.06   11.43
   0  -2  -8  122.03   10.55
   0  -2   9  113.99   10.27
   0  -2   9   95.15    9.75
   0  -2  -9  125.23   10.92
   0  -2  -9  110.11    9.83
   0  -2   9  116.21    9.12
   0  -2   9  108.57    6.50
   0  -2  -9  105.73   10.93
   0  -2  -9   99.44   13.20
   0  -2 -10  110.39   10.51
   0  -2 -10  100.30   14.04
   0  -2  10   95.15    6.41
   0  -2 -10   92.30   10.41
   0  -2 -10   94.14    9.00
   0  -2  10   91.15    8.38
   0  -2  10   95.21    9.68
   0  -2  10   95.53    9.71
   0  -2  11 1563.20   52.76
   0  -2  11 1404.10   43.97
   0  -2  11 1578.21   53.83
   0  -2  11 1452.30   49.07
   0  -2 -11 1466.47   50.43
   0  -2 -11 1446.03   53.62
   0  -2 -11 1551.08   61.20
   0  -2 -11 1392.10   55.41
   0  -2 -12   85.77   12.14
   0  -2  12   81.53    6.62
   0  -2 -12   64.84   12.19
   0  -2  12   91.34   10.22
   0  -2 -12   65.33    8.81
   0  -2 -12   89.64   11.11
   0  -2  12  102.70   10.06
   0  -2 -12   89.52    9.15
   0  -2  12   77.52    8.34
   0  -2 -13 1331.90   53.71
   0  -2  13 1523.59   51.80
   0  -2 -13 1295.37   48.88
   0  -2  13 1440.85   49.73
   0  -2 -13 1101.53   62.19
   0  -2 -13 1425.57   61.18
   0  -2 -13 1319.42   56.18
   0  -2  13 1457.58   54.02
   0  -2  13 1312.88   43.97
   0  -2  14    2.40    1.23
   0  -2  14    1.90    1.37
   0  -2 -14    4.48    3.67
   0  -2 -14   13.40    3.90
   0  -2 -14    1.76    3.28
   0  -2  14    4.10    2.96
   0  -2 -14    9.45    4.28
   0  -2  14    2.93    1.86
   0  -2 -14    7.93    4.32
   0  -2 -15  653.77   35.33
   0  -2  15  647.88   30.93
   0  -2 -15  625.52   40.07
   0  -2  15  701.42   35.79
   0  -2  15  714.11   32.85
   0  -2 -15  594.44   36.38
   0  -2 -15  642.14   31.03
   0  -2  15  639.40   26.88
   0  -2 -16   99.47   15.74
   0  -2 -16  114.33   15.06
   0  -2  16  102.73   11.38
   0  -2 -16  101.38   11.08
   0  -2  16  106.96    9.45
   0  -2  16   97.76   12.28
   0  -2  17  272.09   16.65
   0  -2 -17  282.80   25.12
   0  -2  17  288.99   22.75
   0  -2 -17  267.49   19.57
   0  -2 -17  252.18   26.09
   0  -2 -18   96.84   11.41
   0  -2 -18  101.06   17.14
   0  -2 -18  107.31   15.99
   0  -2  18   96.57    9.80
   0  -2  18  108.03   14.38
   0  -2 -19  756.48   37.96
   0  -2  19  764.27   33.40
   0  -2 -19  810.15   48.33
   0  -2 -19  802.25   52.09
   0  -2 -20  641.43   35.51
   0  -2 -20  720.86   50.86
   0  -2 -20  679.34   45.59
   0  -2  20  670.52   31.47
   0  -2 -21 1412.79   76.92
   0  -2  21 1398.60   51.99
   0  -2 -21 1427.49   57.88
   0  -2 -22  207.10   27.93
   0  -2 -22  201.89   19.23
   0  -2 -22  181.51   23.89
   0  -2  22  183.25   15.51
   0  -2 -23  361.14   39.09
   0  -2 -23  359.30   27.25
   0  -2 -23  325.72   33.69
   0  -2  23  347.71   22.73
   0  -2 -24   -2.50    4.66
   0  -2 -24    9.24    9.10
   0  -2 -24    0.67    2.95
   0  -2  24   -2.23    2.75
   0  -2  25  116.59   13.29
   0  -2 -25  126.03   21.53
   0  -2 -25   99.92   21.73
   0  -2 -25  116.06   15.61
   0  -2 -26    0.85    2.53
   0  -2  26   -0.68    0.70
   0  -2 -26   -3.05    1.02
   0  -2 -27    4.83    7.02
   0  -2 -27   -3.15    2.19
   0  -2 -27   -0.34    1.77
   0  -2  27   -1.79    1.42
   0  -2 -28   14.75    8.44
   0  -2  28   15.19    4.88
   0  -2 -28   20.12    9.41
   0  -2 -28   24.63    7.37
   0  -2 -29    3.19    9.77
   0  -2  29    4.07    3.84
   0  -2 -29    0.82    3.07
   0  -2 -29    4.34    1.07
   0  -1  -1    1.47    0.95
   0  -1   1    1.04    0.64
   0  -1  -2    7.39    1.77
   0  -1  -2    5.27    1.20
   0  -1   2    8.04    1.39
   0  -1   2    7.68    1.40
   0  -1   2    6.07    1.34
   0  -1  -2    6.09    1.75
   0  -1  -2    5.00    1.43
   0  -1   2    5.98    1.42
   0  -1   3   72.80    4.81
   0  -1  -3   78.56    5.70
   0  -1   3   60.84    5.21
   0  -1  -3   62.63    6.56
   0  -1  -3   71.71    4.94
   0  -1   3   70.44    5.51
   0  -1  -3   67.84    5.45
   0  -1  -4  233.88   11.85
   0  -1  -4  278.98   12.11
   0  -1   4  238.47    8.11
   0  -1   4  129.06   11.27
   0  -1  -4  173.87   13.32
   0  -1   4  207.81   11.12
   0  -1  -4  214.02   12.00
   0  -1   4  237.06   10.26
   0  -1  -5  464.99   18.34
   0  -1   5  383.00   12.88
   0  -1   5  390.37   15.21
   0  -1  -5  317.20   20.02
   0  -1   5  271.47   16.44
   0  -1  -5  372.24   18.07
   0  -1  -5  410.04   17.50
   0  -1   5  362.33   16.89
   0  -1   6  387.17   15.78
   0  -1  -6  381.93   18.64
   0  -1   6  382.67   13.86
   0  -1  -6  365.70   21.95
   0  -1  -6  421.05   17.33
   0  -1  -6  346.56   17.51
   0  -1   6  379.74   17.77
   0  -1   7  313.98   14.66
   0  -1  -7  266.34   16.83
   0  -1   7  295.96   15.95
   0  -1   7  314.06   12.78
   0  -1  -7  295.66   15.20
   0  -1   7  294.66   16.10
   0  -1  -7  312.55   16.57
   0  -1  -7  295.47   20.92
   0  -1   8   93.98    8.95
   0  -1  -8   91.25    9.91
   0  -1  -8   93.08    8.55
   0  -1  -8   87.31    7.67
   0  -1  -8   75.87    9.09
   0  -1   8   70.78    6.82
   0  -1   8   80.27    6.09
   0  -1  -8   69.31   10.60
   0  -1   8   80.96    7.87
   0  -1   9   77.66    8.19
   0  -1  -9   77.92    8.69
   0  -1  -9   67.91   11.27
   0  -1  -9   79.06    7.78
   0  -1  -9   81.51    9.37
   0  -1   9   81.30    7.54
   0  -1  -9  105.96   11.27
   0  -1   9   94.45    6.95
   0  -1   9   77.95    8.83
   0  -1  10  214.89   12.08
   0  -1  10  210.76   15.39
   0  -1 -10  218.91   17.21
   0  -1 -10  216.70   13.99
   0  -1 -10  244.91   18.37
   0  -1 -10  237.90   15.56
   0  -1  10  221.76   13.53
   0  -1  10  198.63   14.21
   0  -1 -11  281.51   17.69
   0  -1  11  255.78   17.69
   0  -1  11  273.46   14.39
   0  -1 -11  238.10   15.23
   0  -1  11  247.46   15.27
   0  -1 -11  262.23   20.25
   0  -1 -11  227.82   17.87
   0  -1  11  252.88   17.13
   0  -1  12  120.13   11.82
   0  -1  12  126.31   11.08
   0  -1 -12  141.78   12.96
   0  -1 -12  132.37   11.39
   0  -1  12  137.28   10.51
   0  -1  12  124.17   13.03
   0  -1 -12  126.29   13.95
   0  -1 -12  128.81   15.73
   0  -1 -13  115.48   11.11
   0  -1 -13  106.97   13.42
   0  -1 -13  107.76   14.60
   0  -1  13  122.59   11.38
   0  -1  13  111.78   12.18
   0  -1  13  127.85   10.00
   0  -1 -13  119.34   12.11
   0  -1  14   34.25    7.16
   0  -1 -14   45.30    7.21
   0  -1 -14   30.20    8.03
   0  -1 -14   38.00    8.24
   0  -1 -14   37.19    6.73
   0  -1  14   35.99    6.35
   0  -1  14   36.86    5.83
   0  -1  15   53.30    9.29
   0  -1 -15   45.38    7.55
   0  -1  15   48.76    7.72
   0  -1 -15   49.18   10.07
   0  -1 -15   38.49    9.91
   0  -1 -15   54.15    8.74
   0  -1  15   53.86    6.86
   0  -1  16   58.61    7.53
   0  -1 -16   38.72    9.66
   0  -1 -16   35.12    8.70
   0  -1  16   41.25    8.40
   0  -1 -16   51.77    8.29
   0  -1  16   35.61    6.84
   0  -1 -16   53.50    9.06
   0  -1  17   13.32   10.43
   0  -1  17   35.09    5.86
   0  -1 -17   46.15   11.48
   0  -1  17   28.14    7.48
   0  -1 -17   36.74    7.29
   0  -1 -17   44.26   10.14
   0  -1 -18   28.36    8.96
   0  -1  18   29.47    5.58
   0  -1 -18   31.45    8.97
   0  -1 -18   18.38    5.15
   0  -1  18   21.43   10.12
   0  -1 -19    5.22    3.56
   0  -1 -19    7.72    3.61
   0  -1 -19    5.41    4.01
   0  -1  19   10.70    3.48
   0  -1 -20    6.73    4.53
   0  -1 -20    6.81    4.70
   0  -1 -20    2.06    1.47
   0  -1  20    0.79    1.32
   0  -1 -21    5.17    4.02
   0  -1 -21    1.23    1.29
   0  -1 -21   -1.48    3.99
   0  -1  21    2.87    2.29
   0  -1 -22   25.52    9.58
   0  -1 -22   15.74    6.70
   0  -1  22   22.35    5.65
   0  -1 -22   21.26    6.37
   0  -1 -23   73.51   15.88
   0  -1 -23   58.55   16.96
   0  -1  23   63.01   10.05
   0  -1 -23   61.36   10.77
   0  -1 -24   95.41   21.55
   0  -1 -24  102.92   19.09
   0  -1  24  122.16   14.27
   0  -1 -24   99.95   14.17
   0  -1 -25   34.63   14.75
   0  -1 -25   31.59   12.15
   0  -1  25   49.30    9.47
   0  -1 -25   46.04   10.13
   0  -1 -26   79.64   22.24
   0  -1 -26  106.32   20.72
   0  -1 -26  114.43   16.65
   0  -1  26  108.51   14.72
   0  -1  27   65.52   10.93
   0  -1 -27   36.68    9.88
   0  -1 -27   46.32   17.77
   0  -1 -27   42.85   13.93
   0  -1 -28   24.92   10.46
   0  -1 -28   27.46   13.98
   0  -1  28   33.77    8.41
   0  -1 -28   24.22    7.78
   0  -1 -29   -0.17    1.78
   0  -1 -29    0.89    3.38
   0  -1  29    9.62    4.75
   0  -1 -29   10.99    6.18
   0  -1  30   12.68    5.26
   0  -1 -30   17.34    7.54
   0  -1 -30    0.77    2.95
   0  -1 -30    1.68    3.52
   0   0  -4  738.23   22.79
   0   0  -4  691.11   24.30
   0   0   4  689.29   22.26
   0   0   4  717.79   24.25
   0   0  -4  696.31   22.28
   0   0   4  720.43   22.53
   0   0  -4  744.76   25.14
   0   0  -5    1.15    0.72
   0   0   5   -1.30    0.93
   0   0   5    0.14    0.69
   0   0  -5   -2.07    1.23
   0   0   5   -0.88    0.54
   0   0  -5   -0.35    0.41
   0   0  -5   -1.98    1.20
   0   0  -6 1971.52   57.16
   0   0   6 1892.94   59.79
   0   0  -6 2110.89   58.17
   0   0  -6 2019.91   61.95
   0   0   6 1970.09   57.49
   0   0  -6 2159.70   61.65
   0   0   6 2095.36   57.55
   0   0   7   -0.73    0.97
   0   0  -7    1.12    0.88
   0   0  -7   -0.70    1.16
   0   0  -7    0.02    0.29
   0   0  -7    0.74    0.42
   0   0   7   -1.86    2.04
   0   0   7   -1.27    0.40
   0   0   7   -0.89    0.88
   0   0   8 1442.08   60.72
   0   0  -8 1725.70   51.51
   0   0  -8 1685.69   52.34
   0   0  -8 1671.85   57.27
   0   0  -8 1544.33   55.17
   0   0   8 1794.40   52.57
   0   0   8 1825.13   52.01
   0   0   8 1777.07   55.77
   0   0   9   -0.49    0.87
   0   0  -9   -1.34    0.93
   0   0  -9    1.41    0.59
   0   0  -9    0.78    0.90
   0   0   9   -2.24    1.97
   0   0  -9    0.22    0.83
   0   0   9    1.29    1.09
   0   0   9    0.27    1.14
   0   0  10   80.17    7.64
   0   0 -10   70.21    9.24
   0   0  10   76.06    8.59
   0   0 -10   79.82    7.82
   0   0  10   84.66   11.88
   0   0  10   79.43    7.25
   0   0 -10   77.58    9.25
   0   0 -10   80.39    7.30
   0   0  11    0.54    0.64
   0   0  11    1.04    0.51
   0   0  11    2.85    1.11
   0   0 -11   -2.03    1.22
   0   0  11    0.91    0.53
   0   0 -11   -1.11    1.11
   0   0 -11   -1.73    0.41
   0   0 -11   -3.64    1.98
   0   0  12   59.67    6.85
   0   0 -12   62.15    7.28
   0   0 -12   63.02    7.05
   0   0 -12   57.53    8.41
   0   0  12   55.15   10.35
   0   0  12   54.34    7.93
   0   0 -12   48.48    8.37
   0   0  12   65.40    7.42
   0   0  13   -0.90    1.59
   0   0 -13   -1.42    1.62
   0   0  13    1.55    2.01
   0   0 -13   -1.17    1.35
   0   0  13   -2.02    1.71
   0   0 -13    1.03    2.07
   0   0 -13    3.15    3.12
   0   0  13   -0.97    1.62
   0   0 -14  296.22   24.44
   0   0 -14  300.90   18.39
   0   0 -14  279.76   22.29
   0   0 -14  345.40   20.89
   0   0  14  276.99   26.79
   0   0  14  308.21   21.86
   0   0  14  299.43   18.47
   0   0 -15   -0.84    2.47
   0   0  15   -1.21    2.06
   0   0 -15   -1.33    1.04
   0   0 -15   -0.47    0.38
   0   0  15   -1.84    2.24
   0   0  15   -0.14    0.73
   0   0 -15    0.06    1.42
   0   0  15   -1.37    3.63
   0   0 -16 2061.54   70.93
   0   0 -16 1803.98   80.35
   0   0  16 1940.69   66.18
   0   0  16 2023.87   74.43
   0   0 -16 1792.12   75.14
   0   0  16 2170.17   72.29
   0   0 -16 1856.37   66.05
   0   0  16 1750.91   84.62
   0   0 -17   -0.69    1.49
   0   0 -17    0.38    1.61
   0   0  17   -3.50    2.27
   0   0  17    2.18    3.55
   0   0 -17   -2.12    3.54
   0   0 -17    0.03    1.53
   0   0 -18   23.20    8.26
   0   0 -18   22.08    5.35
   0   0  18   24.73    5.43
   0   0 -18   18.06    5.20
   0   0 -18   27.46    7.01
   0   0 -19   -0.90    0.60
   0   0  19    0.50    1.60
   0   0 -19    0.09    0.79
   0   0 -19    0.64    1.70
   0   0  20   17.93    4.89
   0   0 -20   24.66    5.94
   0   0 -20   24.72    8.03
   0   0 -20   10.15    6.79
   0   0  21    4.21    3.54
   0   0 -21   -2.04    4.29
   0   0 -21   -2.00    2.14
   0   0 -21    4.00    2.92
   0   0 -22   39.00   13.19
   0   0  22   36.59    7.71
   0   0 -22   29.96    9.25
   0   0 -22   36.27    7.75
   0   0 -23    1.99    0.83
   0   0 -23   -0.04    2.57
   0   0  23    1.03    2.21
   0   0 -23    0.71    2.24
   0   0 -24   45.06    8.94
   0   0  24   36.77    7.58
   0   0 -24   33.50   13.18
   0   0 -24   36.01   11.00
   0   0  25    0.37    0.58
   0   0 -25    3.51    2.43
   0   0 -25    1.77    1.14
   0   0 -25    3.67    2.97
   0   0 -26   45.09   13.01
   0   0 -26   37.29    9.03
   0   0 -26   35.14   14.87
   0   0  26   46.85    9.19
   0   0  27    0.76    1.96
   0   0 -27   -4.94    4.42
   0   0 -27   -0.86    2.29
   0   0 -27   -6.96    5.09
   0   0  28   -2.81    1.71
   0   0 -28    0.12    4.31
   0   0 -28   -3.25    4.00
   0   0 -28    6.22   12.07
   0   0  29   -1.08    2.47
   0   0 -29    4.39    2.82
   0   0 -29    7.71   11.32
   0   0 -29    5.93    0.91
   0   0  30   22.25    6.71
   0   0 -30   46.04   14.39
   0   0 -30   11.58    7.24
   0   0 -30   43.18   10.50
   0   1   2    4.52    1.24
   0   1  -2    7.14    1.53
   0   1   2    6.97    1.89
   0   1   2    6.18    1.21
   0   1   2    6.67    1.54
   0   1  -2    4.00    0.98
   0   1   3   67.55    6.65
   0   1   3   74.72    5.58
   0   1   3   58.05    5.57
   0   1  -3   56.44    5.10
   0   1  -3   81.05    4.92
   0   1   3   69.88    5.17
   0   1  -3   71.02    5.23
   0   1   4  248.04   12.54
   0   1  -4  220.15   12.20
   0   1  -4  234.75    8.56
   0   1  -4  210.86   12.14
   0   1   4  231.36   11.95
   0   1   4  228.86   14.41
   0   1  -4  244.18   10.66
   0   1   4  258.73   11.43
   0   1   5  320.82   15.58
   0   1  -5  339.43   17.38
   0   1  -5  341.23   18.58
   0   1  -5  418.77   15.87
   0   1   5  428.55   18.46
   0   1   5  428.38   21.49
   0   1  -5  388.01   13.53
   0   1   5  419.09   16.81
   0   1  -6  396.42   16.23
   0   1  -6  349.66   18.17
   0   1   6  408.87   22.55
   0   1   6  398.89   17.55
   0   1   6  368.20   18.25
   0   1   6  376.61   17.41
   0   1  -6  370.92   14.07
   0   1  -7  359.02   15.42
   0   1  -7  238.69   18.10
   0   1   7  304.80   15.79
   0   1   7  331.70   17.83
   0   1  -7  328.69   18.03
   0   1  -7  316.17   13.85
   0   1   7  325.27   21.39
   0   1   7  406.10   18.20
   0   1  -8   68.08    9.42
   0   1  -8   71.06    6.21
   0   1   8  101.30    9.40
   0   1   8   86.25    8.04
   0   1  -8   93.82    7.56
   0   1  -8   86.41    9.00
   0   1   8   83.99    8.93
   0   1   8   79.01   10.51
   0   1  -9   80.78    9.36
   0   1  -9   73.82   10.57
   0   1   9   80.30    8.20
   0   1   9   73.00   10.94
   0   1  -9   81.08    7.10
   0   1   9   81.42    9.21
   0   1  -9   91.70    7.92
   0   1   9  105.15    9.95
   0   1 -10  218.06   13.03
   0   1  10  204.88   14.34
   0   1 -10  243.41   14.33
   0   1  10  198.66   18.69
   0   1 -10  167.81   17.43
   0   1  10  194.55   15.34
   0   1 -10  225.48   17.05
   0   1  11  316.80   19.55
   0   1  11  285.97   19.06
   0   1 -11  203.28   20.18
   0   1 -11  245.64   15.24
   0   1  11  255.99   16.64
   0   1  11  271.27   23.39
   0   1 -11  281.73   16.36
   0   1 -11  235.49   19.12
   0   1  12   79.90   13.28
   0   1  12  135.84   11.80
   0   1 -12  138.26   11.30
   0   1 -12  128.67   14.60
   0   1  12  132.20   13.26
   0   1 -12  151.43   11.77
   0   1  12  170.96   14.58
   0   1 -12   93.17   14.04
   0   1  13  127.41   11.42
   0   1 -13  126.22   14.29
   0   1 -13  117.80   10.92
   0   1  13  114.75   12.84
   0   1 -13   96.89   14.93
   0   1  13  120.01   13.27
   0   1 -13  115.34   10.83
   0   1  13   96.68   15.49
   0   1 -14   38.31    6.45
   0   1  14   52.65    8.90
   0   1  14   38.88    6.49
   0   1  14   39.42    7.69
   0   1 -14   36.04    9.43
   0   1 -14   30.69    7.10
   0   1 -14   40.24    6.36
   0   1  14   19.93    7.33
   0   1  15   37.88    8.12
   0   1 -15   49.06    8.07
   0   1 -15   50.69    7.51
   0   1 -15   49.30    9.86
   0   1 -15   33.60    9.98
   0   1  15   47.04   11.26
   0   1  15   59.87    9.76
   0   1  15   56.15    8.10
   0   1  16   32.67    9.21
   0   1  16   46.65    9.37
   0   1 -16   30.61   10.06
   0   1 -16   43.51    7.44
   0   1  16   46.49    7.70
   0   1 -16   47.17    7.93
   0   1  16   41.29    8.52
   0   1 -16   53.75   10.63
   0   1 -17   43.77    7.67
   0   1 -17   32.81    8.21
   0   1 -17   34.82    7.13
   0   1 -17   28.19   10.35
   0   1  17   43.49    7.84
   0   1 -18   37.91    7.60
   0   1  18   33.43    7.65
   0   1 -18   28.40    6.73
   0   1 -18   37.37   10.24
   0   1 -18   20.13    9.34
   0   1 -19    4.91    2.53
   0   1  19    4.16    2.29
   0   1 -19    3.89    3.29
   0   1 -19   -1.44    0.75
   0   1 -20    1.72    2.06
   0   1  20    3.00    2.68
   0   1 -20    3.05    4.23
   0   1 -20    4.33    6.67
   0   1 -21    5.47    4.91
   0   1  21   -0.32    2.45
   0   1 -21    3.59    1.30
   0   1 -21    3.11    3.85
   0   1 -22   20.36    7.58
   0   1 -22   21.19    6.66
   0   1 -22   16.47    7.66
   0   1  22   33.18    7.43
   0   1 -23   52.14   16.39
   0   1 -23   78.82   12.73
   0   1  23   74.40   12.16
   0   1 -23   58.72   14.90
   0   1 -24   59.48   18.93
   0   1  24  105.63   14.50
   0   1 -24  101.19   14.82
   0   1 -24   97.16   19.04
   0   1  25   55.55   10.95
   0   1 -25   23.94   12.82
   0   1 -25   55.50   11.49
   0   1 -25   40.92   12.55
   0   1 -26  100.85   15.67
   0   1 -26   90.02   19.79
   0   1  26  113.53   16.17
   0   1 -26   90.72   25.32
   0   1  27   57.01   11.46
   0   1 -27   62.45   16.71
   0   1 -27   33.27   15.66
   0   1 -27   63.04   12.78
   0   1  28   36.79    9.98
   0   1 -28   15.11    6.55
   0   1 -28   47.99   14.54
   0   1 -28   36.43    9.08
   0   1 -29    9.77    3.47
   0   1 -29   11.82    7.80
   0   1 -29   16.51   14.65
   0   1  29    6.40    4.46
   0   1 -30   28.71   13.82
   0   1  30   14.82    5.85
   0   1 -30   12.57    5.82
   0   2   0    1.82    1.32
   0   2   0    1.88    0.82
   0   2   0    1.09    0.57
   0   2   1  500.13   17.69
   0   2   1  491.04   17.49
   0   2  -1  501.94   21.09
   0   2   1  478.83   22.06
   0   2  -1  509.97   15.68
   0   2  -2   18.87    3.13
   0   2   2   16.93    3.55
   0   2   2   16.28    2.46
   0   2   2   15.65    2.43
   0   2  -3    8.33    2.06
   0   2   3   10.00    2.02
   0   2   3    8.42    1.91
   0   2  -3   10.03    1.77
   0   2   3    9.85    3.25
   0   2   3    8.80    2.03
   0   2   4  559.14   22.27
   0   2   4  545.75   21.68
   0   2   4  563.60   22.29
   0   2  -4  618.94   23.20
   0   2  -4  581.57   20.06
   0   2   5  499.82   21.30
   0   2  -5  495.52   19.43
   0   2  -5  498.86   18.46
   0   2   5  510.50   20.92
   0   2   5  456.30   20.03
   0   2   6  267.43   14.86
   0   2   6  276.71   15.65
   0   2   6  292.89   19.53
   0   2  -6  282.94   14.14
   0   2   6  265.56   14.81
   0   2  -6  286.33   13.89
   0   2  -6  298.31   10.13
   0   2   7   14.91    3.96
   0   2   7   13.99    3.48
   0   2   7   12.15    3.01
   0   2  -7    9.59    2.65
   0   2  -7   16.56    2.03
   0   2  -7   10.65    2.70
   0   2  -7   14.83    3.24
   0   2   7   13.74    3.20
   0   2   8   96.17    8.97
   0   2  -8   80.70    8.98
   0   2   8   96.64    9.22
   0   2   8   97.79   11.73
   0   2  -8   92.50    5.87
   0   2  -8   82.66    7.74
   0   2  -8   83.90    8.66
   0   2   8   82.74    8.06
   0   2   9  113.74   10.70
   0   2   9  125.41   13.58
   0   2  -9  110.29    9.16
   0   2  -9  108.09    6.97
   0   2  -9   98.36   10.82
   0   2   9  102.98    9.46
   0   2   9  109.37   10.13
   0   2  -9  104.71   10.72
   0   2  10   89.26    9.29
   0   2 -10   89.87    8.50
   0   2  10   98.58    9.66
   0   2  10   87.96    9.87
   0   2 -10   94.51   10.89
   0   2 -10   95.72    7.26
   0   2  10  101.89   13.08
   0   2 -10   88.54   10.81
   0   2 -11 1484.77   45.73
   0   2  11 1369.59   50.70
   0   2  11 1457.10   54.58
   0   2 -11 1310.88   55.33
   0   2 -11 1466.53   49.82
   0   2  11 1498.90   52.45
   0   2 -11 1338.12   56.83
   0   2  11 1521.71   64.47
   0   2  12   82.73   13.22
   0   2 -12   87.34    8.99
   0   2  12   80.53    9.50
   0   2 -12   93.11    7.92
   0   2  12   89.77    9.93
   0   2  12   88.08   10.81
   0   2 -12   82.56   11.44
   0   2 -12   84.10   11.54
   0   2  13 1334.62   54.32
   0   2  13 1294.43   50.04
   0   2 -13 1185.81   54.75
   0   2  13 1361.49   51.69
   0   2 -13 1380.77   46.01
   0   2 -13 1361.37   48.91
   0   2 -13 1302.91   58.84
   0   2  13 1332.55   63.27
   0   2 -14    8.18    3.55
   0   2  14   13.18    4.35
   0   2 -14    5.32    2.05
   0   2  14    8.13    4.81
   0   2  14    8.88    3.42
   0   2  14   10.60    4.03
   0   2 -14    3.84    2.37
   0   2 -14    1.20    1.51
   0   2 -15  593.55   39.93
   0   2 -15  567.76   36.12
   0   2  15  614.79   31.46
   0   2  15  679.87   36.96
   0   2  15  639.82   33.38
   0   2 -15  610.07   28.20
   0   2  15  568.88   41.02
   0   2 -15  601.09   29.88
   0   2 -16   82.52   12.91
   0   2  16  107.27   11.95
   0   2 -16  114.04   10.94
   0   2 -16   86.99   14.62
   0   2 -16  110.58   11.85
   0   2  17  285.32   21.03
   0   2 -17  243.68   26.01
   0   2 -17  254.62   24.52
   0   2 -17  285.99   19.17
   0   2 -17  269.53   19.81
   0   2 -18   92.39   11.36
   0   2  18   95.58   11.98
   0   2 -18  101.22   11.34
   0   2 -18   72.44   14.24
   0   2 -18   90.09   14.77
   0   2 -19  744.06   47.39
   0   2  19  821.67   41.22
   0   2 -19  800.19   38.53
   0   2 -19  818.86   40.31
   0   2 -19  714.51   52.01
   0   2 -20  566.91   47.42
   0   2  20  707.16   38.34
   0   2 -20  692.80   36.59
   0   2 -20  653.52   45.39
   0   2 -20  727.56   37.86
   0   2 -21 1253.48   76.33
   0   2 -21 1416.73   59.71
   0   2  21 1414.15   60.35
   0   2 -21 1444.97   59.25
   0   2 -21 1323.23   71.13
   0   2 -22  157.33   25.24
   0   2 -22  201.43   19.13
   0   2  22  166.73   17.74
   0   2 -22  183.07   24.19
   0   2 -23  364.02   39.81
   0   2 -23  335.91   34.25
   0   2  23  361.16   27.62
   0   2 -23  376.85   28.19
   0   2 -24    0.70    3.84
   0   2 -24   -0.61    4.03
   0   2  24   -1.36    2.17
   0   2 -24   -8.05    6.85
   0   2 -25  135.46   21.90
   0   2 -25  112.70   15.47
   0   2 -25   79.64   20.70
   0   2  25  118.03   15.94
   0   2 -26   -2.31    1.29
   0   2 -26    0.22    2.08
   0   2  26   -0.93    1.76
   0   2 -27    6.33    5.85
   0   2 -27    1.09    2.42
   0   2  27    5.04    3.19
   0   2 -28   21.96    6.60
   0   2 -28   28.47    8.56
   0   2  28   23.27    7.11
   0   2 -29   10.56    6.42
   0   2  29    7.09    4.16
   0   2 -29    8.37    5.26
   0   3   0    1.88    2.11
   0   3   0    3.46    1.07
   0   3  -1    0.89    0.26
   0   3   1    2.02    2.53
   0   3   1    1.59    0.75
   0   3   1    1.56    1.13
   0   3  -1    1.10    1.39
   0   3   2   14.03    2.88
   0   3  -2   19.19    2.38
   0   3   2   18.45    5.23
   0   3  -2   18.34    4.79
   0   3   2   19.60    3.58
   0   3  -3   44.71    6.49
   0   3   3   42.51    5.66
   0   3  -3   43.18    2.96
   0   3   3   44.53    7.72
   0   3   3   46.26    5.90
   0   3  -4   56.78    7.52
   0   3   4   53.67    6.83
   0   3   4   59.47    7.00
   0   3   4   59.30    9.24
   0   3  -5   19.97    3.65
   0   3   5   14.73    5.27
   0   3   5   13.87    4.12
   0   3   5   18.03    4.22
   0   3  -5   25.21    4.59
   0   3   5   22.64    4.60
   0   3   6   37.57    6.56
   0   3  -6   38.00    4.67
   0   3   6   51.48   10.09
   0   3   6   40.34    6.71
   0   3   6   43.50    6.35
   0   3   7   18.98    6.03
   0   3   7   29.25    5.28
   0   3  -7   30.43    4.34
   0   3   7   29.05    5.69
   0   3   7   23.03    5.13
   0   3   8   29.02    5.33
   0   3   8   12.98    5.29
   0   3   8   20.82    5.03
   0   3  -8   20.31    2.03
   0   3   8   20.32    5.18
   0   3  -8   24.24    3.88
   0   3  -9   31.24    4.96
   0   3   9   29.17    6.10
   0   3  -9   36.62    5.89
   0   3   9   51.24    7.18
   0   3  -9   30.91    3.12
   0   3   9   38.93    6.57
   0   3   9   41.30    8.95
   0   3 -10   97.53    6.77
   0   3 -10  105.68    9.57
   0   3  10   97.04   11.44
   0   3  10  126.19   12.09
   0   3  10  117.86   12.23
   0   3 -10  131.71   11.56
   0   3  10  118.91   15.99
   0   3 -11  115.19   10.86
   0   3  11  122.60   13.41
   0   3 -11  127.86   11.99
   0   3  11  134.86   12.93
   0   3  11  134.22   13.70
   0   3  11   94.87   14.67
   0   3 -11   98.87    7.52
   0   3 -12  232.55   16.04
   0   3 -12  181.05   11.57
   0   3  12  218.51   18.03
   0   3  12  223.02   17.50
   0   3  12  194.42   22.42
   0   3 -12  252.78   17.27
   0   3  12  186.92   17.24
   0   3  13  112.03   12.72
   0   3  13  114.75   13.76
   0   3  13   98.39   12.03
   0   3 -13  121.04   12.30
   0   3 -13  122.41   12.19
   0   3 -13  126.52   14.97
   0   3 -13   99.18    8.65
   0   3  13   94.83   15.38
   0   3 -14  100.08   11.90
   0   3  14   82.71   11.00
   0   3 -14   87.31    8.33
   0   3 -14   71.03   12.29
   0   3 -14  105.97   11.53
   0   3  14   74.00   11.10
   0   3 -15   87.38   11.91
   0   3 -15   95.55   11.25
   0   3  15   72.87   10.78
   0   3 -15   68.22   12.36
   0   3 -15   77.60    8.41
   0   3 -16   18.84    4.95
   0   3 -16   24.31    6.79
   0   3 -16   13.97    6.15
   0   3 -16   14.50    3.70
   0   3  16   16.80    5.70
   0   3 -17   26.99    7.85
   0   3 -17   22.75    7.68
   0   3 -17   24.43    6.22
   0   3  17   14.10    4.83
   0   3 -17   22.25    5.32
   0   3 -18   37.80    9.51
   0   3 -18   27.64    9.20
   0   3 -18   43.81    8.73
   0   3 -18   30.87    6.27
   0   3  18   33.26    8.02
   0   3 -19   41.80    7.34
   0   3  19   44.30    9.70
   0   3 -19   57.98   10.56
   0   3 -19   42.06   11.41
   0   3 -19   45.17   10.94
   0   3 -20   94.69   13.96
   0   3 -20   85.87   11.59
   0   3 -20   91.56   16.30
   0   3  20  105.02   14.48
   0   3 -20   71.30   15.30
   0   3 -21    9.43    5.27
   0   3 -21   18.83    5.15
   0   3 -21   16.46    7.70
   0   3 -21   17.73    6.70
   0   3  21   13.75    6.05
   0   3 -22    4.13    3.48
   0   3 -22    1.11    1.38
   0   3 -22    7.77    5.43
   0   3  22   12.62    5.41
   0   3  23   19.56    6.65
   0   3 -23    6.49    2.99
   0   3 -23    5.32    4.95
   0   3 -23    9.08    5.87
   0   3  24   31.42    8.56
   0   3 -24   35.71    9.14
   0   3 -24   33.20   10.99
   0   3 -24   35.87   12.17
   0   3 -25   19.19    7.17
   0   3 -25   22.18    9.85
   0   3  25   17.55    6.05
   0   3 -26   99.79   19.56
   0   3  26  115.76   16.94
   0   3 -26   95.04   16.18
   0   3 -27   76.59   14.70
   0   3  27   92.57   15.10
   0   3 -27   75.62   19.35
   0   3 -28  177.95   23.84
   0   3 -28  172.48   28.07
   0   3  28  189.03   23.26
   0   3 -29   52.83   16.54
   0   3 -29   59.67   13.48
   0   3  29   65.16   13.80
   0   4   0  489.55   27.73
   0   4   0  512.86   20.19
   0   4   1    7.33    3.57
   0   4  -1    9.59    3.67
   0   4  -1    7.80    2.03
   0   4   1    7.29    2.17
   0   4   2  803.90   30.33
   0   4   2  788.50   38.19
   0   4  -2  775.44   36.05
   0   4   2  750.68   30.43
   0   4  -2  830.06   25.89
   0   4  -3   36.87    6.94
   0   4   3   30.29    4.98
   0   4  -3   35.00    3.05
   0   4   3   35.73    5.23
   0   4   3   37.45    7.56
   0   4   4   33.88    7.27
   0   4   4   27.25    4.62
   0   4  -4   29.65    2.04
   0   4   4   25.44    4.50
   0   4  -4   22.97    5.08
   0   4  -4   26.66    2.09
   0   4   5   43.56    6.10
   0   4   5   46.42    8.24
   0   4   5   35.88    5.60
   0   4  -5   42.82    6.73
   0   4   6  355.61   26.11
   0   4  -6  342.98   21.02
   0   4   6  353.85   19.98
   0   4   6  357.76   20.34
   0   4   7  459.57   25.85
   0   4  -7  545.96   27.42
   0   4   7  504.85   32.11
   0   4   7  455.98   24.39
   0   4   7  499.23   26.03
   0   4  -8   62.31    6.46
   0   4   8   61.34    8.18
   0   4   8   71.78   11.27
   0   4   8   55.66    7.87
   0   4   8   56.26    8.14
   0   4   9  118.36   11.99
   0   4   9  130.38   12.98
   0   4  -9  153.72   10.21
   0   4   9  149.86   17.01
   0   4   9  130.48   13.10
   0   4  10  101.36   11.84
   0   4  10  141.37   17.38
   0   4  10  109.37   11.52
   0   4 -10  129.86    9.52
   0   4  10   98.95   11.65
   0   4  11  472.48   27.07
   0   4  11  471.98   28.30
   0   4 -11  507.30   21.69
   0   4  11  458.90   27.88
   0   4  12  105.40   12.90
   0   4 -12  102.26    8.76
   0   4  12  115.97   12.87
   0   4  12   92.19   12.39
   0   4  13   21.61    5.58
   0   4 -13   20.43    2.51
   0   4 -13   18.08    3.75
   0   4 -14   68.21    5.63
   0   4 -14   67.93    9.42
   0   4  14   64.30    9.95
   0   4 -14   72.12    7.49
   0   4  15    6.48    3.13
   0   4 -15    5.53    3.15
   0   4 -15    5.70    2.03
   0   4 -15    4.63    1.84
   0   4 -16  197.05   12.13
   0   4 -16  219.26   15.66
   0   4  16  183.59   18.28
   0   4 -16  200.22   17.98
   0   4 -17   44.91    7.01
   0   4  17   40.54    8.01
   0   4 -17   42.62    5.69
   0   4 -17   39.03    7.66
   0   4 -18  240.05   20.99
   0   4  18  226.33   21.13
   0   4 -18  235.25   17.50
   0   4 -18  218.66   14.61
   0   4  19    3.81    2.55
   0   4 -19    3.85    2.46
   0   4 -19    5.80    4.05
   0   4 -19    2.93    1.63
   0   4 -20  223.94   21.37
   0   4  20  196.57   20.67
   0   4 -20  205.56   17.55
   0   4 -21   10.73    4.01
   0   4 -21   12.47    5.19
   0   4  21   14.99    5.09
   0   4  22  156.41   18.79
   0   4 -22  217.07   21.86
   0   4 -23   96.29   15.08
   0   4  23  100.95   15.56
   0   4  24  104.82   16.11
   0   4 -24  104.03   15.72
   0   4 -25   28.26    8.12
   0   4  25   20.25    7.28
   0   4 -26   41.69   10.46
   0   4  26   35.71    9.13
   0   4 -27   20.52    6.46
   0   4  27   20.49    6.47
   0   5   0    6.44    3.02
   0   5   0    9.21    2.82
   0   5  -1    9.38    2.58
   0   5   1   12.14    4.78
   0   5   1   12.17    3.70
   0   5  -1   14.52    5.19
   0   5  -2   23.84    6.61
   0   5   2   19.35    6.82
   0   5   2   20.68    4.30
   0   5  -2   23.72    3.62
   0   5  -3   36.67    3.95
   0   5   3   47.08   10.08
   0   5  -3   54.27    9.67
   0   5   3   34.51    6.06
   0   5   3   55.02    7.23
   0   5   4    6.38    2.77
   0   5   4   13.23    5.33
   0   5   4   11.37    3.62
   0   5  -4    8.20    1.62
   0   5  -4   14.13    4.80
   0   5   5   81.66    9.72
   0   5   5   76.69   13.93
   0   5   5   91.40    9.93
   0   5  -5   83.96   11.57
   0   5   6   70.11    9.24
   0   5   6   67.06    9.04
   0   5  -6   55.47    8.97
   0   5   7  348.54   22.84
   0   5   7  393.81   23.83
   0   5  -7  348.48   24.35
   0   5   8  154.26   15.00
   0   5   8  150.28   14.39
   0   5   9  281.71   20.49
   0   5   9  243.73   19.79
   0   5  10   67.13    9.82
   0   5  10   46.24    9.13
   0   5  11   39.90    7.87
   0   5  12    4.91    2.56
   0   5  13   18.49    5.40
   0   5 -14   15.07    3.56
   0   5  14    8.38    4.36
   0   5  15   62.27   10.68
   0   5 -15   46.61    6.22
   0   5  16   54.34   10.55
   0   5 -16   40.07    5.69
   0   5  17   27.10    8.28
   0   5 -17   25.84    4.57
   0   5  18   16.26    6.28
   0   5 -18   29.31    4.60
   0   5  19    9.17    4.68
   0   5  20    8.04    4.68
   0   5  21    0.82    1.38
   0   5  22   14.97    6.59
   0   5  23   46.35   11.57
   0   5  24    8.80    6.46
   0   5  25   26.09    9.57
   0   6   0   16.46    3.76
   0   6   1  631.30   27.44
   0   6  -1  650.84   25.63
   0   6   2   84.24    8.87
   0   6  -2   86.43    6.96
   0   6   3  447.41   24.15
   0   6  -3  471.52   17.73
   0   6   4    5.83    2.45
   0   6  -4    9.44    1.49
   0   6  -4    9.50    1.41
   0   6   5   99.73   10.98
   0   6   5   95.05   10.76
   0   6   6   27.42    5.62
   0   6   6   36.96    7.15
   0   6   7   72.31    9.74
   0   6   7   63.94    9.19
   0   6   8   45.28    7.97
   0   6   8   39.28    7.20
   0   6   9   28.34    6.35
   0   6   9   39.81    8.28
   0   6  10   61.15    9.82
   0   6  11  158.36   16.33
   0   6  12   28.71    6.93
   0   6  13   21.75    6.17
   0   6  14   17.45    5.57
   0   6  15   90.23   13.23
   0   6  16    4.39    4.09
   0   6  17  100.01   14.72
   0   6  18  129.48   17.05
   0   6  19   53.17   11.05
   0   6  20    2.09    2.16
   0   6  21   49.22   10.98
   0   6  22    4.01    5.13
   0   6  23   -1.13    2.42
   0   7   0    1.52    1.16
   0   7  -1   12.08    3.33
   0   7   1    9.74    3.40
   0   7   2   29.86    5.93
   0   7  -2   22.10    3.88
   0   7  -3   46.20    4.60
   0   7   3   56.07    8.64
   0   7  -4   57.27    3.49
   0   7  -4   42.53    2.95
   0   7   5   63.87   10.24
   0   7   6   86.64   12.20
   0   7   7   35.87    7.66
   0   7   7   30.67    7.72
   0   7   8   64.19   10.44
   0   7   9   22.77    6.69
   0   7  10  107.99   14.78
   0   7  11   14.43    6.42
   0   7  12   92.31   14.60
   0   7  13    6.37    3.28
   0   7  14   58.34   12.02
   0   7  15    8.57    4.27
   0   7  16   12.53    5.58
   0   7  17    5.33    2.99
   0   7  18    3.74    4.86
   0   7  19   18.22    7.86
   0   7  20   10.76    5.62
   0   8   0    9.12    2.93
   0   8   1    1.60    1.05
   0   8   2   32.84    6.21
   0   8   3   -0.92    1.07
   0   8   4   96.97   11.39
   0   8   5    2.79    1.03
   0   8   6   10.21    4.23
   0   8   7   36.71    7.48
   0   8   8   12.39    4.07
   0   8   9    3.71    2.04
   0   8  10  179.89   18.72
   0   8  11   22.67    6.26
   0   8  12  201.10   21.01
   0   8  13   23.43    7.80
   0   8  14  168.59   19.83
   0   8  15    5.16    4.05
   0   8  16  103.30   16.15
   0   8  17    5.79    4.95
   0   9   8   16.71    7.16
   0   9   9   61.55   11.96
   0   9  10   -0.54    2.82
  -1  -9  10   23.29   11.37
   1  -9 -10   42.48   15.38
   1  -9 -10   20.75   11.65
   1  -9  -9   -0.23    5.43
  -1  -9   9    4.18    5.46
   1  -9  -9    4.74    6.74
   1  -9  -8   14.85   11.11
   1  -9  -8   27.44   12.21
  -1  -9   8   30.94   12.89
   1  -9  -7    6.85    9.01
   1  -9  -7   15.39    9.30
  -1  -9   7    2.97    5.57
  -1  -9   6    6.08    5.92
   1  -9  -6    7.88    5.36
   1  -9  -6    9.82    5.96
  -1  -9   6   21.36    7.65
   1  -9  -5    3.09    6.06
  -1  -9   5    9.53    6.69
  -1  -9   5    8.26    5.10
   1  -9  -5    9.75    6.99
   1  -9  -4    2.80    5.24
  -1  -9   4    1.78    2.11
   1  -9  -4    4.68    3.18
  -1  -9   4   14.56    8.89
   1  -9  -3    9.02    6.62
  -1  -9   3    3.93    4.00
  -1  -9   3    1.90    2.49
   1  -9  -3   -2.74    4.78
  -1  -9   2   -0.70    1.75
  -1  -9   2    4.97    6.16
   1  -9  -2   -2.85    1.57
   1  -9  -2   -2.12    3.64
  -1  -9   1   21.19   11.18
   1  -9  -1   34.46   11.78
   1  -9  -1    7.39    3.53
  -1  -9   1   29.83    8.76
  -1  -9   0   20.63    7.82
   1  -9   0    7.80    6.34
   1  -9   0    8.85    6.15
  -1  -9   0   22.02   10.99
   1  -9   1   37.04   12.40
  -1  -9  -1   31.30   12.54
  -1  -9  -1   37.43    9.69
   1  -9   1   21.97    9.78
  -1  -9  -2   27.77    8.38
   1  -9   2   23.91    8.82
   1  -9   2   30.63   12.88
  -1  -9  -2   22.86   10.57
   1  -9   3    4.42    7.53
  -1  -9  -3    6.13    3.45
  -1  -9  -3    5.81    5.84
  -1  -9  -4   22.48    7.50
   1  -9   4   25.57   11.08
  -1  -9  -4   20.48   11.01
   1  -9   5   -0.75    3.98
  -1  -9  -5    1.29    3.66
  -1  -9  -5    4.34    3.45
  -1  -9  -6   46.51   10.91
  -1  -9  -6   57.80   18.42
   1  -9   6   30.40   12.50
  -1  -9  -7   15.11   10.52
  -1  -9  -7   10.78    5.48
   1  -9   7   26.65   12.33
  -1  -9  -8   72.63   13.77
   1  -9   8   75.26   19.08
  -1  -9  -8   64.96   20.25
   1  -9   9    8.82    7.09
  -1  -9  -9    3.04    5.06
  -1  -9  -9    4.30    4.63
  -1  -9 -10   35.87    9.79
  -1  -9 -10   53.24   19.60
   1  -9  10   51.03   14.51
   1  -8 -17    9.87    9.72
  -1  -8  17   18.78    9.96
   1  -8 -17   12.31    7.29
   1  -8 -17    8.21    4.23
   1  -8 -16   55.22   10.49
   1  -8 -16   45.10   12.09
  -1  -8  16   64.94   15.70
   1  -8 -16   50.21   16.16
   1  -8 -16   49.75   18.10
   1  -8 -15    8.45    4.00
   1  -8 -15   10.88    5.63
   1  -8 -15   10.37    6.72
  -1  -8  15   10.66    6.77
   1  -8 -15   20.26    9.56
  -1  -8  14   18.70    8.08
   1  -8 -14   13.80    5.07
   1  -8 -14   16.17    7.67
   1  -8 -14    1.01    3.23
   1  -8 -14    3.35    1.48
   1  -8 -13   17.03    7.63
   1  -8 -13   16.48    5.52
   1  -8 -13    9.21    5.08
   1  -8 -13   17.90    9.58
  -1  -8  13   25.79    9.64
  -1  -8  12   48.11   13.59
   1  -8 -12   82.02   18.96
   1  -8 -12   41.61   10.21
   1  -8 -12   55.20    9.92
   1  -8 -12   74.36   19.06
   1  -8 -11   90.54   20.18
   1  -8 -11   81.43   14.30
   1  -8 -11  109.93   14.80
  -1  -8  11   86.14   18.32
   1  -8 -11   80.63   18.67
   1  -8 -10   -4.98    4.59
  -1  -8  10   -1.25    2.85
   1  -8 -10    1.65    1.90
   1  -8 -10   -2.06    2.94
   1  -8  -9    6.71    6.02
   1  -8  -9    6.45    3.47
   1  -8  -9   10.02    5.28
   1  -8  -9    4.15    5.50
  -1  -8   9    7.04    6.20
   1  -8  -8   -0.17    1.60
   1  -8  -8   -3.36    4.72
   1  -8  -8   -3.08    4.50
  -1  -8   8    4.74    5.05
   1  -8  -8   -0.53    1.89
   1  -8  -7   55.38   15.04
   1  -8  -7   52.47   14.47
   1  -8  -7   47.16    9.17
  -1  -8   7   53.45   14.12
   1  -8  -7   50.17    9.72
   1  -8  -6    9.18    4.34
   1  -8  -6   10.76    8.96
  -1  -8   6   14.39    8.22
   1  -8  -6   -0.48    1.51
   1  -8  -5  241.04   32.27
   1  -8  -5  276.38   21.14
  -1  -8   5  320.65   34.87
   1  -8  -4   23.93    5.84
   1  -8  -4   13.30    8.26
  -1  -8   4   26.59    7.95
  -1  -8   4   24.84    9.57
  -1  -8   3  249.47   22.93
  -1  -8   3  200.25   27.41
   1  -8  -3  215.20   18.33
   1  -8  -3  206.33   28.48
  -1  -8   2  166.27   25.25
   1  -8  -2  179.55   16.40
  -1  -8   2  164.80   18.39
   1  -8  -2  194.85   26.84
   1  -8  -1   16.84    4.64
  -1  -8   1   20.01    6.62
   1  -8  -1   15.32    8.49
  -1  -8   1   13.71    7.72
  -1  -8   1   11.69    4.39
   1  -8   0   49.95    8.55
   1  -8   0   28.09   10.03
  -1  -8   0   54.11    8.66
  -1  -8   0   66.94   11.51
  -1  -8   0   38.50   12.09
  -1  -8  -1   35.83    7.19
  -1  -8  -1   40.57   12.72
   1  -8   1   37.65    7.55
  -1  -8  -1   45.62    9.23
   1  -8   1   46.21   13.04
  -1  -8  -2   27.85    9.61
   1  -8   2   37.61   12.58
  -1  -8  -2   29.87    7.68
   1  -8   2   32.88    7.18
  -1  -8  -2   31.08    6.74
  -1  -8  -3  305.14   23.21
  -1  -8  -3  284.44   23.99
   1  -8   3  289.04   21.44
   1  -8   3  268.17   30.79
  -1  -8  -3  264.42   32.99
   1  -8   4   73.36   15.77
   1  -8   4   51.85    8.91
  -1  -8  -4   43.94   12.84
  -1  -8  -4   57.38    9.94
  -1  -8  -4   51.73    9.53
  -1  -8  -5  167.70   17.92
  -1  -8  -5  164.56   17.33
   1  -8   5  158.14   23.55
   1  -8   5  159.74   16.49
  -1  -8  -5  173.07   27.07
  -1  -8  -6   45.61   13.34
  -1  -8  -6   39.40    8.44
   1  -8   6   49.91    8.88
   1  -8   6   46.69   12.57
  -1  -8  -6   43.57    9.38
  -1  -8  -7   81.27   13.01
  -1  -8  -7   71.58   11.43
   1  -8   7   72.97   15.71
  -1  -8  -7   61.74   15.95
   1  -8   8   14.20    6.92
  -1  -8  -8   11.95    4.88
  -1  -8  -8   15.40    5.43
  -1  -8  -8    7.30    5.15
   1  -8   9    1.19    1.92
  -1  -8  -9   -0.10    0.55
  -1  -8  -9    4.15    3.73
  -1  -8  -9   -0.85    4.07
  -1  -8 -10   20.12    7.12
   1  -8  10   16.65    7.22
  -1  -8 -10    9.00    4.71
  -1  -8 -10   20.68   10.13
  -1  -8 -11   92.70   21.94
  -1  -8 -11   77.93   13.09
  -1  -8 -11   81.06   14.60
   1  -8  11  115.28   18.96
  -1  -8 -12   13.58    6.67
  -1  -8 -12   24.00   13.80
  -1  -8 -12   25.48    8.02
   1  -8  12   24.99    9.47
  -1  -8 -13  207.15   23.85
  -1  -8 -13  186.23   31.97
  -1  -8 -13  189.17   23.46
   1  -8  13  185.79   25.18
  -1  -8 -14    3.95    8.23
   1  -8  14   12.57    7.72
  -1  -8 -14    1.73    3.60
  -1  -8 -14    0.34    1.67
  -1  -8 -15   49.97   16.17
  -1  -8 -15   44.28   12.24
   1  -8  15   56.02   13.27
  -1  -8 -15   40.74   10.17
  -1  -8 -16   -1.69    2.16
  -1  -8 -16    9.00    5.74
  -1  -8 -16    4.42    3.41
  -1  -8 -16    2.21    4.16
   1  -8  16    7.32    5.64
   1  -7 -21   -0.15    1.64
   1  -7 -21    5.52    7.19
  -1  -7  21   -7.86    6.55
   1  -7 -20   14.82    9.15
  -1  -7  20   17.49    9.42
   1  -7 -20   19.64   13.02
   1  -7 -20   11.43    8.69
   1  -7 -20   20.33    7.46
   1  -7 -19    5.23    3.93
   1  -7 -19   -1.56    3.19
  -1  -7  19   10.47    7.57
   1  -7 -19   -5.00    4.64
   1  -7 -19    7.01    4.65
  -1  -7  18   -3.39    2.34
   1  -7 -18    2.31    2.88
   1  -7 -18    8.14    5.91
   1  -7 -18   -0.54    1.13
   1  -7 -18    3.55    5.86
   1  -7 -17    9.11    5.93
   1  -7 -17    9.54    6.41
  -1  -7  17    4.90    6.01
   1  -7 -17    1.16    5.02
   1  -7 -17    1.91    2.03
   1  -7 -16    2.24    3.27
   1  -7 -16   -0.38    2.29
   1  -7 -16   -1.82    1.38
  -1  -7  16   -0.81    2.47
   1  -7 -16    1.11    3.24
  -1  -7  15   14.47    7.54
   1  -7 -15    3.56    7.59
   1  -7 -15    5.12    4.97
   1  -7 -15    5.66    4.13
   1  -7 -15   13.60    9.41
   1  -7 -14    7.89    6.18
   1  -7 -14    9.29    4.00
   1  -7 -14    8.40    5.72
   1  -7 -14    3.59    3.45
  -1  -7  14   23.08    8.55
   1  -7 -13   28.79    7.67
  -1  -7  13   20.71    7.62
   1  -7 -13   18.30   11.35
   1  -7 -13   21.65    9.58
   1  -7 -13   19.67    7.37
  -1  -7  12   22.72    9.04
   1  -7 -12    4.26    3.18
   1  -7 -12    9.37    8.88
   1  -7 -12    8.20    7.60
   1  -7 -12   15.93    5.85
   1  -7 -11   66.23   16.82
  -1  -7  11   59.02    8.90
   1  -7 -11   63.79   13.56
  -1  -7  11   55.65   13.52
   1  -7 -11   70.14   18.20
   1  -7 -11   80.48   13.07
   1  -7 -10   12.45    6.34
  -1  -7  10    8.35    6.48
   1  -7 -10    7.82    2.05
   1  -7 -10    8.33    4.68
  -1  -7  10    5.33    2.40
   1  -7 -10   18.60    8.25
   1  -7  -9   20.54    9.47
  -1  -7   9   34.85   11.29
   1  -7  -9   16.31    6.36
   1  -7  -9   31.27    8.15
   1  -7  -9   19.38    7.67
  -1  -7   9   19.93    4.80
  -1  -7   8    1.54    2.23
   1  -7  -8    2.14    1.98
   1  -7  -8    1.24    1.59
  -1  -7   8    0.70    0.92
   1  -7  -7    9.91    4.64
   1  -7  -7   10.60    5.48
  -1  -7   7    9.13    3.44
  -1  -7   7    0.47    4.50
   1  -7  -7    2.91    1.08
   1  -7  -6   52.50    9.00
   1  -7  -6   44.92   13.50
   1  -7  -6   44.97    9.48
  -1  -7   6   49.40   12.52
  -1  -7   6   47.26   13.13
  -1  -7   6   55.58    8.20
   1  -7  -5   14.40    5.55
   1  -7  -5   26.45    6.96
  -1  -7   5   43.49   12.58
  -1  -7   5   28.63    6.38
   1  -7  -5   24.63   10.71
   1  -7  -5   18.02    6.20
  -1  -7   4   55.60   13.61
   1  -7  -4   47.62    9.16
   1  -7  -4   58.07    9.33
   1  -7  -4   66.84   16.68
  -1  -7   4   52.65    8.50
   1  -7  -4   47.68    8.59
   1  -7  -3    7.76    4.04
   1  -7  -3    9.59    4.02
   1  -7  -3   10.75    6.87
   1  -7  -3   13.15    4.65
  -1  -7   3   12.53    5.37
  -1  -7   3   12.94    4.71
   1  -7  -2   12.17    3.90
   1  -7  -2   13.01    6.17
  -1  -7   2   14.79    4.62
   1  -7  -2   13.24    4.12
  -1  -7   2   12.76    7.81
  -1  -7   2   27.16    7.48
  -1  -7   1    0.06    0.99
  -1  -7   1    3.27    2.32
  -1  -7   1    2.61    2.83
   1  -7  -1   -0.30    1.23
   1  -7  -1    1.68    2.06
   1  -7  -1    0.35    3.31
  -1  -7   0    1.56    1.23
  -1  -7   0    4.73    4.56
  -1  -7   0    6.78    3.20
   1  -7   0    1.32    0.93
   1  -7   0    3.74    1.64
   1  -7   0    2.37    1.81
  -1  -7  -1   37.47    7.64
   1  -7   1   44.16    8.04
   1  -7   1   36.04    5.19
   1  -7   1   57.73   13.73
  -1  -7  -1   56.81   13.92
  -1  -7  -1   46.01    8.98
  -1  -7  -2   11.40    5.51
   1  -7   2   19.48    5.94
   1  -7   2   12.10    4.99
  -1  -7  -2   21.30    9.71
  -1  -7  -2   21.97    6.52
   1  -7   2   15.73    2.98
   1  -7   2   21.82    9.67
   1  -7   3   69.11    5.46
   1  -7   3   71.96   11.76
  -1  -7  -3  110.18   20.01
  -1  -7  -3  113.18   14.16
   1  -7   3   86.54   10.69
   1  -7   3   94.06   11.93
  -1  -7  -3   91.39   12.47
   1  -7   3  113.11   19.03
   1  -7   4   37.20    7.19
   1  -7   4   24.72    9.57
  -1  -7  -4   45.77    9.61
   1  -7   4   41.69    8.02
  -1  -7  -4   41.34    8.43
   1  -7   4   27.17    7.40
   1  -7   5  137.44   16.73
  -1  -7  -5  156.23   25.70
  -1  -7  -5  207.63   19.32
   1  -7   5  176.69   15.75
  -1  -7  -5  173.20   18.47
   1  -7   5  171.20   23.06
   1  -7   6   49.92    8.08
   1  -7   6   33.64    8.28
   1  -7   6   69.48   14.98
  -1  -7  -6   59.71   16.49
  -1  -7  -6   72.55   11.29
  -1  -7  -6   60.09   11.68
  -1  -7  -7  117.68   16.02
  -1  -7  -7  141.66   25.17
   1  -7   7  133.23   20.33
  -1  -7  -7  122.13   15.79
   1  -7   7  109.86   12.04
   1  -7   8   39.71   10.79
  -1  -7  -8   48.04    9.65
  -1  -7  -8   35.90    9.46
  -1  -7  -8   34.83   12.65
   1  -7   9  123.00   18.85
  -1  -7  -9   80.68   20.62
  -1  -7  -9  105.83   15.15
  -1  -7  -9   85.61   14.45
  -1  -7 -10   35.75    8.76
  -1  -7 -10   34.72   12.21
  -1  -7 -10   25.42    8.28
   1  -7  10   33.32   10.19
  -1  -7 -11   92.55   14.36
   1  -7  11  111.66   17.86
  -1  -7 -11  123.41   24.81
  -1  -7 -11   86.48   15.30
  -1  -7 -12   35.07   14.91
   1  -7  12   50.15   12.87
  -1  -7 -12   48.15   12.01
  -1  -7 -12   40.61   10.14
  -1  -7 -13   84.86   16.48
   1  -7  13  104.19   17.16
  -1  -7 -13   69.76   19.89
  -1  -7 -13  101.48   16.66
   1  -7  14    9.31    7.15
  -1  -7 -14    5.26    4.07
  -1  -7 -14   15.31    5.71
  -1  -7 -14    7.66    8.10
  -1  -7 -15   17.79   11.27
   1  -7  15   17.62    6.69
  -1  -7 -15   21.72    9.74
  -1  -7 -15   32.67   10.65
  -1  -7 -16   23.22    8.56
   1  -7  16   17.74    7.18
  -1  -7 -16   20.14    8.76
  -1  -7 -16   12.03    6.17
  -1  -7 -17    5.66    5.06
   1  -7  17   16.24    8.39
  -1  -7 -17    3.85    2.39
  -1  -7 -17    4.50    5.17
  -1  -7 -17   -0.43    4.06
  -1  -7 -18   14.17   10.98
  -1  -7 -18    5.33    3.79
  -1  -7 -18   14.29    6.75
  -1  -7 -18   11.16    6.58
   1  -7  18   29.05   10.80
  -1  -7 -19   15.23    8.74
  -1  -7 -19   21.11    8.11
  -1  -7 -19   12.40    7.89
  -1  -7 -19    6.59    6.43
   1  -7  19   14.37    6.83
  -1  -7 -20    2.11    0.73
   1  -7  20    1.39    1.95
  -1  -7 -20   -0.97    3.00
  -1  -7 -20    0.25    4.04
   1  -6 -23   61.32   15.72
   1  -6 -23   56.77   11.72
   1  -6 -23   26.08   12.17
   1  -6 -23   52.45   17.12
  -1  -6  23   62.19   15.65
   1  -6 -22   81.19   13.35
   1  -6 -22   81.82   18.15
  -1  -6  22  116.30   20.69
   1  -6 -22   54.29   18.57
   1  -6 -22   59.04   17.80
   1  -6 -21   77.88   16.91
   1  -6 -21   83.72   21.15
  -1  -6  21   89.79   17.17
   1  -6 -21   70.44   12.18
   1  -6 -21   51.78   19.06
   1  -6 -20  241.49   38.73
   1  -6 -20  259.88   23.35
  -1  -6  20  315.95   33.19
   1  -6 -20  286.19   38.28
   1  -6 -20  289.31   32.73
  -1  -6  19    7.05    4.16
   1  -6 -19    8.14    3.20
   1  -6 -19   17.01   12.54
   1  -6 -19    2.53    5.80
   1  -6 -19    5.07    4.33
   1  -6 -18  187.15   31.40
   1  -6 -18  240.49   33.40
  -1  -6  18  273.76   29.63
   1  -6 -18  238.30   21.39
   1  -6 -18  244.47   27.87
   1  -6 -17   36.59    9.42
   1  -6 -17   32.02   10.85
   1  -6 -17   41.21   14.47
   1  -6 -17   43.19    8.35
  -1  -6  17   58.22   13.05
   1  -6 -16  144.76   15.51
   1  -6 -16  170.99   26.39
   1  -6 -16  130.84   25.70
  -1  -6  16  147.24   20.83
   1  -6 -16  122.90   18.11
   1  -6 -15   82.38   14.24
   1  -6 -15   70.72   17.89
   1  -6 -15   85.29   11.84
   1  -6 -15   88.47   18.93
  -1  -6  15   82.67   15.03
  -1  -6  14  109.95   17.58
   1  -6 -14   97.29   12.41
   1  -6 -14   85.49   14.40
   1  -6 -14   76.09   18.10
   1  -6 -14  100.07   18.36
   1  -6 -13  279.75   25.68
  -1  -6  13  337.94   30.71
   1  -6 -13  303.87   32.78
   1  -6 -13  262.78   33.25
   1  -6 -13  331.69   23.40
   1  -6 -12   22.53    9.20
  -1  -6  12    4.24    5.48
   1  -6 -12   17.29    9.74
  -1  -6  12   27.30    7.91
   1  -6 -12   20.27    5.23
  -1  -6  12   17.24    5.35
   1  -6 -12   21.12    6.55
  -1  -6  11  510.10   40.55
   1  -6 -11  635.82   38.99
   1  -6 -11  833.71   40.55
   1  -6 -11  716.28   50.18
  -1  -6  11  761.11   46.56
  -1  -6  11  646.30   35.42
   1  -6 -11  608.98   49.29
  -1  -6  10  133.78   18.49
  -1  -6  10  111.71   13.53
  -1  -6  10   92.05   15.73
   1  -6 -10  134.94   20.73
   1  -6 -10  112.86   14.60
   1  -6 -10  118.43   20.07
  -1  -6   9  129.79   14.05
   1  -6  -9  169.72   16.44
  -1  -6   9  138.91   18.67
   1  -6  -9  151.22   22.17
   1  -6  -9  147.03   16.08
  -1  -6   9  121.16   17.30
  -1  -6   8  296.85   27.71
  -1  -6   8  297.28   18.11
   1  -6  -8  318.28   21.34
  -1  -6   8  281.20   20.49
  -1  -6   8  241.40   24.14
   1  -6  -8  287.12   21.98
  -1  -6   8  254.70   20.48
   1  -6  -8  260.06   29.24
   1  -6  -7   91.43   11.58
  -1  -6   7   98.85   15.52
  -1  -6   7  111.42   10.44
  -1  -6   7   91.03   13.77
   1  -6  -7   80.90   10.96
  -1  -6   7   79.94   10.23
  -1  -6   7  105.18   12.01
   1  -6  -7  111.95   17.75
   1  -6  -7   97.76   10.95
  -1  -6   6   98.20    9.69
   1  -6  -6   91.50   10.96
  -1  -6   6   92.17   10.96
  -1  -6   6  108.23   16.88
   1  -6  -6  112.51   17.15
  -1  -6   6   81.75   12.92
   1  -6  -6   92.94   11.28
   1  -6  -6   89.91   10.22
  -1  -6   5   63.60    8.99
  -1  -6   5   77.22   13.78
   1  -6  -5   55.76   12.03
   1  -6  -5   57.09    8.22
  -1  -6   5   67.71    7.81
   1  -6  -5   68.47    8.73
  -1  -6   5   59.49   10.54
   1  -6  -5   53.81    8.23
   1  -6  -4  345.78   20.67
  -1  -6   4  398.51   32.02
  -1  -6   4  351.00   19.88
  -1  -6   4  325.57   25.59
   1  -6  -4  299.40   20.22
   1  -6  -4  333.29   20.84
   1  -6  -4  289.67   28.37
   1  -6  -3  144.58   15.00
   1  -6  -3  153.94   13.26
   1  -6  -3  137.59   12.64
  -1  -6   3  172.92   13.46
   1  -6  -3  141.82   19.24
   1  -6  -3  160.66   13.07
  -1  -6   3  132.09   15.64
  -1  -6   3  182.48   21.61
  -1  -6   2  455.65   23.81
   1  -6  -2  426.68   23.22
   1  -6  -2  412.23   33.20
  -1  -6   2  383.18   27.70
   1  -6  -2  422.85   26.72
   1  -6  -2  394.70   22.50
   1  -6  -2  452.21   22.49
  -1  -6   2  444.09   34.93
   1  -6  -1  133.78   13.93
   1  -6  -1  145.07   12.62
  -1  -6   1  146.05   19.30
  -1  -6   1  127.12   15.02
   1  -6  -1  126.41   11.29
   1  -6  -1  117.03   16.94
   1  -6  -1  125.41   10.33
  -1  -6   1  153.76   13.09
  -1  -6   0  222.09   20.33
   1  -6   0  325.00   28.03
  -1  -6   0  261.43   20.55
  -1  -6   0  269.52   18.03
  -1  -6   0  267.35   26.40
   1  -6   0  236.93   19.14
   1  -6   0  257.00   14.48
   1  -6   0  251.18   17.55
  -1  -6  -1  174.39   16.61
   1  -6   1  176.37   20.56
   1  -6   1  187.15   11.08
  -1  -6  -1  184.86   14.78
   1  -6   1  166.75   13.92
  -1  -6  -1  186.83   22.18
   1  -6   1  169.81   15.62
   1  -6   2  417.82   17.00
   1  -6   2  390.54   22.87
  -1  -6  -2  439.87   27.17
   1  -6   2  433.03   32.66
  -1  -6  -2  424.98   34.11
   1  -6   2  360.52   23.74
  -1  -6  -2  411.73   23.86
   1  -6   3  127.76    7.38
   1  -6   3  115.07   12.39
  -1  -6  -3  132.26   14.05
  -1  -6  -3  135.04   13.10
  -1  -6  -3  104.07   16.19
   1  -6   3  119.02   16.34
   1  -6   4   11.57    4.48
  -1  -6  -4    8.88    3.56
   1  -6   4    5.42    1.20
   1  -6   4    7.34    1.66
   1  -6   4   11.10    5.43
  -1  -6  -4    4.43    2.61
   1  -6   4    7.97    2.56
  -1  -6  -4   12.73    4.22
   1  -6   5   24.19    5.39
   1  -6   5   35.40    8.82
   1  -6   5   30.94    5.25
  -1  -6  -5   27.17    5.95
  -1  -6  -5   34.50    9.28
  -1  -6  -5   36.19    7.09
  -1  -6  -6   41.18    7.82
   1  -6   6   48.61    6.62
  -1  -6  -6   47.25   11.62
  -1  -6  -6   52.87    8.72
   1  -6   6   50.10   10.70
   1  -6   6   37.29    7.41
  -1  -6  -7  203.71   25.20
   1  -6   7  197.67   21.06
  -1  -6  -7  201.50   17.60
   1  -6   7  145.03   15.00
  -1  -6  -7  180.01   17.08
   1  -6   7  181.14   13.73
   1  -6   8  152.57   12.58
   1  -6   8  176.79   19.46
  -1  -6  -8  170.34   16.95
   1  -6   8  155.04   15.55
  -1  -6  -8  151.13   21.52
  -1  -6  -8  166.40   16.11
   1  -6   9   58.27    4.12
  -1  -6  -9   63.57    9.76
   1  -6   9   64.19    4.32
   1  -6   9   64.92   11.97
  -1  -6  -9   56.81    9.69
   1  -6   9   55.18    7.38
   1  -6   9   45.57    9.00
  -1  -6  -9   52.12   12.18
   1  -6  10   90.18    5.90
  -1  -6 -10   86.54   18.24
  -1  -6 -10   99.93   12.68
   1  -6  10   87.48    9.51
   1  -6  10  108.78   15.12
  -1  -6 -10   71.02   11.69
   1  -6  10   81.07    5.62
   1  -6  10   68.22   10.72
   1  -6  11    0.71    2.64
  -1  -6 -11   -2.57    2.96
   1  -6  11   -1.76    1.69
  -1  -6 -11    2.70    2.31
   1  -6  11    0.76    0.89
  -1  -6 -11   -4.63    4.71
   1  -6  11    2.84    3.69
  -1  -6 -12   42.54    8.31
   1  -6  12   33.05    8.54
   1  -6  12   35.56    6.22
  -1  -6 -12   48.15   13.64
  -1  -6 -12   42.93    9.26
  -1  -6 -13  137.66   17.77
   1  -6  13  144.84   18.41
  -1  -6 -13  137.67   16.82
  -1  -6 -13  106.14   21.03
   1  -6  14  128.06   17.44
  -1  -6 -14  189.21   21.12
  -1  -6 -14  159.51   19.87
  -1  -6 -15    4.37    6.75
  -1  -6 -15   12.31    5.76
   1  -6  15   12.40    6.67
  -1  -6 -15    5.15    5.36
  -1  -6 -16  214.52   31.71
  -1  -6 -16  289.58   25.83
  -1  -6 -16  251.02   26.85
   1  -6  16  232.99   24.87
  -1  -6 -17   67.35   12.15
   1  -6  17   81.79   14.87
  -1  -6 -17   63.23   14.15
  -1  -6 -17   87.90   20.61
  -1  -6 -18   80.18   20.08
  -1  -6 -18   64.75   12.22
   1  -6  18   59.89   12.67
  -1  -6 -18   51.59   12.37
  -1  -6 -18   76.04   17.97
  -1  -6 -19   85.44   13.39
  -1  -6 -19   80.00   16.10
  -1  -6 -19   86.55   19.91
  -1  -6 -19   60.53   17.46
   1  -6  19   95.27   16.04
   1  -6  20   82.31   15.44
  -1  -6 -20   81.34   16.35
  -1  -6 -20  109.81   21.93
  -1  -6 -20   50.24   16.05
  -1  -6 -20   86.55   14.11
   1  -6  21    9.17    5.99
  -1  -6 -21   14.08    7.60
  -1  -6 -21    3.69    3.43
  -1  -6 -21   14.91    7.60
  -1  -6 -21    1.41    1.45
  -1  -6 -22   28.84   12.07
   1  -6  22   39.42   11.26
  -1  -6 -22   28.88    7.94
  -1  -6 -22   35.38   12.47
  -1  -6 -22   13.37   10.93
   1  -6  23   32.31   10.18
  -1  -6 -23   23.28   12.64
  -1  -6 -23   42.74   14.50
  -1  -6 -23   31.77   10.55
  -1  -6 -23   37.87    9.20
   1  -5 -26    1.72    2.09
  -1  -5  26   11.51    7.30
   1  -5 -26   -0.66    6.13
   1  -5 -26   15.78    8.61
   1  -5 -25    2.69    3.36
  -1  -5  25   -2.08    2.19
   1  -5 -25    3.36    3.74
   1  -5 -24   24.47    7.74
  -1  -5  24   34.69   11.54
   1  -5 -24   29.14   12.72
   1  -5 -24   24.47   13.23
   1  -5 -23   15.75   10.25
   1  -5 -23   10.56    7.72
   1  -5 -23   15.51    5.67
  -1  -5  23   14.14    7.77
   1  -5 -22    5.87    4.64
  -1  -5  22    8.59    6.16
   1  -5 -22   17.07    7.97
   1  -5 -22   15.42    5.66
   1  -5 -21   -1.53    3.25
   1  -5 -21   -1.76    3.56
  -1  -5  21    5.60    5.04
   1  -5 -21   -0.37    6.76
   1  -5 -21    2.99    4.30
  -1  -5  20   32.52   10.31
   1  -5 -20   32.19   11.69
   1  -5 -20   26.39   10.45
   1  -5 -20   12.32   10.19
   1  -5 -20   32.69    8.44
   1  -5 -19   12.01    9.84
   1  -5 -19   20.33   10.48
   1  -5 -19   18.91    5.71
  -1  -5  19   16.94    6.96
   1  -5 -19   14.88    7.87
   1  -5 -18   69.56   11.16
  -1  -5  18   91.00   15.91
   1  -5 -18   70.13   15.62
   1  -5 -18   48.81   16.91
   1  -5 -18   81.70   19.35
   1  -5 -17   15.57    9.81
   1  -5 -17   34.85    8.09
   1  -5 -17   20.71    8.37
   1  -5 -17   31.27   11.42
  -1  -5  17   19.56    6.98
   1  -5 -16  122.06   22.46
  -1  -5  16  115.12   15.46
   1  -5 -16  116.99   24.69
  -1  -5  16   85.00   15.26
   1  -5 -16  127.22   19.28
  -1  -5  16  166.11   21.34
   1  -5 -16  141.60   15.28
  -1  -5  15   43.52    9.43
   1  -5 -15   56.48    9.67
  -1  -5  15   66.77   12.84
   1  -5 -15   56.91   12.32
   1  -5 -15   49.40   15.24
   1  -5 -15   47.02   14.30
  -1  -5  15   28.09    9.19
  -1  -5  14   61.54   13.99
   1  -5 -14   81.42   18.70
  -1  -5  14  110.13   16.68
  -1  -5  14   94.97   13.51
   1  -5 -14  101.46   12.42
   1  -5 -14  107.76   15.89
   1  -5 -14   79.88   17.26
   1  -5 -13   21.65    7.69
   1  -5 -13   18.05    5.13
   1  -5 -13   12.90    8.30
  -1  -5  13   20.24    6.21
  -1  -5  13   20.34    7.27
  -1  -5  13   11.28    6.43
   1  -5 -13   29.20   10.22
   1  -5 -12   64.28   12.09
  -1  -5  12   53.48   12.69
  -1  -5  12   45.16    8.70
   1  -5 -12   68.42   14.71
  -1  -5  12   74.27   13.16
   1  -5 -12   64.35    9.60
   1  -5 -12   69.52   15.17
   1  -5 -11   69.99   10.65
  -1  -5  11   52.37    9.47
  -1  -5  11   41.08   10.26
   1  -5 -11   67.89   14.93
   1  -5 -11   52.32   13.28
   1  -5 -11   57.73   11.46
  -1  -5  11   73.09   12.54
  -1  -5  11   59.04    8.73
  -1  -5  10  220.99   21.90
  -1  -5  10  175.57   15.41
   1  -5 -10  165.61   22.96
   1  -5 -10  187.66   23.50
  -1  -5  10  183.07   17.81
  -1  -5  10  141.02   18.77
   1  -5 -10  177.18   18.71
   1  -5  -9  171.62   17.93
   1  -5  -9  145.70   15.68
   1  -5  -9  169.33   22.67
  -1  -5   9  156.52   14.38
  -1  -5   9  142.50   15.56
  -1  -5   9  215.30   21.58
  -1  -5   9  130.79   17.91
   1  -5  -9  210.91   18.21
  -1  -5   8  372.12   25.87
   1  -5  -8  414.65   27.30
  -1  -5   8  381.18   29.86
   1  -5  -8  443.94   25.92
   1  -5  -8  412.69   26.56
   1  -5  -8  382.14   34.33
  -1  -5   8  470.86   25.79
   1  -5  -7  131.30   13.98
   1  -5  -7  126.04   18.27
  -1  -5   7  158.45   18.54
  -1  -5   7  115.30   13.49
   1  -5  -7  129.68   13.70
  -1  -5   7  147.36   13.51
  -1  -5   7  113.43   16.05
   1  -5  -7  144.07   13.47
  -1  -5   6  190.10   15.29
  -1  -5   6  156.77   18.77
   1  -5  -6  168.12   14.84
   1  -5  -6  177.11   14.11
   1  -5  -6  154.90   20.23
  -1  -5   6  132.65   16.16
   1  -5  -6  145.63   14.35
   1  -5  -5   12.09    3.54
  -1  -5   5   18.70    5.84
  -1  -5   5   11.08    6.04
   1  -5  -5   16.10    4.08
   1  -5  -5   14.25    6.46
  -1  -5   5   16.53    4.45
   1  -5  -5   11.57    4.15
  -1  -5   4   20.88    5.51
   1  -5  -4   24.81    4.86
   1  -5  -4   25.45    5.39
  -1  -5   4   24.25    5.23
   1  -5  -4   19.84    7.73
  -1  -5   4   28.37    8.31
   1  -5  -4   22.23    5.29
   1  -5  -3    2.89    1.69
   1  -5  -3    3.40    1.79
  -1  -5   3    3.71    3.59
   1  -5  -3    1.02    2.14
  -1  -5   3    3.62    2.29
  -1  -5   3    0.75    1.42
   1  -5  -3    2.89    2.06
  -1  -5   2    4.25    3.21
   1  -5  -2    3.97    2.09
   1  -5  -2    4.32    2.17
   1  -5  -2    2.51    3.58
  -1  -5   2    5.31    2.75
   1  -5  -2    1.02    1.10
   1  -5  -1    2.02    1.14
  -1  -5   1    2.75    2.50
  -1  -5   1    1.72    1.92
   1  -5  -1    1.34    1.34
   1  -5  -1   -0.06    0.65
   1  -5  -1    2.21    2.53
   1  -5  -1    1.21    0.72
  -1  -5   1    0.87    0.33
   1  -5   0   13.79    4.12
   1  -5   0   12.97    2.86
  -1  -5   0   13.03    5.62
   1  -5   0   12.53    5.99
  -1  -5   0   12.54    4.55
   1  -5   0   11.81    3.07
  -1  -5   0   12.85    3.33
   1  -5   0   12.84    3.67
  -1  -5  -1   39.53    9.28
   1  -5   1   21.35    4.08
   1  -5   1   31.24    8.12
  -1  -5  -1   29.57    6.66
   1  -5   1   23.46    3.87
  -1  -5  -1   23.28    5.47
  -1  -5  -1   22.57    5.73
   1  -5   1   27.50    5.66
   1  -5   1   26.81    5.65
   1  -5   2   54.67    8.05
   1  -5   2   58.03    5.30
  -1  -5  -2   72.28    9.91
  -1  -5  -2   57.26   12.33
  -1  -5  -2   72.25   11.02
  -1  -5  -2   59.73    8.48
   1  -5   2   55.95   10.93
  -1  -5  -3   17.07    7.78
  -1  -5  -3   14.79    4.47
   1  -5   3   17.91    4.52
   1  -5   3   23.09    7.17
  -1  -5  -3   26.39    5.83
  -1  -5  -3   15.86    5.29
   1  -5   3   16.12    2.64
   1  -5   4   39.97    6.14
   1  -5   4   39.85    9.21
   1  -5   4   32.59    3.27
  -1  -5  -4   26.23    5.83
  -1  -5  -4   40.80    7.28
  -1  -5  -4   45.22   11.06
  -1  -5  -4   23.78    6.32
   1  -5   4   29.34    3.74
   1  -5   4   28.96    5.83
  -1  -5  -5   13.15    4.67
   1  -5   5   16.77    2.48
  -1  -5  -5   15.71    5.06
  -1  -5  -5   16.93    5.02
   1  -5   5   25.43    6.76
  -1  -5  -5   18.68    6.91
  -1  -5  -5   21.97    5.37
   1  -5   5   14.10    2.08
   1  -5   5   20.53    4.72
   1  -5   5   21.45    4.25
  -1  -5  -6   33.10    7.27
   1  -5   6   37.89    8.42
   1  -5   6   28.45    6.31
  -1  -5  -6   36.66    9.46
  -1  -5  -6   34.19    6.77
  -1  -5  -6   34.70    7.34
   1  -5   6   30.50    3.32
   1  -5   6   32.48    3.18
   1  -5   6   35.71    6.00
  -1  -5  -7   37.34   10.19
   1  -5   7   31.64    9.37
   1  -5   7   26.97    6.03
   1  -5   7   32.61    3.82
   1  -5   7   42.26    6.47
   1  -5   7   36.75    3.71
  -1  -5  -7   49.18    8.40
  -1  -5  -7   35.28    7.38
  -1  -5  -7   43.11    7.90
   1  -5   8  177.53   18.77
   1  -5   8  185.39   12.99
  -1  -5  -8  154.69   16.06
   1  -5   8  138.82    9.10
   1  -5   8  140.20   14.13
  -1  -5  -8  190.05   17.22
  -1  -5  -8  174.65   16.84
  -1  -5  -8  161.08   21.81
   1  -5   9   56.20    9.21
   1  -5   9   86.66   13.02
  -1  -5  -9   74.46   10.46
   1  -5   9   69.16    8.10
  -1  -5  -9   68.34   15.13
   1  -5   9   62.41    6.17
  -1  -5  -9   81.33   12.04
  -1  -5  -9   80.58   11.50
   1  -5  10   22.67    3.96
  -1  -5 -10   34.15    8.29
   1  -5  10   33.45    5.75
  -1  -5 -10   35.50   10.27
   1  -5  10   18.09    5.44
   1  -5  10   42.05    9.06
  -1  -5 -10   35.62    7.99
   1  -5  11   -0.22    0.52
  -1  -5 -11   -2.28    2.88
  -1  -5 -11    2.40    2.37
   1  -5  11    1.44    0.68
  -1  -5 -11    0.39    0.96
   1  -5  11    1.36    1.67
   1  -5  11    2.93    1.66
   1  -5  12    4.04    2.13
   1  -5  12    1.06    1.07
  -1  -5 -12    1.91    2.45
   1  -5  12    2.48    2.72
  -1  -5 -12    5.38    3.10
   1  -5  12    5.24    1.92
  -1  -5 -12    3.98    4.28
  -1  -5 -13   42.47    9.67
   1  -5  13   29.50    6.22
   1  -5  13   31.80    5.67
   1  -5  13   41.96    9.48
   1  -5  13   25.27    3.87
  -1  -5 -13   42.33    9.99
  -1  -5 -13   38.92   13.39
  -1  -5 -14   12.69    9.67
   1  -5  14   20.67    5.00
   1  -5  14   27.99    5.70
  -1  -5 -14   25.48    7.86
  -1  -5 -14   28.98    8.11
   1  -5  14   21.47    7.00
  -1  -5 -15   23.50    7.46
  -1  -5 -15   21.67   11.08
   1  -5  15   22.43    7.11
   1  -5  15   10.71    3.72
  -1  -5 -15   13.34    6.00
  -1  -5 -16   12.10    5.89
  -1  -5 -16    2.11    2.03
  -1  -5 -16   14.71    6.46
   1  -5  16   11.60    5.71
   1  -5  16    6.34    2.91
   1  -5  17   22.03    7.52
  -1  -5 -17   32.10    8.37
  -1  -5 -17   27.19    9.07
  -1  -5 -17   19.79   10.34
   1  -5  18   29.13    7.91
  -1  -5 -18   23.40    9.10
  -1  -5 -18   16.09    9.02
  -1  -5 -18   23.82    7.20
  -1  -5 -18   22.14    8.03
  -1  -5 -19   32.18   11.73
  -1  -5 -19   33.47   12.61
  -1  -5 -19   45.87   10.27
   1  -5  19   48.34   11.97
  -1  -5 -19   36.24   11.62
  -1  -5 -20   49.02   14.87
  -1  -5 -20   45.10   10.09
  -1  -5 -20   42.59   13.46
   1  -5  20   46.41   11.99
  -1  -5 -20   10.96    7.58
  -1  -5 -21   12.08    6.79
   1  -5  21   14.47    7.13
  -1  -5 -21    8.61    6.63
  -1  -5 -21   16.24   12.32
  -1  -5 -21   11.65    9.49
  -1  -5 -22   58.41   18.38
  -1  -5 -22   59.73   11.71
  -1  -5 -22   77.19   18.48
  -1  -5 -22   34.09   18.04
   1  -5  22   67.56   15.04
  -1  -5 -23   13.00   10.52
  -1  -5 -23   20.49   10.87
  -1  -5 -23   31.20   11.98
  -1  -5 -23   19.19    7.93
   1  -5  23   18.18    7.98
   1  -5  24  107.77   20.41
  -1  -5 -24  105.09   24.70
  -1  -5 -24  136.49   19.01
  -1  -5 -24   94.03   21.37
  -1  -5 -25   44.60   17.70
   1  -5  25   54.29   13.54
  -1  -5 -25   53.63   12.13
  -1  -5 -25   52.35   15.85
  -1  -4  27   43.87   12.07
   1  -4 -27   37.17   16.11
   1  -4 -27   55.34   15.94
   1  -4 -27   52.78   11.01
   1  -4 -26   88.82   14.20
   1  -4 -26   74.94   21.04
  -1  -4  26  118.01   20.53
   1  -4 -26   90.85   19.38
   1  -4 -25  199.14   21.14
  -1  -4  25  232.43   28.17
   1  -4 -25  166.46   25.84
   1  -4 -25  182.63   31.77
  -1  -4  24  234.17   27.69
   1  -4 -24  189.10   27.33
   1  -4 -24  189.55   20.20
   1  -4 -24  208.72   33.19
  -1  -4  23  124.00   19.24
   1  -4 -23  101.16   19.70
   1  -4 -23   94.34   13.67
   1  -4 -23  103.60   22.80
  -1  -4  22  254.19   16.73
  -1  -4  22  290.67   28.85
   1  -4 -22  238.61   33.32
   1  -4 -22  245.78   29.93
   1  -4 -22  235.32   21.89
   1  -4 -21  362.28   35.56
   1  -4 -21  404.10   43.04
  -1  -4  21  373.42   20.37
   1  -4 -21  390.61   27.96
  -1  -4  21  456.55   36.21
   1  -4 -20   55.91   13.31
   1  -4 -20   45.22    9.02
  -1  -4  20   49.96    6.58
  -1  -4  20   59.59   11.80
   1  -4 -20   59.77   15.52
   1  -4 -19  265.33   21.51
  -1  -4  19  312.19   27.84
  -1  -4  19  254.41   15.17
   1  -4 -19  276.55   28.89
   1  -4 -19  248.89   31.30
   1  -4 -18    3.54    3.07
   1  -4 -18    2.04    6.30
   1  -4 -18    2.16    2.82
  -1  -4  18    4.91    2.52
  -1  -4  18    6.59    3.80
  -1  -4  18    2.07    3.04
   1  -4 -18    3.88    5.28
  -1  -4  17  270.41   23.27
  -1  -4  17  246.53   22.40
   1  -4 -17  260.32   20.40
   1  -4 -17  287.17   27.64
   1  -4 -17  292.79   31.89
  -1  -4  17  270.68   14.54
  -1  -4  17  328.50   26.85
  -1  -4  16   13.82    2.81
  -1  -4  16   15.92    5.12
   1  -4 -16   10.42    6.78
  -1  -4  16   13.01    5.11
   1  -4 -16   13.89    6.47
   1  -4 -16   17.85    6.70
  -1  -4  16   11.90    3.83
   1  -4 -16   17.70    4.65
  -1  -4  15  100.17   13.05
   1  -4 -15   76.91   15.68
  -1  -4  15  101.58    7.49
  -1  -4  15   80.68   12.65
  -1  -4  15   99.99   13.59
   1  -4 -15   99.82   11.52
   1  -4 -15  104.41   15.02
   1  -4 -15   88.33   15.92
   1  -4 -14  358.26   32.88
  -1  -4  14  448.84   29.71
   1  -4 -14  352.68   22.36
   1  -4 -14  299.05   32.18
  -1  -4  14  380.29   15.73
   1  -4 -14  393.45   29.12
  -1  -4  14  316.83   28.71
  -1  -4  14  366.90   25.60
   1  -4 -13   46.91    8.74
  -1  -4  13   43.15    8.25
   1  -4 -13   47.80   12.62
   1  -4 -13   54.13    7.85
  -1  -4  13   48.49    4.33
  -1  -4  13   43.09    7.03
  -1  -4  13   43.83    8.24
   1  -4 -13   61.70   12.09
  -1  -4  13   37.44    9.10
   1  -4 -12  775.24   51.27
   1  -4 -12  936.15   51.73
  -1  -4  12  959.53   45.87
  -1  -4  12  863.33   37.68
  -1  -4  12  884.65   42.25
   1  -4 -12  852.84   43.68
   1  -4 -12  911.44   37.90
   1  -4 -11  251.88   19.88
  -1  -4  11  276.97   18.44
   1  -4 -11  227.61   25.22
  -1  -4  11  225.33   23.62
  -1  -4  11  265.43   20.61
  -1  -4  11  305.89   23.53
   1  -4 -11  258.29   21.07
   1  -4 -11  289.78   18.81
   1  -4 -11  300.08   26.62
  -1  -4  10    7.47    3.23
   1  -4 -10   13.87    4.36
   1  -4 -10    9.11    3.54
  -1  -4  10   11.71    3.69
   1  -4 -10   13.23    3.10
   1  -4 -10    6.08    3.92
   1  -4 -10   15.95    6.15
  -1  -4  10   11.00    4.72
  -1  -4  10   11.10    4.95
  -1  -4   9    1.67    1.79
  -1  -4   9    0.95    1.42
   1  -4  -9    2.27    2.51
  -1  -4   9    0.90    1.80
  -1  -4   9    0.69    0.55
   1  -4  -9    4.29    3.32
   1  -4  -9    1.02    1.76
   1  -4  -9    2.55    0.57
   1  -4  -9   -2.46    1.35
  -1  -4   8  255.69   16.79
  -1  -4   8  237.27   19.70
   1  -4  -8  212.06   21.83
  -1  -4   8  212.00   17.55
   1  -4  -8  233.31   18.09
   1  -4  -8  225.68   17.11
  -1  -4   8  203.98   19.94
   1  -4  -7  876.55   38.36
   1  -4  -7  828.34   46.52
  -1  -4   7  869.21   38.96
   1  -4  -7  925.71   35.90
  -1  -4   7  780.15   41.38
  -1  -4   7  899.30   42.68
   1  -4  -7  850.00   37.07
  -1  -4   7  945.74   37.17
  -1  -4   6   14.32    5.22
   1  -4  -6   14.86    6.21
   1  -4  -6   11.43    3.35
   1  -4  -6    8.36    2.96
   1  -4  -6    9.03    3.07
  -1  -4   6   10.79    3.46
  -1  -4   6   13.21    5.50
  -1  -4   5  516.35   25.05
   1  -4  -5  516.47   24.97
  -1  -4   5  485.05   27.97
   1  -4  -5  507.32   25.15
   1  -4  -5  491.95   22.72
   1  -4  -5  469.81   31.64
  -1  -4   5  532.98   30.89
  -1  -4   4   27.29    5.65
   1  -4  -4   34.72    5.49
   1  -4  -4   28.67    6.79
  -1  -4   4   43.84    8.38
   1  -4  -4   37.51    5.25
   1  -4  -4   36.54    5.39
  -1  -4   3  983.66   44.76
   1  -4  -3  957.56   34.41
  -1  -4   3 1016.42   35.28
   1  -4  -3  940.17   35.20
  -1  -4   3  930.34   40.09
   1  -4  -3  950.25   35.22
   1  -4  -2   30.49    6.87
   1  -4  -2   43.31    5.37
  -1  -4   2   40.51    5.40
  -1  -4   2   48.90    9.20
  -1  -4   2   35.95    6.72
   1  -4  -2   42.33    5.27
   1  -4  -2   34.97    4.82
   1  -4  -1    1.97    1.70
   1  -4  -1    2.79    0.53
  -1  -4   1    8.30    3.09
  -1  -4   1    4.93    2.08
  -1  -4   1    7.01    1.90
   1  -4  -1    3.90    1.06
   1  -4  -1    4.57    2.07
   1  -4   0  126.51    8.51
   1  -4   0  117.70    9.27
  -1  -4   0  134.59   10.10
  -1  -4   0  138.88   14.81
  -1  -4   0  126.08   12.19
   1  -4   0  115.46   12.98
   1  -4   0  134.39    8.08
   1  -4   1 1063.62   34.17
  -1  -4  -1 1157.20   50.61
   1  -4   1 1133.26   47.57
   1  -4   1 1125.51   33.24
  -1  -4  -1 1120.15   39.80
   1  -4   1 1074.28   39.30
  -1  -4  -1 1020.34   42.65
  -1  -4  -2   95.78   12.72
   1  -4   2   85.41    7.88
   1  -4   2   90.55   10.95
   1  -4   2   76.99    5.28
  -1  -4  -2   86.04    9.63
   1  -4   2   78.95    4.98
  -1  -4  -2   84.22    8.40
  -1  -4  -2   85.81    9.41
  -1  -4  -3   42.56    5.98
  -1  -4  -3   47.49    7.10
   1  -4   3   46.00    3.26
  -1  -4  -3   42.35    6.77
   1  -4   3   49.94    5.79
  -1  -4  -3   41.62    6.18
   1  -4   3   49.45    7.93
  -1  -4  -3   53.29    9.32
   1  -4   4   55.43    6.12
   1  -4   4   53.50    3.51
  -1  -4  -4   48.41    6.84
  -1  -4  -4   59.12    7.34
  -1  -4  -4   55.56    7.52
  -1  -4  -4   67.35   10.72
   1  -4   4   51.27    8.03
  -1  -4  -4   52.56    7.75
   1  -4   4   62.08    5.98
   1  -4   4   53.16    4.14
   1  -4   5   10.83    4.15
   1  -4   5    5.53    2.09
  -1  -4  -5   10.89    3.93
   1  -4   5    8.37    1.55
  -1  -4  -5   10.60    4.81
  -1  -4  -5    7.22    2.72
  -1  -4  -5    7.87    2.53
   1  -4   5    5.80    1.25
  -1  -4  -5    5.09    2.81
   1  -4   5    7.18    2.11
   1  -4   6  528.40   18.16
   1  -4   6  505.34   21.56
  -1  -4  -6  532.25   33.96
   1  -4   6  469.27   22.29
  -1  -4  -6  469.66   25.26
  -1  -4  -6  444.78   25.46
   1  -4   6  515.60   27.86
  -1  -4  -6  479.53   25.80
  -1  -4  -6  561.10   29.08
   1  -4   7    5.36    2.44
  -1  -4  -7    6.30    3.26
   1  -4   7    4.52    1.42
   1  -4   7    6.40    2.53
  -1  -4  -7    8.48    5.01
   1  -4   7    4.47    2.12
  -1  -4  -7    0.11    0.90
  -1  -4  -7    4.23    2.50
  -1  -4  -8  225.88   16.50
  -1  -4  -8  231.90   18.00
  -1  -4  -8  217.08   17.38
   1  -4   8  180.17   13.68
   1  -4   8  213.73   13.09
   1  -4   8  237.96   11.90
  -1  -4  -8  172.01   19.31
   1  -4   8  194.35   16.70
  -1  -4  -9  181.88   16.24
  -1  -4  -9  167.91   19.84
   1  -4   9  189.89   12.48
  -1  -4  -9  171.22   15.88
   1  -4   9  177.14   11.04
  -1  -4  -9  174.16   14.64
   1  -4   9  189.62   16.65
   1  -4   9  158.48   13.05
  -1  -4 -10 1094.98   48.52
  -1  -4 -10 1112.17   59.25
   1  -4  10  931.01   40.83
   1  -4  10 1226.85   49.81
  -1  -4 -10 1291.83   48.35
  -1  -4 -10 1086.26   48.74
   1  -4  10 1170.52   39.59
   1  -4  10 1222.51   41.96
  -1  -4 -11   58.59    8.48
  -1  -4 -11   69.48   10.64
   1  -4  11   59.70    7.31
   1  -4  11   64.81    6.45
   1  -4  11   63.14    9.30
  -1  -4 -11   64.53   13.33
  -1  -4 -11   50.48    8.87
   1  -4  11   64.89    7.27
   1  -4  12  372.32   20.47
   1  -4  12  362.78   15.99
   1  -4  12  403.81   25.85
  -1  -4 -12  408.50   26.06
  -1  -4 -12  343.15   31.86
   1  -4  12  370.72   20.17
  -1  -4 -12  382.72   26.89
   1  -4  13   94.68    9.68
   1  -4  13  111.41   12.84
   1  -4  13   88.37    9.59
   1  -4  13  101.20    6.49
  -1  -4 -13   79.47   15.26
  -1  -4 -13   88.43   12.81
  -1  -4 -14   97.97   13.97
   1  -4  14  111.52   13.44
   1  -4  14  110.56   11.06
   1  -4  14   99.53   10.33
  -1  -4 -14  136.79   15.38
  -1  -4 -14   77.17   15.94
   1  -4  14  105.54    5.58
  -1  -4 -15  160.04   18.73
  -1  -4 -15  152.96   23.14
   1  -4  15  161.91    8.19
   1  -4  15  151.66   13.62
   1  -4  15  180.87   17.76
   1  -4  15  155.43   14.25
  -1  -4 -15  179.02   17.66
   1  -4  16   48.38    9.04
  -1  -4 -16   50.08    9.02
  -1  -4 -16   46.02    9.91
   1  -4  16   47.60    4.50
  -1  -4 -16   30.88   11.24
   1  -4  16   47.85    7.85
   1  -4  17  593.62   32.56
  -1  -4 -17  642.70   36.14
  -1  -4 -17  522.11   47.77
  -1  -4 -17  635.96   42.24
   1  -4  17  745.05   40.87
   1  -4  17  638.38   23.50
  -1  -4 -17  718.72   49.01
   1  -4  18  249.49   22.90
   1  -4  18  199.09   11.54
   1  -4  18  209.90   18.26
  -1  -4 -18  202.98   19.20
  -1  -4 -18  213.05   26.88
  -1  -4 -18  192.96   23.01
  -1  -4 -18  168.28   26.64
  -1  -4 -19   25.99    9.73
   1  -4  19   14.77    4.92
  -1  -4 -19   20.88    7.48
  -1  -4 -19   21.35    6.00
   1  -4  19   27.94    7.26
  -1  -4 -19   23.62   11.84
   1  -4  19   20.90    3.48
   1  -4  20  101.92    8.85
  -1  -4 -20  116.55   20.19
   1  -4  20  137.70   17.16
  -1  -4 -20  100.50   21.92
  -1  -4 -20  117.93   14.87
  -1  -4 -20  112.91   18.61
   1  -4  21  148.47   18.41
  -1  -4 -21  129.77   22.40
  -1  -4 -21  114.03   23.78
  -1  -4 -21  133.81   16.11
   1  -4  21  125.21   10.33
  -1  -4 -21  112.02   19.02
  -1  -4 -22   10.57    6.79
  -1  -4 -22   17.85    6.33
  -1  -4 -22   21.57   11.20
  -1  -4 -22    9.55    6.16
   1  -4  22   30.16    8.78
  -1  -4 -23   22.50    9.37
  -1  -4 -23   36.39   11.20
  -1  -4 -23   30.26    8.16
   1  -4  23   45.20   10.46
  -1  -4 -24   28.07   12.48
  -1  -4 -24   19.98    9.20
   1  -4  24   27.27    7.68
  -1  -4 -24   18.90    6.04
   1  -4  25   18.06    6.97
  -1  -4 -25   26.07   10.59
  -1  -4 -25    8.50    5.95
  -1  -4 -25   21.43    7.34
  -1  -4 -26    1.83    3.24
  -1  -4 -26    1.35    5.66
   1  -4  26    0.69    2.40
  -1  -4 -26    0.02    4.13
  -1  -4 -27    1.34    4.64
  -1  -4 -27    2.55    1.63
   1  -4  27    4.78    5.76
  -1  -4 -27   -0.51    5.17
   1  -3 -29  118.53   30.13
   1  -3 -28   89.62   21.99
   1  -3 -28   94.21   16.36
   1  -3 -28   64.14   22.01
   1  -3 -27   94.32   15.05
   1  -3 -27   84.57   21.56
   1  -3 -27   95.40   26.64
  -1  -3  26   48.04    8.82
   1  -3 -26   34.92   14.27
   1  -3 -26   50.02   11.05
   1  -3 -26   32.77   15.30
   1  -3 -25   28.29   11.91
  -1  -3  25   23.17    5.98
   1  -3 -25   28.36    8.05
   1  -3 -25   14.81    9.08
   1  -3 -24    4.46    6.23
  -1  -3  24    2.22    2.32
   1  -3 -24    6.63    6.90
   1  -3 -24   -0.80    0.67
   1  -3 -23    3.98    6.15
   1  -3 -23   17.75    6.34
  -1  -3  23    6.14    3.02
   1  -3 -23   16.19    8.02
   1  -3 -22   12.64    4.45
   1  -3 -22   16.36    9.88
   1  -3 -22   16.21    7.25
  -1  -3  22   18.17    4.92
  -1  -3  21    4.66    2.92
   1  -3 -21    4.25    3.09
  -1  -3  21    6.31    3.45
   1  -3 -21    9.84    8.15
   1  -3 -21   -0.15    3.57
  -1  -3  20    7.44    4.21
   1  -3 -20    6.20    5.48
  -1  -3  20    3.72    2.27
   1  -3 -20    1.44    1.05
   1  -3 -20    0.74    1.55
   1  -3 -19   12.41    7.48
  -1  -3  19    4.96    3.32
   1  -3 -19    8.41    6.50
   1  -3 -19   11.92    4.25
  -1  -3  19    8.83    3.05
  -1  -3  18    0.48    2.37
   1  -3 -18    0.63    3.14
   1  -3 -18    5.96    5.25
   1  -3 -18   -1.73    0.67
  -1  -3  18    2.75    1.74
   1  -3 -17    0.91    4.16
  -1  -3  17    1.98    1.12
   1  -3 -17    6.10    2.85
   1  -3 -17    5.42    4.38
  -1  -3  17    2.42    2.17
  -1  -3  17   -0.67    1.66
  -1  -3  16   -1.53    0.77
   1  -3 -16    2.03    5.10
   1  -3 -16   -2.89    2.66
   1  -3 -16    2.81    2.11
   1  -3 -16    0.62    3.72
  -1  -3  16    1.92    0.56
  -1  -3  16   -0.40    2.06
   1  -3 -15    8.63    4.27
   1  -3 -15   15.62    4.55
  -1  -3  15   25.38    4.05
   1  -3 -15   29.86    8.89
  -1  -3  15   13.58    5.13
  -1  -3  15   13.23    5.87
  -1  -3  15   21.89    5.76
   1  -3 -15   24.68    7.96
   1  -3 -14   77.11    9.89
  -1  -3  14   75.04    6.81
   1  -3 -14   72.69   13.89
  -1  -3  14   69.92   11.40
  -1  -3  14   57.43    8.46
   1  -3 -14   48.87   12.32
  -1  -3  14   58.93   11.37
  -1  -3  14  101.70   13.07
   1  -3 -14   58.64   11.40
   1  -3 -13  178.45   21.75
   1  -3 -13  160.19   21.97
   1  -3 -13  222.11   18.47
  -1  -3  13  213.50   18.80
   1  -3 -13  165.41   14.53
  -1  -3  13  180.04   14.98
  -1  -3  13  142.55   18.31
   1  -3 -13  183.29   18.74
  -1  -3  13  180.71   17.42
  -1  -3  13  193.21   11.02
   1  -3 -12  123.12   17.56
   1  -3 -12  116.09   11.71
   1  -3 -12  138.25   13.90
   1  -3 -12  111.32   14.04
  -1  -3  12  106.82   13.57
   1  -3 -12   86.10   15.99
  -1  -3  12  130.12   14.55
  -1  -3  12  132.78   12.30
  -1  -3  12   72.99   13.63
  -1  -3  12  133.99    8.49
   1  -3 -11  240.94   16.25
  -1  -3  11  242.54   11.58
   1  -3 -11  255.93   23.77
  -1  -3  11  219.74   16.22
   1  -3 -11  257.55   19.14
  -1  -3  11  230.52   19.04
   1  -3 -11  259.48   20.87
   1  -3 -11  188.22   22.96
  -1  -3  11  259.28   20.26
  -1  -3  10  167.03   16.11
   1  -3 -10  169.59   20.59
   1  -3 -10  158.79   19.10
   1  -3 -10  191.98   15.88
   1  -3 -10  180.31   16.47
   1  -3 -10  176.28   13.44
  -1  -3  10  168.15   13.42
  -1  -3  10  162.25    9.20
  -1  -3  10  143.79   15.00
  -1  -3   9   84.56   12.24
   1  -3  -9  140.00   16.28
   1  -3  -9  103.09   15.81
   1  -3  -9  115.27   12.13
  -1  -3   9  112.45   13.33
  -1  -3   9   99.10   14.80
   1  -3  -9  133.06   11.40
  -1  -3   9  112.19   10.66
  -1  -3   9  105.90    6.98
   1  -3  -9  115.09   12.84
  -1  -3   8    9.99    4.30
   1  -3  -8    5.48    2.80
   1  -3  -8    1.79    3.13
  -1  -3   8    1.88    1.98
   1  -3  -8    3.69    2.95
   1  -3  -8    8.21    2.71
   1  -3  -8   11.01    3.85
  -1  -3   8    3.99    2.42
  -1  -3   8    7.04    1.62
  -1  -3   8    4.78    2.48
  -1  -3   7    4.90    2.92
   1  -3  -7    6.04    3.41
  -1  -3   7    8.36    3.31
  -1  -3   7    2.83    1.60
   1  -3  -7    4.29    4.82
   1  -3  -7    7.82    3.16
  -1  -3   7    2.45    2.70
   1  -3  -7    2.95    1.85
  -1  -3   6   45.53    7.92
   1  -3  -6   33.03    7.69
   1  -3  -6   38.24    6.00
   1  -3  -6   31.93    5.92
  -1  -3   6   35.94    5.69
   1  -3  -6   35.77    6.31
  -1  -3   6   42.83    7.28
  -1  -3   6   38.68    7.85
   1  -3  -5   25.07    4.79
  -1  -3   5   23.44    6.39
   1  -3  -5   18.47    4.29
   1  -3  -5   14.52    4.90
  -1  -3   5   36.38    5.96
   1  -3  -5   17.57    3.90
  -1  -3   5   36.18    7.69
  -1  -3   4    2.22    0.39
   1  -3  -4   -0.19    0.89
   1  -3  -4    1.69    0.65
   1  -3  -4    3.05    2.86
  -1  -3   4    3.54    2.22
   1  -3  -4    2.48    1.35
   1  -3  -3   24.63    5.93
   1  -3  -3   29.39    4.09
   1  -3  -3   29.03    4.62
  -1  -3   3   24.84    5.38
  -1  -3   3   17.77    5.40
   1  -3  -3   19.46    3.70
   1  -3  -2    8.76    2.31
   1  -3  -2    8.89    2.26
  -1  -3   2    2.68    3.12
   1  -3  -2   14.76    5.09
  -1  -3   2   10.11    3.01
   1  -3  -2    7.22    2.14
   1  -3  -1   -0.30    0.58
  -1  -3   1    0.05    0.96
   1  -3  -1   -0.09    0.76
  -1  -3   1    3.26    1.61
   1  -3  -1    1.23    0.82
   1  -3  -1   -0.17    0.14
  -1  -3   1    2.54    2.94
   1  -3   0    6.68    2.07
  -1  -3   0    7.44    2.38
   1  -3   0    6.82    1.63
   1  -3   0    4.81    2.73
   1  -3   0    6.26    1.67
  -1  -3   0   10.10    3.45
  -1  -3   0    6.72    3.30
  -1  -3  -1    5.44    3.63
  -1  -3  -1    6.14    2.21
   1  -3   1    6.41    1.67
   1  -3   1    6.28    1.37
  -1  -3  -1    5.59    2.31
   1  -3   1    6.05    2.49
  -1  -3  -2   15.09    3.78
   1  -3   2   10.06    1.64
  -1  -3  -2    9.77    2.61
  -1  -3  -2   13.29    4.40
  -1  -3  -2   11.13    3.33
   1  -3   2    9.58    2.81
   1  -3   2    8.70    2.23
   1  -3   3  125.61   11.54
   1  -3   3  133.89    8.64
  -1  -3  -3  131.36   11.17
  -1  -3  -3  139.53   12.11
  -1  -3  -3  162.05   11.54
  -1  -3  -3  126.41   14.56
   1  -3   3  134.63    8.54
  -1  -3  -3  140.77   11.38
  -1  -3  -4  114.73   11.30
   1  -3   4  117.84    8.10
  -1  -3  -4  125.00   11.27
  -1  -3  -4  124.21   11.25
   1  -3   4  135.68   11.37
  -1  -3  -4  112.42   15.05
  -1  -3  -4  136.24   12.08
   1  -3   4  110.63    6.19
   1  -3   4  135.56    8.70
  -1  -3  -5  228.19   16.20
   1  -3   5  273.36   16.65
  -1  -3  -5  210.57   18.97
  -1  -3  -5  235.79   15.59
  -1  -3  -5  242.36   16.60
   1  -3   5  203.35   11.94
   1  -3   5  202.49    9.97
   1  -3   5  251.94   12.37
  -1  -3  -6  210.44   15.54
  -1  -3  -6  189.45   20.38
   1  -3   6  271.11   16.53
  -1  -3  -6  213.96   16.37
  -1  -3  -6  228.50   16.51
   1  -3   6  230.67   12.05
   1  -3   6  165.61   12.03
   1  -3   6  204.02   10.59
  -1  -3  -7  355.95   21.23
  -1  -3  -7  325.14   21.10
   1  -3   7  246.47   15.85
   1  -3   7  323.17   15.02
   1  -3   7  337.18   16.00
  -1  -3  -7  296.60   25.68
   1  -3   7  413.08   20.95
  -1  -3  -7  294.23   20.18
  -1  -3  -8  122.53   17.99
   1  -3   8  177.07   13.47
   1  -3   8  145.32   10.27
  -1  -3  -8  160.33   14.34
  -1  -3  -8  122.79   12.66
  -1  -3  -8  141.87   14.13
   1  -3   8   90.34    8.98
   1  -3   8  151.58   10.18
   1  -3   9  212.52   13.36
  -1  -3  -9  249.56   18.46
   1  -3   9  213.13    7.93
  -1  -3  -9  232.96   22.92
   1  -3   9  216.55   13.24
   1  -3   9  262.71   16.98
  -1  -3  -9  257.64   17.44
  -1  -3  -9  207.98   17.65
  -1  -3 -10  152.94   20.42
   1  -3  10  147.21    9.09
  -1  -3 -10  216.07   16.79
   1  -3  10  172.66   12.66
   1  -3  10  217.25   15.74
   1  -3  10  197.29   13.14
   1  -3  10  183.93    7.98
  -1  -3 -10  190.95   16.44
  -1  -3 -10  170.32   16.19
  -1  -3 -11  311.98   21.71
   1  -3  11  228.87   11.52
   1  -3  11  311.91   19.96
  -1  -3 -11  296.86   21.99
   1  -3  11  253.40   11.08
  -1  -3 -11  209.08   24.31
   1  -3  11  240.09   16.15
  -1  -3 -11  340.46   22.90
   1  -3  11  254.78   15.74
  -1  -3 -12  177.46   17.51
   1  -3  12  192.92   13.95
  -1  -3 -12  198.96   18.62
   1  -3  12  156.64   13.52
  -1  -3 -12  162.25   21.79
   1  -3  12  185.03    9.54
   1  -3  12  199.96   15.75
   1  -3  13  224.21   15.90
  -1  -3 -13  191.18   24.80
   1  -3  13  249.43   17.26
  -1  -3 -13  250.68   21.75
   1  -3  13  285.70   19.49
  -1  -3 -13  254.94   21.25
   1  -3  13  252.45   12.17
  -1  -3 -13  220.50   20.28
   1  -3  14  139.41   13.34
   1  -3  14  142.81   12.64
  -1  -3 -14  133.36   21.00
  -1  -3 -14  163.13   16.20
   1  -3  14  162.67    9.83
  -1  -3 -14  170.58   18.58
   1  -3  14  180.92   16.79
   1  -3  15   78.73    6.99
  -1  -3 -15   69.16   12.70
   1  -3  15   84.03   11.10
  -1  -3 -15   76.08   11.05
   1  -3  15   78.83    9.31
  -1  -3 -15   63.76   14.58
   1  -3  15   66.56    9.37
  -1  -3 -16   32.56    9.81
  -1  -3 -16   31.98    7.50
   1  -3  16   22.37    5.95
  -1  -3 -16   28.96   10.48
   1  -3  16   40.99    5.27
   1  -3  16   31.40    6.16
   1  -3  17   32.11    7.38
  -1  -3 -17   54.53   11.58
   1  -3  17   56.45    6.72
  -1  -3 -17   33.91   12.40
  -1  -3 -17   35.38    8.35
  -1  -3 -17   45.74   12.12
   1  -3  18   21.86    6.20
  -1  -3 -18   13.74    6.26
  -1  -3 -18   15.67    7.28
   1  -3  18   16.66    3.51
  -1  -3 -18   16.30    5.76
  -1  -3 -18   22.07    8.53
  -1  -3 -19   23.42    8.77
  -1  -3 -19    7.65    7.14
  -1  -3 -19   19.88    6.04
   1  -3  19   29.21    7.78
  -1  -3 -19   31.43   10.47
   1  -3  19   30.28    5.62
  -1  -3 -20   24.60    9.48
  -1  -3 -20   28.34   10.18
  -1  -3 -20   30.27    7.32
   1  -3  20   28.52    5.40
  -1  -3 -21   16.11    6.05
  -1  -3 -21   10.95    7.06
   1  -3  21   18.49    4.61
  -1  -3 -21   27.36    9.30
   1  -3  22    3.27    2.16
  -1  -3 -22    8.97    6.61
  -1  -3 -22   -2.21    2.34
  -1  -3 -22    7.27    6.61
  -1  -3 -23    2.00    1.92
  -1  -3 -23    4.62    3.77
   1  -3  23    0.88    0.54
  -1  -3 -23   -0.70    2.89
   1  -3  24    1.76    2.18
  -1  -3 -24   -1.29    3.28
  -1  -3 -24    5.13    6.27
  -1  -3 -24    1.59    1.88
  -1  -3 -25    9.65    6.30
  -1  -3 -25    8.37    8.06
   1  -3  25    8.46    2.92
  -1  -3 -25   11.61    4.83
  -1  -3 -26   12.38    6.09
  -1  -3 -26    0.44    1.56
  -1  -3 -26    5.68    7.10
  -1  -3 -27    0.54    5.09
  -1  -3 -27   -0.16    4.58
  -1  -3 -28   14.27    7.21
  -1  -3 -28   20.92    7.61
  -1  -3 -28   15.14   10.81
   1  -2 -29   -4.53    5.96
  -1  -2  29   -0.76    1.37
   1  -2 -29    2.95    3.04
   1  -2 -29   -2.44   10.02
   1  -2 -28   38.13   13.93
  -1  -2  28   37.13    7.69
   1  -2 -28   24.73   14.17
   1  -2 -28   23.43    7.75
   1  -2 -27   19.84    7.12
   1  -2 -27   19.60   11.15
  -1  -2  27   17.98    5.06
   1  -2 -27   23.02   13.94
  -1  -2  26   99.71   12.24
   1  -2 -26   91.93   22.44
   1  -2 -26   71.76   17.54
   1  -2 -26   99.66   14.92
  -1  -2  25   37.90    7.57
   1  -2 -25   39.21   12.14
   1  -2 -25   30.60   13.16
   1  -2 -25   38.95    8.77
  -1  -2  24  166.93   15.54
   1  -2 -24  175.65   19.09
   1  -2 -24  146.39   22.97
   1  -2 -24  166.88   28.67
   1  -2 -23   85.13   12.66
   1  -2 -23  103.40   21.71
  -1  -2  23   91.15   11.09
   1  -2 -23   52.18   13.14
  -1  -2  22   87.78   10.42
   1  -2 -22   72.84   15.26
   1  -2 -22   92.55   20.20
   1  -2 -22   81.50   11.90
  -1  -2  21    1.10    1.25
   1  -2 -21    1.45    1.17
  -1  -2  20  483.39   26.06
   1  -2 -20  463.00   42.77
   1  -2 -20  497.56   29.40
   1  -2 -20  465.35   37.69
  -1  -2  19  124.46   11.52
   1  -2 -19  120.64   13.14
   1  -2 -19  118.73   20.55
  -1  -2  19  127.02   15.62
   1  -2 -19  108.87   16.88
   1  -2 -18  466.18   27.42
   1  -2 -18  421.06   33.46
  -1  -2  18  467.18   23.93
   1  -2 -18  429.50   39.03
  -1  -2  18  537.11   32.91
   1  -2 -17  265.25   18.84
   1  -2 -17  250.65   27.26
  -1  -2  17  270.85   22.41
  -1  -2  17  290.40   23.86
  -1  -2  17  261.23   16.61
   1  -2 -17  240.24   23.62
  -1  -2  16    9.42    4.56
  -1  -2  16    2.17    0.97
   1  -2 -16    6.15    4.12
  -1  -2  16    2.61    1.86
   1  -2 -16    3.11    1.40
   1  -2 -16    2.79    1.15
   1  -2 -15    6.75    1.88
   1  -2 -15   10.62    4.22
  -1  -2  15   11.40    4.33
  -1  -2  15   12.61    3.86
   1  -2 -15   15.62    5.66
  -1  -2  15    9.59    2.48
  -1  -2  15   10.45    4.47
   1  -2 -15    7.23    4.34
  -1  -2  14   95.41    8.28
   1  -2 -14  103.71   12.15
   1  -2 -14   90.45    9.62
  -1  -2  14   92.38   10.03
  -1  -2  14  105.36   12.76
   1  -2 -14   90.49   14.42
  -1  -2  14  109.25   13.31
   1  -2 -14  101.18   13.40
   1  -2 -13  184.09   22.53
   1  -2 -13  213.90   19.23
   1  -2 -13  207.89   16.97
  -1  -2  13  245.57   19.43
   1  -2 -13  208.63   14.81
   1  -2 -13  212.21   21.66
  -1  -2  13  249.91   20.54
  -1  -2  13  222.12   12.81
  -1  -2  13  237.39   16.16
   1  -2 -12   22.07    5.66
   1  -2 -12   18.17    6.19
  -1  -2  12   21.73    4.61
   1  -2 -12   22.00    4.93
  -1  -2  12   19.25    4.54
   1  -2 -12   17.83    3.55
  -1  -2  12   22.92    6.07
  -1  -2  12   21.72    3.68
   1  -2 -12   21.22    5.09
   1  -2 -11  703.29   35.39
   1  -2 -11  759.59   40.48
   1  -2 -11  752.70   33.42
   1  -2 -11  733.06   29.75
  -1  -2  11  640.04   36.89
  -1  -2  11  699.76   25.80
  -1  -2  11  722.64   30.28
  -1  -2  11  713.04   34.71
   1  -2 -10   17.31    3.95
  -1  -2  10   25.39    5.70
   1  -2 -10   18.12    5.73
   1  -2 -10   22.73    5.52
  -1  -2  10   14.15    5.22
   1  -2 -10   23.64    3.97
  -1  -2  10   24.66    4.65
  -1  -2  10   22.81    3.39
   1  -2 -10   19.74    5.36
   1  -2  -9  430.80   19.82
  -1  -2   9  438.75   24.45
   1  -2  -9  389.18   29.14
   1  -2  -9  447.05   27.96
  -1  -2   9  430.23   20.54
   1  -2  -9  416.31   22.05
   1  -2  -9  405.73   23.79
  -1  -2   9  424.46   16.72
   1  -2  -8   28.76    4.23
   1  -2  -8   27.80    6.08
   1  -2  -8   22.70    5.92
   1  -2  -8   24.22    5.07
  -1  -2   8   28.08    4.51
  -1  -2   8   14.59    5.47
  -1  -2   8   26.55    3.15
   1  -2  -8   27.81    4.93
  -1  -2   8   30.05    5.88
   1  -2  -7  825.32   32.22
  -1  -2   7  809.96   25.77
   1  -2  -7  854.58   34.29
  -1  -2   7  880.02   34.26
   1  -2  -7  864.39   29.97
   1  -2  -7  724.99   38.54
  -1  -2   7  707.85   38.53
  -1  -2   7  840.40   31.01
   1  -2  -7  926.74   39.53
  -1  -2   7  802.30   34.96
   1  -2  -6 1121.70   44.41
  -1  -2   6 1064.36   41.08
   1  -2  -6  941.66   43.88
   1  -2  -6  983.05   38.36
   1  -2  -6 1068.32   37.61
  -1  -2   6 1090.71   31.19
  -1  -2   6 1122.45   37.18
   1  -2  -6 1116.87   35.67
  -1  -2   6  905.58   43.40
  -1  -2   6 1069.28   39.34
  -1  -2   5  779.36   37.02
   1  -2  -5  896.82   32.19
  -1  -2   5  916.30   34.76
   1  -2  -5 1037.94   32.18
  -1  -2   5  894.41   26.62
   1  -2  -5  897.22   33.54
   1  -2  -5  961.41   38.82
  -1  -2   5  908.64   31.97
   1  -2  -5  802.67   37.94
   1  -2  -4 4666.73  125.48
  -1  -2   4 4513.26  132.66
   1  -2  -4 4423.64  133.78
   1  -2  -4 4709.46  127.26
  -1  -2   4 4885.75  130.57
  -1  -2   4 4791.34  126.33
   1  -2  -3   13.70    3.42
   1  -2  -3   15.56    2.58
   1  -2  -3   13.07    2.25
   1  -2  -3   16.98    2.40
  -1  -2   3   14.29    3.27
  -1  -2   3   19.45    3.91
  -1  -2   2  355.79   18.01
   1  -2  -2  388.36   15.37
   1  -2  -2  395.08   14.13
   1  -2  -2  369.49   19.44
  -1  -2   2  376.59   19.02
   1  -2  -2  372.96   15.14
  -1  -2   1 9753.51  254.38
   1  -2  -1 9362.38  255.11
   1  -2  -1 9992.75  248.81
  -1  -2   1 9999.00  257.14
   1  -2   0  775.90   23.61
   1  -2   0  814.64   22.73
  -1  -2   0  746.15   28.56
   1  -2   0  857.66   30.17
   1  -2   0  751.53   23.57
  -1  -2   0  752.49   26.53
  -1  -2   0  786.39   31.14
   1  -2   1  144.06    6.07
  -1  -2  -1  136.67    8.71
  -1  -2  -1  138.37   11.05
  -1  -2  -1  137.67    9.57
   1  -2   1  148.48    9.66
  -1  -2  -2 2906.47   85.14
  -1  -2  -2 3070.77   86.66
  -1  -2  -2 3013.52   86.17
   1  -2   2 3158.09   85.67
   1  -2   2 3323.41   80.36
  -1  -2  -2 3194.28   85.64
  -1  -2  -2 2935.76   90.34
   1  -2   3   63.29    5.92
  -1  -2  -3   65.46    7.92
  -1  -2  -3   59.46    6.15
  -1  -2  -3   72.24    6.63
  -1  -2  -3   60.80    6.17
   1  -2   3   63.80    3.96
   1  -2   3   68.19    4.37
  -1  -2  -3   70.82    6.95
   1  -2   4 1059.10   30.69
  -1  -2  -4 1022.78   35.76
   1  -2   4 1053.40   29.06
  -1  -2  -4 1023.79   36.14
   1  -2   4 1011.76   29.24
  -1  -2  -4  968.33   39.91
   1  -2   4  981.24   33.86
  -1  -2  -4  980.40   35.17
   1  -2   5    3.22    0.93
  -1  -2  -5    6.08    1.98
   1  -2   5    5.25    1.53
  -1  -2  -5    4.93    1.79
   1  -2   5    3.31    0.75
  -1  -2  -5    1.96    1.10
  -1  -2  -5   -0.08    0.91
   1  -2   6  995.43   27.69
   1  -2   6  971.23   34.04
  -1  -2  -6  987.64   36.94
  -1  -2  -6  911.26   41.23
   1  -2   6 1006.99   31.43
  -1  -2  -6  941.05   36.44
  -1  -2  -6 1028.72   36.10
   1  -2   6 1042.94   31.85
   1  -2   7  766.43   26.57
  -1  -2  -7  725.20   30.74
   1  -2   7  806.05   28.84
  -1  -2  -7  656.13   34.61
   1  -2   7  718.77   22.15
   1  -2   7  753.40   25.91
  -1  -2  -7  718.56   29.16
  -1  -2  -7  722.25   30.76
  -1  -2  -8    2.34    1.13
  -1  -2  -8    6.11    2.34
   1  -2   8    4.29    1.99
   1  -2   8    6.15    1.86
  -1  -2  -8    4.22    1.79
   1  -2   8    8.04    1.45
  -1  -2  -8    2.47    1.99
   1  -2   8    8.13    1.31
  -1  -2  -9  711.81   32.38
   1  -2   9  742.33   28.78
   1  -2   9  709.28   24.00
  -1  -2  -9  691.61   38.34
  -1  -2  -9  721.74   33.19
   1  -2   9  771.77   27.96
  -1  -2 -10 1333.04   61.65
  -1  -2 -10 1515.98   55.77
   1  -2  10 1552.29   50.66
   1  -2  10 1462.92   44.58
   1  -2  10 1437.05   48.24
  -1  -2 -10 1463.56   55.50
  -1  -2 -11   84.23   12.89
   1  -2  11  102.63    9.93
   1  -2  11  100.45    8.88
  -1  -2 -11  100.20   11.33
  -1  -2 -11  123.47   11.73
  -1  -2 -11   99.85   11.25
   1  -2  11  104.58    7.40
   1  -2  12  544.69   21.83
   1  -2  12  583.00   27.48
  -1  -2 -12  605.98   29.18
  -1  -2 -12  562.69   30.96
  -1  -2 -12  548.43   29.94
   1  -2  12  543.10   25.04
   1  -2  13   18.77    4.08
  -1  -2 -13    7.87    4.57
  -1  -2 -13   10.20    3.98
  -1  -2 -13   21.27    4.32
  -1  -2 -13   19.79    4.99
   1  -2  13   20.92    4.61
   1  -2  13   14.64    3.04
  -1  -2 -14  485.13   26.21
  -1  -2 -14  455.41   28.39
   1  -2  14  493.05   27.17
  -1  -2 -14  499.92   31.23
  -1  -2 -14  448.84   36.31
   1  -2  14  470.47   21.23
   1  -2  14  491.31   24.94
  -1  -2 -15    5.98    3.25
   1  -2  15    7.89    2.99
  -1  -2 -15   10.05    3.94
   1  -2  15    7.20    2.34
  -1  -2 -15    8.55    3.46
   1  -2  15    9.36    2.70
  -1  -2 -15    3.25    1.45
   1  -2  16  323.05   17.91
  -1  -2 -16  335.87   21.92
  -1  -2 -16  342.95   28.59
  -1  -2 -16  267.25   29.47
  -1  -2 -16  337.28   26.53
   1  -2  16  319.97   20.86
   1  -2  16  333.73   23.22
  -1  -2 -17  223.38   18.11
  -1  -2 -17  234.87   22.90
  -1  -2 -17  244.64   24.33
   1  -2  17  235.61   15.55
   1  -2  17  243.75   20.07
  -1  -2 -18  829.60   39.31
  -1  -2 -18  843.78   50.22
   1  -2  18  791.98   40.97
  -1  -2 -18  714.49   44.11
   1  -2  18  776.44   33.47
  -1  -2 -19  242.91   19.71
   1  -2  19  218.94   15.92
  -1  -2 -19  278.63   27.88
  -1  -2 -19  211.56   23.36
  -1  -2 -20  108.76   18.23
  -1  -2 -20   91.78   11.99
   1  -2  20  101.12   10.76
  -1  -2 -20  110.97   16.98
  -1  -2 -21   15.80    6.37
  -1  -2 -21    8.21    4.34
   1  -2  21   16.26    4.38
  -1  -2 -22  225.31   28.53
  -1  -2 -22  200.67   25.00
  -1  -2 -22  246.28   21.40
   1  -2  22  221.20   17.25
  -1  -2 -23   28.03    9.58
   1  -2  23   33.60    6.81
  -1  -2 -23   34.18   10.71
  -1  -2 -23   19.68    5.85
  -1  -2 -24   40.24   11.09
   1  -2  24   42.14    7.57
  -1  -2 -24   39.81    9.23
  -1  -2 -24   52.07   14.58
  -1  -2 -25   27.24   10.52
   1  -2  25   38.60    7.09
  -1  -2 -25   46.52   11.73
  -1  -2 -25   34.74    8.20
  -1  -2 -26   58.83   11.45
  -1  -2 -26   66.49   17.04
   1  -2  26   47.39    8.27
  -1  -2 -26   74.99   19.72
  -1  -2 -27    6.26    8.57
  -1  -2 -27    1.31    4.47
   1  -2  27    1.55    1.02
  -1  -2 -27    3.71    4.61
  -1  -2 -28   54.39   16.35
   1  -2  28   70.52   11.03
  -1  -2 -28   65.30   12.32
  -1  -2 -28   54.11   15.34
  -1  -2 -29    2.82    2.17
  -1  -2 -29    9.18    5.44
   1  -2  29    2.52    1.38
  -1  -2 -29   13.05   11.06
   1  -1 -30   77.75   14.90
  -1  -1  30   60.56   11.61
   1  -1 -30   68.56   20.51
   1  -1 -30   62.54   23.43
  -1  -1  29   21.17    7.14
   1  -1 -29   15.49   10.63
   1  -1 -29    8.27    7.36
   1  -1 -29   21.10    7.29
   1  -1 -28   16.75   10.76
  -1  -1  28   10.56    4.46
   1  -1 -28   19.58   12.26
   1  -1 -28    4.58    2.96
  -1  -1  27   37.13    8.74
   1  -1 -27   21.27    7.95
   1  -1 -27   30.50   12.19
   1  -1 -27   26.43   14.71
   1  -1 -26   13.84    7.86
   1  -1 -26    6.62    4.42
  -1  -1  26   15.31    5.07
   1  -1 -26   12.52   11.10
   1  -1 -25   16.96    8.99
  -1  -1  25   34.87    7.67
   1  -1 -25   27.94    8.57
   1  -1 -25   26.09   14.28
   1  -1 -24   33.71    8.67
   1  -1 -24   31.39   13.91
  -1  -1  24   27.14    7.22
   1  -1 -24   23.00    9.39
  -1  -1  23   19.62    5.38
   1  -1 -23   25.71    7.44
   1  -1 -23   15.47   10.29
   1  -1 -23   14.75    5.82
   1  -1 -22   65.79   19.06
   1  -1 -22   76.57   16.75
   1  -1 -22   80.03   12.33
  -1  -1  22  121.25   13.43
   1  -1 -21   99.44   17.71
   1  -1 -21  129.32   15.15
   1  -1 -21   89.48   20.64
  -1  -1  21  135.35   13.90
   1  -1 -20   -1.28    4.62
  -1  -1  20   -0.18    0.55
   1  -1 -20    0.04    1.50
   1  -1 -20    4.05    2.84
   1  -1 -19   36.87   12.91
   1  -1 -19   45.14    8.44
  -1  -1  19   42.94    7.16
   1  -1 -19   27.89    8.84
   1  -1 -18   92.87   11.62
   1  -1 -18   75.83   16.48
  -1  -1  18   99.76   10.72
   1  -1 -18   79.15   15.07
   1  -1 -17   67.73   13.14
  -1  -1  17   74.04   12.05
   1  -1 -17   59.08   14.23
   1  -1 -17   64.41    9.69
  -1  -1  17   85.73   12.95
  -1  -1  17   78.23    9.10
   1  -1 -16   26.07    8.10
  -1  -1  16   28.70    7.33
   1  -1 -16   31.65    6.58
   1  -1 -16   20.42    7.34
   1  -1 -16   33.93    7.04
  -1  -1  16   23.24    5.55
  -1  -1  16   20.98    6.35
  -1  -1  16   35.77    6.09
  -1  -1  15   65.90   10.50
   1  -1 -15   46.12    9.92
  -1  -1  15   76.68    8.62
   1  -1 -15   68.45    9.82
  -1  -1  15   70.11   10.87
  -1  -1  15   67.80    8.82
   1  -1 -15   62.40    8.49
   1  -1 -15   55.62   12.14
  -1  -1  14  204.93   18.67
  -1  -1  14  190.92   13.43
   1  -1 -14  224.69   17.71
  -1  -1  14  210.68   18.83
   1  -1 -14  163.93   20.73
   1  -1 -14  196.61   15.25
  -1  -1  14  207.23   15.51
   1  -1 -14  185.79   19.37
   1  -1 -13  111.20   14.40
   1  -1 -13  114.83   12.58
  -1  -1  13  134.09   11.96
   1  -1 -13  115.96   16.16
  -1  -1  13  133.36   14.38
  -1  -1  13  130.59   10.29
  -1  -1  13  124.30   14.35
   1  -1 -13  131.74   11.78
   1  -1 -12  263.09   17.94
  -1  -1  12  229.61   19.20
  -1  -1  12  244.19   19.05
   1  -1 -12  200.98   21.29
   1  -1 -12  228.55   15.21
   1  -1 -12  243.25   20.36
  -1  -1  12  214.76   15.03
  -1  -1  12  248.48   14.39
  -1  -1  11  349.07   16.77
  -1  -1  11  275.84   21.97
   1  -1 -11  322.62   17.77
   1  -1 -11  314.19   19.30
  -1  -1  11  314.18   21.91
   1  -1 -11  289.71   24.62
  -1  -1  11  331.60   18.43
   1  -1 -11  321.73   22.86
  -1  -1  10  373.49   16.90
   1  -1 -10  391.61   20.61
   1  -1 -10  342.31   25.38
  -1  -1  10  294.26   22.37
  -1  -1  10  336.08   18.12
   1  -1 -10  359.38   18.16
  -1  -1  10  322.84   21.73
   1  -1 -10  352.88   23.09
   1  -1  -9  288.80   15.49
   1  -1  -9  279.17   19.46
   1  -1  -9  307.82   17.39
   1  -1  -9  285.61   21.95
  -1  -1   9  299.62   14.43
  -1  -1   9  273.44   19.64
  -1  -1   9  232.96   20.35
  -1  -1   9  265.92   15.56
   1  -1  -8  385.80   19.26
   1  -1  -8  385.81   24.32
   1  -1  -8  414.41   22.29
   1  -1  -8  381.75   17.52
  -1  -1   8  366.43   21.49
  -1  -1   8  400.90   18.35
  -1  -1   8  357.61   15.71
  -1  -1   7  414.14   17.84
  -1  -1   7  337.93   20.91
  -1  -1   7  363.18   15.11
   1  -1  -7  381.48   20.53
   1  -1  -7  394.52   23.74
  -1  -1   7  271.75   21.99
   1  -1  -7  352.33   17.57
   1  -1  -7  405.49   16.82
   1  -1  -7  279.96   23.07
  -1  -1   6  296.05   26.50
   1  -1  -6  522.53   23.25
   1  -1  -6  559.16   21.41
  -1  -1   6  401.04   23.87
  -1  -1   6  461.29   17.53
   1  -1  -6  389.70   26.08
  -1  -1   6  522.21   20.28
   1  -1  -6  482.17   26.08
   1  -1  -6  541.38   19.57
  -1  -1   5  498.56   18.70
   1  -1  -5  435.15   24.60
   1  -1  -5  448.63   19.53
   1  -1  -5  468.05   21.48
   1  -1  -5  452.74   17.55
  -1  -1   5  411.86   21.38
   1  -1  -5  439.95   23.78
  -1  -1   5  417.60   16.06
  -1  -1   4  186.11   10.64
   1  -1  -4  203.57   11.00
  -1  -1   4  185.30   12.24
   1  -1  -4  205.38   12.42
  -1  -1   4  174.86    8.76
   1  -1  -4  238.25   14.97
   1  -1  -4  199.49   14.41
   1  -1  -4  231.81    9.79
  -1  -1   4  167.10   14.38
   1  -1  -3   44.77    4.63
  -1  -1   3   39.69    3.53
   1  -1  -3   48.14    5.13
  -1  -1   3   40.83    4.39
   1  -1  -3   50.66    3.72
   1  -1  -3   38.72    6.05
   1  -1  -3   59.00    6.80
  -1  -1   3   48.97    6.68
  -1  -1   3   55.31    5.44
   1  -1  -2    1.40    0.66
  -1  -1   2    0.43    0.18
   1  -1  -2    1.14    0.79
  -1  -1   2   -0.65    0.52
   1  -1  -2    1.36    0.53
   1  -1  -2    2.95    1.79
   1  -1  -2    3.81    1.69
  -1  -1   2    0.86    0.49
  -1  -1   1    7.89    2.26
  -1  -1   1   12.08    2.59
   1  -1  -1    8.08    1.61
   1  -1  -1    9.12    2.40
   1  -1  -1    9.67    2.10
   1  -1  -1    5.00    1.40
   1  -1   0   10.19    2.07
   1  -1   0   15.75    1.80
  -1  -1   0   13.91    2.59
   1  -1   0   12.58    2.45
  -1  -1   0    9.98    2.46
  -1  -1  -1    6.42    2.36
   1  -1   1    6.71    0.98
  -1  -1  -1    6.12    1.71
  -1  -1  -1    6.32    1.73
   1  -1   1    6.12    1.34
  -1  -1  -2    3.70    1.36
   1  -1   2    3.42    0.96
   1  -1   2    2.74    0.73
  -1  -1  -2    4.25    1.53
  -1  -1  -2    2.75    1.19
  -1  -1  -3   11.50    2.72
  -1  -1  -3   14.25    2.69
  -1  -1  -3   13.22    2.66
  -1  -1  -3   12.36    2.37
   1  -1   3   11.48    1.62
   1  -1   3   10.78    1.79
  -1  -1  -3   13.10    2.46
   1  -1   3   16.50    1.81
  -1  -1  -4   80.98    6.67
   1  -1   4   98.75    5.52
  -1  -1  -4   94.18    7.45
   1  -1   4   83.09    5.00
   1  -1   4   79.67    5.59
  -1  -1  -4   96.19    7.60
  -1  -1  -4   95.58    8.91
  -1  -1  -5  181.79   13.38
  -1  -1  -5  212.47   11.22
  -1  -1  -5  197.14   12.11
   1  -1   5  160.79    8.59
   1  -1   5  176.95    9.75
   1  -1   5  196.05    9.49
  -1  -1  -5  198.82   11.68
   1  -1   6  228.30   11.59
  -1  -1  -6  263.77   17.45
   1  -1   6  297.05   12.81
  -1  -1  -6  286.71   15.66
  -1  -1  -6  286.71   15.75
   1  -1   6  239.34   13.20
  -1  -1  -6  328.80   15.20
   1  -1   7  151.00   10.92
   1  -1   7  146.50    9.22
  -1  -1  -7  140.26   14.32
  -1  -1  -7  188.24   13.02
  -1  -1  -7  166.65   12.16
   1  -1   7  170.25   10.02
  -1  -1  -7  184.70   12.84
  -1  -1  -8  116.62   10.30
   1  -1   8   92.47    7.68
   1  -1   8  110.15    8.55
  -1  -1  -8   94.95    9.76
   1  -1   8   99.87    8.98
  -1  -1  -8  112.34   12.58
  -1  -1  -8  129.37   11.14
   1  -1   9  121.29    9.24
  -1  -1  -9   91.19   12.75
  -1  -1  -9  100.45   11.15
   1  -1   9  112.88   10.18
   1  -1   9  125.59    8.56
  -1  -1  -9  122.71   11.17
  -1  -1  -9  123.40   10.76
   1  -1  10  184.79   13.94
  -1  -1 -10  185.49   19.28
   1  -1  10  209.16   13.42
  -1  -1 -10  199.35   14.15
  -1  -1 -10  188.71   15.28
   1  -1  10  192.97   11.61
  -1  -1 -10  191.84   14.59
   1  -1  11  173.84   11.61
  -1  -1 -11  184.30   13.49
   1  -1  11  141.48   13.29
  -1  -1 -11  174.34   14.25
  -1  -1 -11  152.97   14.75
  -1  -1 -11  134.09   18.00
   1  -1  11  185.32   12.94
  -1  -1 -12   77.24    9.03
  -1  -1 -12   41.12   10.00
   1  -1  12   73.92    7.42
   1  -1  12   65.77    8.76
  -1  -1 -12   80.37    9.82
  -1  -1 -12   78.31   10.84
   1  -1  12   78.62    8.66
  -1  -1 -13   26.50    5.76
   1  -1  13   29.73    5.06
   1  -1  13   22.80    5.43
  -1  -1 -13   26.66    7.06
  -1  -1 -13   26.56    6.93
  -1  -1 -13   20.54    4.88
   1  -1  13   26.42    5.27
   1  -1  14   12.17    5.66
  -1  -1 -14   29.19    5.69
   1  -1  14   30.83    5.99
   1  -1  14   25.43    4.86
   1  -1  14   19.81    5.13
  -1  -1 -14   24.37    5.88
  -1  -1 -14   20.77    6.17
  -1  -1 -14   30.30    7.65
   1  -1  15   71.69    8.28
   1  -1  15   66.57    9.48
  -1  -1 -15   59.19    9.03
   1  -1  15   60.71    9.73
   1  -1  15   42.91   11.01
  -1  -1 -15   68.45   10.52
  -1  -1 -15   80.31   12.76
  -1  -1 -15   63.86   10.93
  -1  -1 -16   32.15    7.79
  -1  -1 -16   39.92    7.98
   1  -1  16   44.70    8.27
  -1  -1 -16   52.35    9.55
   1  -1  16   31.26    9.27
   1  -1  16   41.28    8.26
  -1  -1 -16   40.23    9.25
   1  -1  16   57.09    7.65
   1  -1  17   51.44   12.88
   1  -1  17   56.52    8.06
  -1  -1 -17   61.61   12.47
  -1  -1 -17   46.91   10.33
  -1  -1 -17   63.23    9.34
   1  -1  17   50.67    9.67
  -1  -1 -18   64.30   12.55
   1  -1  18   53.15    8.14
  -1  -1 -18   45.76   11.69
   1  -1  18   36.05   10.10
  -1  -1 -18   59.87    9.71
  -1  -1 -19   12.67    6.60
   1  -1  19   17.40    5.00
  -1  -1 -19   10.48    4.04
  -1  -1 -19    9.43    5.18
  -1  -1 -20   49.93    9.21
  -1  -1 -20   39.93   12.02
   1  -1  20   43.62    8.13
  -1  -1 -20   26.30    8.91
   1  -1  21  157.78   15.34
  -1  -1 -21  157.13   17.08
  -1  -1 -21  160.75   23.78
  -1  -1 -21  174.27   22.87
  -1  -1 -22   73.58   11.59
   1  -1  22   97.35   12.19
  -1  -1 -22   80.90   17.87
  -1  -1 -22   87.31   17.27
   1  -1  23   52.48    9.40
  -1  -1 -23   44.52   12.35
  -1  -1 -23   33.23   10.99
  -1  -1 -23   46.55    9.83
  -1  -1 -24   38.27   14.42
  -1  -1 -24   46.93   13.10
  -1  -1 -24   57.45   10.38
   1  -1  24   57.06    9.96
  -1  -1 -25   54.85   10.90
  -1  -1 -25   64.78   16.63
  -1  -1 -25   35.75   13.80
   1  -1  25   72.87   11.47
  -1  -1 -26   50.25   14.39
  -1  -1 -26   62.45   12.03
   1  -1  26   76.96   11.82
  -1  -1 -26   71.61   19.47
   1  -1  27   53.68   10.28
  -1  -1 -27   36.83    9.62
  -1  -1 -27   38.99   13.85
  -1  -1 -27   41.38   14.61
   1  -1  28   38.68    8.59
  -1  -1 -28   34.74   12.50
  -1  -1 -28   33.77   14.89
  -1  -1 -28   52.56   11.51
  -1  -1 -29   82.73   22.90
  -1  -1 -29   77.57   20.79
   1  -1  29   94.40   14.25
  -1  -1 -29   93.93   16.20
  -1  -1 -30   53.07   16.62
  -1  -1 -30   47.09   18.38
  -1  -1 -30   54.22   12.88
   1  -1  30   58.65   11.33
  -1   0  30    6.92    4.97
   1   0 -30    0.05    3.81
   1   0 -30    0.87    3.97
   1   0 -30    0.10    2.82
   1   0 -29   -3.12    4.13
  -1   0  29    0.88    1.95
   1   0 -29   -4.17    7.36
   1   0 -29   -2.38    3.35
   1   0 -28    1.09    4.93
  -1   0  28   -1.44    2.15
   1   0 -28    0.07    1.52
   1   0 -28    9.68    9.87
   1   0 -27    5.68    1.82
   1   0 -27    5.60    5.98
  -1   0  27    7.72    4.26
   1   0 -27    6.44    4.91
   1   0 -26    2.24    2.48
  -1   0  26   -2.76    3.04
   1   0 -26    1.88    3.39
   1   0 -26   -5.50    4.81
   1   0 -25   69.66   16.51
   1   0 -25   60.34   11.02
   1   0 -25   37.78   13.77
  -1   0  25   53.98    9.70
  -1   0  24    0.48    1.75
   1   0 -24    0.82    2.10
   1   0 -24    3.63    2.09
   1   0 -24    6.64    6.74
   1   0 -23  341.28   41.53
   1   0 -23  390.26   37.52
   1   0 -23  381.36   27.88
  -1   0  23  377.11   26.03
  -1   0  22    3.06    2.56
   1   0 -22   -1.15    3.64
   1   0 -22    8.45    9.54
   1   0 -22    0.37    2.48
   1   0 -21  517.38   40.73
  -1   0  21  510.84   29.63
   1   0 -21  531.35   31.52
   1   0 -21  441.51   45.03
   1   0 -20   -0.61    3.72
   1   0 -20   -1.80    4.58
  -1   0  20    3.47    2.67
   1   0 -20    1.71    1.52
  -1   0  19  313.08   21.34
   1   0 -19  290.67   33.32
   1   0 -19  338.01   29.95
   1   0 -19  358.27   23.67
   1   0 -18   11.12    5.13
  -1   0  18    2.43    2.66
   1   0 -18    0.15    1.60
   1   0 -18    0.90    3.56
   1   0 -18    2.79    4.58
  -1   0  17  890.52   59.17
   1   0 -17 1103.13   46.50
   1   0 -17  910.66   58.94
   1   0 -17 1059.58   43.86
   1   0 -17 1054.18   54.24
  -1   0  17 1015.44   41.85
   1   0 -16    3.36    2.08
  -1   0  16    1.12    1.68
  -1   0  16   -0.23    1.54
   1   0 -16    0.18    0.86
   1   0 -16    1.03    0.21
  -1   0  16   -0.71    2.14
   1   0 -16   -2.83    3.38
  -1   0  16   -0.29    2.20
  -1   0  15  593.11   29.11
   1   0 -15  523.13   34.04
   1   0 -15  517.92   26.58
   1   0 -15  544.56   28.44
   1   0 -15  490.16   37.85
  -1   0  15  565.72   32.96
  -1   0  15  433.14   37.28
  -1   0  15  527.73   26.11
   1   0 -14   -0.41    1.56
  -1   0  14   -0.13    1.28
  -1   0  14   -0.98    0.22
  -1   0  14    2.94    3.18
  -1   0  14   -1.85    0.73
   1   0 -14    1.79    2.69
   1   0 -14   -0.28    1.93
   1   0 -14    0.16    1.78
  -1   0  13  220.34   15.17
   1   0 -13  223.60   15.65
   1   0 -13  145.33   12.18
  -1   0  13  244.14   19.59
  -1   0  13  178.49   21.53
   1   0 -13  185.67   20.37
  -1   0  13  239.80   18.78
   1   0 -13  198.89   18.43
  -1   0  13  210.26   14.04
  -1   0  12    0.78    0.94
  -1   0  12    2.86    4.14
  -1   0  12    0.49    1.18
   1   0 -12   -1.61    1.17
  -1   0  12   -1.25    1.39
   1   0 -12   -1.66    1.84
   1   0 -12   -0.38    0.67
   1   0 -12   -1.18    1.28
  -1   0  12    2.28    1.43
  -1   0  11  228.25   14.13
  -1   0  11  203.79   16.07
  -1   0  11  245.87   18.36
   1   0 -11  183.45   19.00
   1   0 -11  188.80   16.67
   1   0 -11  193.07   13.01
   1   0 -11  194.94   13.43
  -1   0  11  190.10   12.45
   1   0 -10   -0.12    1.78
  -1   0  10    0.80    0.67
  -1   0  10    0.17    0.75
   1   0 -10   -1.44    0.57
  -1   0  10   -2.28    1.60
  -1   0  10   -3.63    2.02
   1   0 -10   -1.15    1.30
   1   0 -10    0.14    2.48
   1   0  -9    9.11    2.22
  -1   0   9    8.05    1.77
  -1   0   9   14.24    3.99
  -1   0   9    8.14    2.56
   1   0  -9    9.42    3.62
   1   0  -9   11.50    2.65
  -1   0   9    9.05    2.30
   1   0  -9    9.68    3.79
  -1   0   8    1.22    0.88
   1   0  -8   -0.31    0.27
   1   0  -8    0.28    0.93
  -1   0   8    1.69    1.21
  -1   0   8    0.22    0.94
   1   0  -8   -1.39    1.51
   1   0  -8   -0.24    0.39
   1   0  -7  237.51   15.92
  -1   0   7  244.75   12.13
  -1   0   7  254.06   12.60
  -1   0   7  265.33   15.91
  -1   0   7  259.51   17.03
   1   0  -7  265.84   13.01
   1   0  -7  223.34   17.79
   1   0  -7  243.80   12.32
  -1   0   6   -2.15    1.39
   1   0  -6    0.48    0.50
   1   0  -6   -0.89    1.10
  -1   0   6    0.78    1.53
  -1   0   6   -0.89    0.66
   1   0  -6   -0.44    1.25
  -1   0   6   -0.11    0.65
   1   0  -6   -0.98    1.05
   1   0  -5  126.94    7.35
  -1   0   5  127.87    7.38
  -1   0   5  123.50    7.09
   1   0  -5  134.33    7.49
   1   0  -5  133.80   12.43
  -1   0   5  125.30   10.87
  -1   0   5  132.79    9.81
   1   0  -4    0.60    0.98
   1   0  -4    0.26    0.45
  -1   0   4    0.03    0.16
  -1   0   4   -0.94    1.28
  -1   0   4    0.61    0.88
  -1   0   4    0.11    0.54
   1   0  -4    1.08    0.58
   1   0  -4   -0.44    0.95
   1   0  -3 3661.07   90.55
  -1   0   3 3693.14   90.63
   1   0  -3 3820.53   90.95
   1   0  -3 3734.14   95.90
  -1   0   3 3222.68   99.80
   1   0  -3 3080.66  100.48
  -1   0   3 3997.55   91.04
   1   0   3 4560.21  112.70
  -1   0  -3 4122.31  112.15
   1   0   3 4261.70  111.45
   1   0   3 4221.80  112.88
  -1   0  -3 4423.18  110.92
  -1   0  -3 4850.01  112.26
  -1   0  -3 4119.76  113.49
   1   0   3 3967.78  112.30
  -1   0  -4   -0.62    0.90
   1   0   4    0.93    0.49
  -1   0  -4   -1.43    0.95
  -1   0  -4    0.86    0.98
  -1   0  -4    0.84    0.41
   1   0   4    1.19    1.03
   1   0   4   -1.04    0.86
  -1   0  -5  171.33    8.88
   1   0   5  153.88    8.72
   1   0   5  172.88    9.22
  -1   0  -5  160.54    9.38
   1   0   5  146.17   10.48
  -1   0  -5  133.50   10.36
   1   0   5  180.01    9.65
  -1   0  -5  157.68    9.02
   1   0   6    0.34    0.60
  -1   0  -6    2.33    1.04
   1   0   6    0.48    0.44
  -1   0  -6   -0.99    0.51
  -1   0  -6    1.58    0.95
   1   0   6   -0.60    0.57
   1   0   6   -0.17    1.05
  -1   0  -7  305.32   14.36
   1   0   7  310.62   15.77
  -1   0  -7  306.76   15.28
   1   0   7  263.29   17.74
  -1   0  -7  289.20   15.74
   1   0   7  302.84   14.64
   1   0   8   -0.15    0.38
   1   0   8   -0.30    0.63
   1   0   8    0.49    0.52
   1   0   8    0.95    1.09
  -1   0  -8   -0.21    0.36
  -1   0  -8   -1.20    0.98
  -1   0  -8   -0.31    0.69
  -1   0  -9 1679.94   55.55
   1   0   9 1546.83   61.94
   1   0   9 1608.97   53.39
   1   0   9 1724.63   56.54
  -1   0  -9 1635.35   53.05
  -1   0  -9 1681.12   57.22
  -1   0  -9 1790.23   57.09
  -1   0 -10   -1.36    1.48
  -1   0 -10   -0.91    1.33
   1   0  10    0.18    0.26
   1   0  10    1.44    1.38
   1   0  10   -0.86    0.69
  -1   0 -10    0.98    0.54
  -1   0 -10    0.47    1.44
   1   0  10   -0.08    1.17
  -1   0 -11  238.83   15.70
   1   0  11  261.54   17.35
   1   0  11  219.27   14.25
   1   0  11  255.30   21.01
  -1   0 -11  259.10   18.09
  -1   0 -11  237.85   17.05
  -1   0 -11  240.48   14.56
  -1   0 -12    1.34    0.42
   1   0  12    0.00    0.47
  -1   0 -12   -0.99    0.94
  -1   0 -12    0.35    2.32
   1   0  12    4.18    3.36
  -1   0 -12    1.25    2.02
   1   0  12    0.70    2.01
   1   0  13  400.03   21.25
   1   0  13  350.86   27.74
  -1   0 -13  370.75   24.48
   1   0  13  411.30   24.25
  -1   0 -13  398.67   21.20
  -1   0 -13  384.05   22.51
  -1   0 -13  379.15   24.67
  -1   0 -14    1.99    1.32
   1   0  14    1.15    0.55
   1   0  14    1.49    3.04
  -1   0 -14   -0.10    0.37
   1   0  14   -0.45    1.53
   1   0  14    4.68    3.50
  -1   0 -14   -0.29    1.89
  -1   0 -14    0.43    1.12
   1   0  15 1281.36   63.69
  -1   0 -15 1318.22   58.00
  -1   0 -15 1392.10   51.28
  -1   0 -15 1426.28   54.77
   1   0  15 1328.00   50.59
  -1   0 -15 1278.86   57.57
   1   0  15 1317.46   55.37
  -1   0 -16   -0.61    1.26
   1   0  16   -2.12    3.26
   1   0  16   -1.35    1.59
   1   0  16    2.01    1.24
  -1   0 -16    5.65    4.28
  -1   0 -16   -1.16    1.50
  -1   0 -16   -0.80    3.11
   1   0  16   -2.61    4.87
   1   0  17 1886.77   66.48
  -1   0 -17 1926.98   71.23
  -1   0 -17 1898.23   66.96
  -1   0 -17 1907.32   77.00
  -1   0 -17 2016.06   80.42
   1   0  17 1794.92   83.81
  -1   0 -18    2.63    2.74
   1   0  18    1.40    2.78
  -1   0 -18    0.46    1.74
   1   0  18   -1.63    2.21
  -1   0 -18    5.23    4.21
  -1   0 -18    7.20    3.99
   1   0  19 1380.50   54.55
  -1   0 -19 1405.51   55.53
  -1   0 -19 1367.45   67.82
  -1   0 -19 1332.02   64.46
  -1   0 -20    0.85    3.44
  -1   0 -20   -1.84    1.40
  -1   0 -20    2.04    2.62
   1   0  20    2.62    3.01
  -1   0 -21  336.63   24.38
  -1   0 -21  363.43   32.34
  -1   0 -21  332.47   34.11
   1   0  21  364.14   24.88
   1   0  22    0.46    1.30
  -1   0 -22    2.48    3.34
  -1   0 -22   -1.15    2.53
  -1   0 -22   -0.85    3.43
   1   0  23   21.93    5.80
  -1   0 -23   15.12    7.24
  -1   0 -23   18.04    5.94
  -1   0 -23   30.71   10.88
  -1   0 -24   -0.84    2.74
  -1   0 -24    2.19    1.65
  -1   0 -24    1.70    3.39
   1   0  24   -0.72    2.38
  -1   0 -25    8.45    5.37
   1   0  25    8.54    3.61
  -1   0 -25   12.85    6.26
  -1   0 -25    5.30    2.03
   1   0  26    1.96    1.75
  -1   0 -26   -3.09    3.16
  -1   0 -26   -4.92    7.08
  -1   0 -26   -4.17    2.94
  -1   0 -27   18.46    7.85
   1   0  27   36.20    8.29
  -1   0 -27   39.00    8.85
  -1   0 -27   34.31   11.41
  -1   0 -28    0.58    2.66
   1   0  28    4.54    3.95
  -1   0 -28    1.26    4.49
  -1   0 -28    1.97    7.72
  -1   0 -29  225.35   31.26
  -1   0 -29  224.92   23.97
   1   0  29  207.27   21.67
  -1   0 -29  197.09   34.96
  -1   0 -30    0.12    1.44
  -1   0 -30   -5.52    5.07
   1   0  30   -2.35    1.94
   1   1 -30   51.50   16.32
  -1   1  30   65.85   12.66
   1   1 -30   84.59   26.89
   1   1 -30   64.14   13.83
   1   1 -29   13.35    9.05
  -1   1  29   32.45    8.72
   1   1 -29   17.18    7.64
   1   1 -29   25.26   14.81
   1   1 -28   17.33    7.23
   1   1 -28   11.57    8.77
   1   1 -28    8.70    7.81
  -1   1  28    8.26    5.21
   1   1 -27   38.07   13.96
  -1   1  27   30.15    8.26
   1   1 -27   20.21    9.86
   1   1 -27   33.98    9.25
   1   1 -26    3.69    3.48
   1   1 -26    3.70    3.55
  -1   1  26   15.70    6.20
   1   1 -26   13.58    5.63
   1   1 -25   27.04    8.34
   1   1 -25   39.89   12.53
  -1   1  25   33.61    8.38
   1   1 -25   18.20    8.54
   1   1 -24   31.94   14.89
  -1   1  24   29.52    7.87
   1   1 -24   31.20   11.46
   1   1 -24   30.96    8.22
   1   1 -23    6.86    7.33
  -1   1  23   15.68    5.56
   1   1 -23   26.01    7.32
   1   1 -23   23.06    7.72
   1   1 -22   92.16   17.75
   1   1 -22   48.20   17.36
  -1   1  22  100.02   13.63
   1   1 -22  103.41   14.18
   1   1 -21  109.58   19.35
   1   1 -21  120.29   15.41
  -1   1  21  136.36   15.17
  -1   1  20   -0.91    2.19
   1   1 -20    0.76    0.97
   1   1 -20    0.57    2.26
   1   1 -20   -3.10    5.58
   1   1 -19   41.64    7.98
   1   1 -19   29.61    8.62
   1   1 -19   36.16   12.02
  -1   1  19   38.10    7.27
   1   1 -19   47.71    8.97
   1   1 -18   62.74   16.83
   1   1 -18   81.76   11.01
   1   1 -18   97.43   12.09
  -1   1  18   80.10   11.01
   1   1 -18   74.69   13.90
   1   1 -17   75.91    9.99
   1   1 -17   55.34   13.84
  -1   1  17   78.71   10.48
   1   1 -17   70.20   13.78
   1   1 -17   66.54    9.49
   1   1 -16   20.92    8.21
   1   1 -16   30.83    6.05
   1   1 -16   25.48    7.09
  -1   1  16   45.07    9.06
  -1   1  16   19.34    8.25
  -1   1  16   28.41    6.18
   1   1 -16   36.71    6.56
  -1   1  16   38.49    8.76
   1   1 -15   44.84   11.69
  -1   1  15   73.05    9.54
   1   1 -15   69.66    8.92
  -1   1  15   86.86   11.73
   1   1 -15   58.39    8.08
  -1   1  15   54.29   10.27
  -1   1  15   51.61   12.78
   1   1 -15   60.62   11.06
   1   1 -14  141.07   22.69
  -1   1  14  212.03   15.89
  -1   1  14  142.35   20.98
   1   1 -14  186.90   19.25
   1   1 -14  203.71   15.50
  -1   1  14  224.41   19.53
   1   1 -14  216.31   15.34
  -1   1  14  200.91   16.78
   1   1 -13  122.68   15.04
   1   1 -13  157.99   12.71
   1   1 -13  125.93   11.36
  -1   1  13  125.28   14.42
  -1   1  13   95.90   16.08
  -1   1  13  116.24   11.39
  -1   1  13  144.68   13.34
   1   1 -13   99.80   16.78
   1   1 -12  152.32   21.85
   1   1 -12  255.71   15.83
   1   1 -12  228.81   15.39
  -1   1  12  204.76   22.82
   1   1 -12  219.93   19.54
  -1   1  12  190.17   17.32
  -1   1  12  277.90   18.10
  -1   1  12  241.51   15.89
  -1   1  11  313.77   21.52
   1   1 -11  321.37   23.35
  -1   1  11  347.68   19.01
   1   1 -11  364.12   19.20
  -1   1  11  290.05   25.61
  -1   1  11  349.75   19.74
   1   1 -11  322.40   17.33
  -1   1  10  418.82   21.02
   1   1 -10  363.27   17.84
   1   1 -10  374.05   24.14
  -1   1  10  375.82   19.30
  -1   1  10  325.33   26.97
  -1   1  10  364.05   22.40
   1   1 -10  392.96   19.54
  -1   1   9  335.48   17.35
   1   1  -9  253.99   23.60
  -1   1   9  265.99   22.54
   1   1  -9  293.52   20.37
   1   1  -9  284.39   15.11
  -1   1   9  317.05   19.92
  -1   1   9  308.57   16.50
   1   1  -9  312.89   16.66
   1   1  -8  362.36   18.07
   1   1  -8  352.50   21.76
   1   1  -8  366.14   16.69
   1   1  -8  316.34   25.74
  -1   1   8  411.03   18.73
  -1   1   8  398.81   21.72
  -1   1   8  427.34   19.04
  -1   1   8  373.10   25.60
   1   1  -7  351.31   15.95
  -1   1   7  411.27   18.23
   1   1  -7  374.92   21.47
  -1   1   7  377.07   24.56
  -1   1   7  393.36   20.32
   1   1  -7  425.62   18.27
   1   1  -7  310.21   24.37
  -1   1   7  410.95   18.36
  -1   1   6  602.79   26.84
  -1   1   6  485.89   26.68
  -1   1   6  550.98   20.80
   1   1  -6  471.47   24.22
  -1   1   6  562.12   23.63
   1   1  -6  481.45   18.35
   1   1  -6  378.24   19.65
   1   1  -6  430.28   27.87
  -1   1   6  521.11   20.56
  -1   1   5  493.63   19.83
  -1   1   5  555.00   19.76
   1   1  -5  412.74   17.18
  -1   1   5  554.12   26.63
  -1   1   5  574.22   25.52
   1   1  -5  606.15   20.90
   1   1  -5  428.57   26.38
  -1   1   5  442.87   21.67
  -1   1   4  176.16   12.22
   1   1  -4  164.43    8.77
   1   1  -4  186.10   14.87
  -1   1   4  225.91   13.71
  -1   1   4  162.99   13.22
  -1   1   4  205.13   10.74
  -1   1   4  267.42   10.95
   1   1  -4  239.82   11.22
   1   1  -3   44.08    3.45
  -1   1   3   44.24    5.25
  -1   1   3   52.86    6.37
   1   1  -3   49.22    6.44
  -1   1   3   63.30    4.63
  -1   1   3   52.29    6.31
  -1   1   3   49.63    4.72
  -1   1   2    1.18    0.68
  -1   1   2    1.07    0.68
   1   1  -2    0.51    0.41
  -1   1   2    2.01    0.92
   1   1  -2    1.32    1.22
  -1   1   2   -0.38    0.20
   1   1  -2    1.93    0.36
  -1   1   2   -0.10    0.55
  -1   1   1    9.73    1.72
  -1   1   1    9.35    1.63
   1   1  -1    8.05    2.35
  -1   1   1   11.58    2.21
  -1   1   1   10.11    2.18
   1   1  -1    7.14    1.97
   1   1   0   11.67    2.34
  -1   1   0   10.76    1.49
   1   1   0   17.66    2.87
  -1   1   0   11.29    2.13
  -1   1   0   12.91    2.09
  -1   1  -1    7.78    1.04
   1   1   1    4.65    1.46
  -1   1  -1    4.92    1.30
   1   1   1    9.73    2.10
   1   1   1    8.47    1.90
   1   1   2    3.56    0.94
   1   1   2    4.96    1.83
  -1   1  -2    3.65    0.97
   1   1   2    5.19    1.94
   1   1   3   12.13    2.55
  -1   1  -3   15.07    1.80
   1   1   3   11.41    2.30
   1   1   3   16.31    3.04
   1   1   3   13.64    2.93
  -1   1  -3   11.82    1.65
   1   1   4   82.17    7.07
   1   1   4   66.68    8.24
   1   1   4   81.39    7.32
  -1   1  -4   88.23    5.78
   1   1   4   64.95    6.34
  -1   1  -5  216.42    9.76
   1   1   5  199.43   11.57
   1   1   5  188.03   11.73
   1   1   5  147.71   10.71
  -1   1  -5  191.25   10.39
   1   1   5  152.38   13.14
  -1   1  -5  184.42    9.24
  -1   1  -6  255.02   14.06
   1   1   6  262.37   14.48
   1   1   6  302.60   15.75
  -1   1  -6  280.25   12.28
   1   1   6  278.25   15.14
   1   1   6  236.70   17.01
  -1   1  -6  250.36   12.44
   1   1   7  159.64   12.12
  -1   1  -7  207.69   10.57
   1   1   7  172.24   12.25
  -1   1  -7  172.83   10.27
   1   1   7  185.57   15.12
  -1   1  -7  150.64    9.61
   1   1   7  177.16   11.86
  -1   1  -7  173.69   11.62
  -1   1  -8  119.60    8.33
   1   1   8  112.29   10.18
   1   1   8  100.99    9.12
   1   1   8   92.41   11.41
  -1   1  -8  111.51    9.99
   1   1   8  111.16    9.51
  -1   1  -8  114.95    9.04
  -1   1  -8  104.65    8.29
   1   1   9  129.46   10.62
   1   1   9   97.74   12.14
   1   1   9  114.04   10.63
  -1   1  -9  132.47    9.39
  -1   1  -9  110.29    8.83
   1   1   9  120.43   11.16
  -1   1  -9  100.52    9.57
  -1   1  -9  124.41   10.94
  -1   1 -10  187.94   15.04
   1   1  10  208.08   14.49
   1   1  10  175.80   17.67
   1   1  10  206.79   15.49
   1   1  10  213.82   14.54
  -1   1 -10  170.18   14.60
  -1   1 -10  195.18   12.86
  -1   1 -10  203.04   12.69
  -1   1 -11  182.63   12.75
   1   1  11  178.12   14.06
   1   1  11  184.15   13.99
   1   1  11  169.47   17.57
  -1   1 -11  150.96   14.70
  -1   1 -11  174.29   12.98
   1   1  11  204.24   15.49
  -1   1 -11  159.03   14.74
  -1   1 -12   77.87    8.77
  -1   1 -12   72.28    8.06
  -1   1 -12   78.54   10.54
   1   1  12   78.34    9.42
   1   1  12   72.64    9.70
   1   1  12   63.44   10.89
  -1   1 -12   73.72   10.42
   1   1  12   83.89    9.47
  -1   1 -13   29.98    6.55
  -1   1 -13   26.53    5.21
  -1   1 -13   21.76    5.88
   1   1  13   26.42    7.97
   1   1  13   25.61    6.00
   1   1  13   28.13    5.78
   1   1  13   23.98    5.80
  -1   1 -13   21.31    4.81
  -1   1 -14   21.18    4.90
  -1   1 -14   33.13    7.15
   1   1  14   26.39    6.80
   1   1  14   26.02    5.87
  -1   1 -14   27.34    5.53
   1   1  14   24.65    7.46
  -1   1 -14    9.87    4.11
   1   1  14   24.37    5.34
   1   1  15   72.70    9.56
   1   1  15   61.78    9.70
  -1   1 -15   69.49    9.47
   1   1  15   66.36   10.66
  -1   1 -15   76.00   12.10
  -1   1 -15   71.02    9.19
  -1   1 -15   52.68   10.97
   1   1  15   39.85   10.32
  -1   1 -16   45.75    8.01
   1   1  16   34.14    9.42
  -1   1 -16   49.73    9.91
  -1   1 -16   46.13    8.07
   1   1  16   42.81    8.01
  -1   1 -16   39.53    9.33
   1   1  17   51.49   11.85
   1   1  17   55.42    9.04
  -1   1 -17   62.85    9.90
  -1   1 -17   52.54    8.73
  -1   1 -17   48.51   10.56
  -1   1 -17   48.91   12.03
  -1   1 -18   48.43    8.92
  -1   1 -18   51.50   11.52
   1   1  18   47.96    9.18
  -1   1 -18   59.61    9.38
  -1   1 -18   36.28   10.55
   1   1  19   13.61    4.48
  -1   1 -19   13.97    4.35
  -1   1 -19   11.76    4.54
  -1   1 -19   11.10    5.64
  -1   1 -19   12.68    7.53
  -1   1 -20   41.95   11.17
  -1   1 -20   29.84   11.23
  -1   1 -20   50.71    9.22
   1   1  20   52.90   10.14
   1   1  21  156.19   17.02
  -1   1 -21  161.08   17.65
  -1   1 -21  119.86   19.21
  -1   1 -21  128.79   22.71
  -1   1 -22   81.09   16.56
  -1   1 -22   83.34   12.81
   1   1  22   83.52   12.36
  -1   1 -22   44.28   14.53
  -1   1 -23   45.09   12.33
  -1   1 -23   29.67    8.51
  -1   1 -23   28.27   10.60
   1   1  23   52.91   10.59
  -1   1 -24   34.37   10.98
   1   1  24   50.11   10.65
  -1   1 -24   41.05   14.77
  -1   1 -24   47.67    9.82
  -1   1 -25   54.64   15.13
  -1   1 -25   34.59   13.73
  -1   1 -25   60.34   11.92
   1   1  25   59.63   11.39
   1   1  26   66.95   12.48
  -1   1 -26   55.98   14.77
  -1   1 -26   76.73   13.54
  -1   1 -26   46.42   17.10
  -1   1 -27   50.44   10.74
   1   1  27   46.15   10.61
  -1   1 -27   58.73   20.38
  -1   1 -27   49.87   14.57
  -1   1 -28   43.91   10.37
  -1   1 -28   25.57   16.93
  -1   1 -28   44.50   15.57
   1   1  28   47.19   10.93
  -1   1 -29   93.84   21.75
   1   1  29   82.14   14.67
  -1   1 -29   89.22   15.83
  -1   1 -30   57.92   13.08
   1   1  30   70.23   13.83
  -1   1 -30   58.62   17.84
   1   2 -29   -2.44    4.05
   1   2 -29   -3.37    4.12
  -1   2  29    5.51    4.70
  -1   2  28   28.51    8.32
   1   2 -28   41.43   12.62
   1   2 -28   35.35   15.68
   1   2 -28   27.72    7.42
   1   2 -27    9.39    6.67
   1   2 -27   18.60    6.70
   1   2 -27   15.16    8.27
  -1   2  27   27.05    8.11
   1   2 -26   90.32   19.10
  -1   2  26   91.51   13.78
   1   2 -26   99.77   15.39
   1   2 -26   79.64   20.31
   1   2 -25   39.15   12.48
   1   2 -25   30.09   13.49
  -1   2  25   41.11    9.31
   1   2 -25   37.66    8.59
  -1   2  24  150.03   17.71
   1   2 -24  160.26   23.54
   1   2 -24  165.81   29.09
   1   2 -24  155.04   17.96
   1   2 -23   86.41   16.67
   1   2 -23   92.25   13.72
  -1   2  23   89.26   12.74
   1   2 -23   81.57   18.65
  -1   2  22   94.25   13.25
   1   2 -22   85.43   15.77
   1   2 -22  102.19   13.63
   1   2 -22   73.31   18.20
   1   2 -21    8.74    5.26
   1   2 -21    4.92    4.57
   1   2 -21    1.14    1.54
  -1   2  21   11.26    4.64
   1   2 -21    1.37    1.63
   1   2 -20  488.21   44.46
   1   2 -20  454.42   37.85
   1   2 -20  514.68   31.53
  -1   2  20  476.24   30.15
   1   2 -20  472.05   28.70
  -1   2  19  109.07   13.29
   1   2 -19  132.18   13.61
   1   2 -19   99.79   16.27
   1   2 -19  125.71   21.38
   1   2 -19  131.15   14.37
   1   2 -18  439.27   35.31
  -1   2  18  454.91   27.90
   1   2 -18  477.22   28.36
   1   2 -18  450.33   39.33
   1   2 -18  432.99   25.35
   1   2 -17  279.50   18.69
  -1   2  17  266.03   20.13
   1   2 -17  271.40   20.08
   1   2 -17  253.33   25.36
   1   2 -17  279.48   29.90
   1   2 -16    6.49    4.97
   1   2 -16    1.85    2.51
   1   2 -16    2.70    1.29
  -1   2  16    2.16    1.87
   1   2 -16    2.26    0.99
  -1   2  15   13.87    4.01
  -1   2  15   11.18    3.82
  -1   2  15   11.60    6.94
   1   2 -15    9.25    2.63
   1   2 -15    7.68    3.09
  -1   2  15   10.66    4.56
   1   2 -15   10.59    4.98
   1   2 -15   11.40    1.85
   1   2 -14   92.93   13.46
   1   2 -14  105.51   11.19
   1   2 -14   79.88   13.54
  -1   2  14   97.93   12.39
  -1   2  14   89.10   14.79
  -1   2  14  100.87   11.05
  -1   2  14  114.26   12.01
   1   2 -14   92.13    9.08
  -1   2  13  242.26   19.33
   1   2 -13  230.12   14.10
   1   2 -13  187.42   18.88
   1   2 -13  224.13   16.41
  -1   2  13  213.50   16.03
  -1   2  13  244.61   24.94
  -1   2  13  241.16   17.53
   1   2 -13  204.96   21.11
  -1   2  12   17.96    3.98
   1   2 -12   18.05    5.03
   1   2 -12   21.94    5.52
   1   2 -12   24.28    3.94
   1   2 -12   20.38    4.40
  -1   2  12   18.31    4.75
  -1   2  12   20.02    4.66
  -1   2  12   26.05    7.60
   1   2 -11  641.41   38.71
   1   2 -11  749.83   27.44
  -1   2  11  762.98   32.64
   1   2 -11  699.33   31.07
  -1   2  11  750.25   42.84
  -1   2  11  680.78   30.90
   1   2 -11  666.74   35.71
  -1   2  11  749.97   35.06
   1   2 -10   24.55    3.51
   1   2 -10   22.58    5.42
   1   2 -10   20.08    4.42
   1   2 -10   23.42    6.65
  -1   2  10   26.03    4.50
  -1   2  10   22.91    4.44
  -1   2  10   28.59    7.37
  -1   2  10   23.53    5.12
  -1   2   9  429.99   23.65
   1   2  -9  417.30   21.28
   1   2  -9  448.57   17.99
  -1   2   9  492.83   31.53
  -1   2   9  429.24   21.81
   1   2  -9  419.02   26.85
  -1   2   9  474.50   22.39
  -1   2   8   27.31    4.43
  -1   2   8   31.35    7.08
  -1   2   8   29.82    4.63
   1   2  -8   31.14    3.41
   1   2  -8   24.88    4.12
   1   2  -8   28.20    5.67
  -1   2   8   26.06    4.66
  -1   2   7  832.49   32.13
   1   2  -7  870.24   32.58
   1   2  -7  830.78   36.81
   1   2  -7  850.13   27.14
  -1   2   7  831.05   33.77
  -1   2   7  882.95   32.09
  -1   2   6 1027.09   44.34
   1   2  -6 1103.29   31.82
   1   2  -6 1101.89   41.43
  -1   2   6 1077.64   36.12
  -1   2   6 1004.61   36.36
  -1   2   6 1065.89   38.33
  -1   2   5  898.02   32.17
   1   2  -5  897.33   34.25
  -1   2   5  872.48   30.30
  -1   2   5  812.66   30.36
  -1   2   5  930.98   38.51
   1   2  -5  888.29   26.29
  -1   2   4 4798.15  127.80
  -1   2   4 5116.68  137.32
   1   2  -4 4875.19  131.76
   1   2  -4 4770.74  122.56
  -1   2   4 4528.74  126.50
   1   2  -4 4719.63  130.78
  -1   2   4 4625.86  128.09
  -1   2   3   16.41    2.65
  -1   2   3   14.07    3.11
  -1   2   3   11.95    2.13
  -1   2   3   15.92    2.54
   1   2  -3   15.28    3.13
   1   2  -3   16.80    1.91
   1   2  -3   15.59    3.20
  -1   2   2  380.56   14.89
  -1   2   2  401.69   19.63
  -1   2   2  375.16   14.55
   1   2  -2  390.34   17.68
  -1   2   2  380.84   14.55
   1   2  -1 9597.69  248.22
   1   2  -1 9673.68  250.71
  -1   2   1 9589.67  250.46
  -1   2   0  787.38   21.53
  -1   2   0  678.62   27.26
  -1   2   0  757.93   22.88
   1   2   0  756.18   27.72
   1   2   0  716.19   25.27
   1   2   0  737.04   29.28
   1   2   1  124.16    8.19
   1   2   1  132.05    8.45
   1   2   1  137.28   10.54
  -1   2  -1  136.85    5.77
  -1   2  -1  123.83    8.66
   1   2   2 2906.85   82.90
   1   2   2 2959.07   87.66
  -1   2  -2 2948.86   82.46
   1   2   2 3063.71   83.35
   1   2   3   64.60    6.18
   1   2   3   65.40    6.17
   1   2   3   71.61    7.98
  -1   2  -3   66.09    5.66
  -1   2  -4 1004.94   32.79
  -1   2  -4 1033.20   31.34
   1   2   4 1051.19   40.10
   1   2   4 1048.57   35.81
   1   2   4 1013.63   35.37
   1   2   4  969.53   35.70
   1   2   5    2.97    2.04
   1   2   5    3.61    2.38
   1   2   5    4.56    2.72
  -1   2  -5    3.06    0.75
  -1   2  -5    4.83    1.33
   1   2   5    4.17    2.01
   1   2   6  998.90   36.29
  -1   2  -6  996.95   31.64
   1   2   6  928.86   35.52
   1   2   6  910.82   39.48
  -1   2  -6  967.23   32.84
   1   2   6  933.87   35.28
   1   2   7  729.18   30.32
   1   2   7  739.28   30.29
  -1   2  -7  759.12   26.74
   1   2   7  787.02   35.92
   1   2   7  733.60   30.74
  -1   2  -7  712.22   28.12
  -1   2  -8    6.04    2.40
   1   2   8    2.59    1.91
  -1   2  -8    4.30    1.21
  -1   2  -8    7.45    2.01
   1   2   8    5.93    2.63
  -1   2  -8    5.00    1.12
   1   2   8    1.26    1.53
   1   2   8    1.91    0.83
  -1   2  -9  723.70   31.22
  -1   2  -9  718.42   27.83
  -1   2  -9  717.09   25.37
  -1   2  -9  731.88   26.71
   1   2   9  699.82   32.34
   1   2   9  713.01   31.18
   1   2   9  778.74   37.86
   1   2   9  725.58   31.51
  -1   2 -10 1541.33   46.24
   1   2  10 1373.34   51.45
  -1   2 -10 1410.36   52.48
   1   2  10 1563.03   54.26
   1   2  10 1471.10   54.18
   1   2  10 1505.31   60.75
  -1   2 -10 1470.40   48.35
  -1   2 -10 1386.67   48.66
  -1   2 -11   99.36    8.14
  -1   2 -11  106.16    9.29
  -1   2 -11   96.92   10.77
   1   2  11  111.94   11.40
   1   2  11  108.90   13.88
   1   2  11  102.73   11.43
   1   2  11  108.35   11.04
  -1   2 -11   79.57    9.28
  -1   2 -12  530.30   29.32
  -1   2 -12  563.99   23.77
   1   2  12  462.24   27.04
   1   2  12  550.52   27.98
  -1   2 -12  572.16   25.87
  -1   2 -12  528.36   29.16
   1   2  12  543.84   30.10
   1   2  12  571.18   35.47
  -1   2 -13   16.61    4.04
  -1   2 -13   12.00    3.84
   1   2  13   13.07    4.04
   1   2  13    9.17    3.88
  -1   2 -13   15.33    4.96
   1   2  13   13.73    3.93
   1   2  13   19.16    5.22
  -1   2 -13   19.01    4.07
  -1   2 -14  434.35   28.46
  -1   2 -14  489.72   23.90
  -1   2 -14  498.39   31.18
   1   2  14  482.54   29.30
   1   2  14  466.60   26.83
   1   2  14  474.60   34.91
  -1   2 -14  473.46   24.59
   1   2  14  474.95   27.81
  -1   2 -15    9.73    3.19
  -1   2 -15    7.68    3.97
   1   2  15    6.03    2.72
   1   2  15    6.73    3.68
  -1   2 -15    6.32    2.61
  -1   2 -15    7.56    3.17
  -1   2 -16  348.60   21.69
  -1   2 -16  312.99   25.56
  -1   2 -16  271.62   25.24
   1   2  16  349.48   23.44
  -1   2 -16  333.17   20.60
  -1   2 -17  240.24   18.24
  -1   2 -17  202.87   21.02
   1   2  17  222.76   18.88
  -1   2 -17  257.05   18.59
  -1   2 -17  196.34   22.33
  -1   2 -18  790.87   45.94
  -1   2 -18  812.92   37.45
   1   2  18  756.57   39.23
  -1   2 -18  685.76   46.53
  -1   2 -18  799.71   38.17
  -1   2 -19  247.22   25.13
  -1   2 -19  237.87   19.38
  -1   2 -19  208.17   24.56
   1   2  19  245.29   20.78
  -1   2 -19  225.65   18.93
  -1   2 -20  100.84   16.54
  -1   2 -20  107.00   12.78
  -1   2 -20  103.22   17.50
   1   2  20  108.40   13.55
  -1   2 -20  103.02   12.57
   1   2  21   24.28    7.75
  -1   2 -21    9.74    3.90
  -1   2 -21   21.36    6.31
  -1   2 -21    1.12    5.71
  -1   2 -21   12.60    5.15
   1   2  22  225.96   21.42
  -1   2 -22  214.04   25.17
  -1   2 -22  211.54   27.79
  -1   2 -22  233.80   20.86
  -1   2 -23   38.18   11.58
  -1   2 -23   42.28   12.70
   1   2  23   26.01    6.86
  -1   2 -23   30.40    7.63
  -1   2 -24   47.90   12.51
  -1   2 -24   42.85   13.82
   1   2  24   41.48    8.68
  -1   2 -24   35.15    8.43
  -1   2 -25   41.01   11.56
  -1   2 -25   24.41   11.02
  -1   2 -25   46.99   10.31
   1   2  25   51.86   10.67
   1   2  26   56.06   11.20
  -1   2 -26   67.91   12.28
  -1   2 -26   54.12   13.58
   1   2  27    1.67    1.10
  -1   2 -27   -0.63    0.98
  -1   2 -28   52.47   14.70
   1   2  28   82.43   14.26
  -1   2 -28   60.80   11.55
  -1   2 -29    9.95    7.99
   1   2  29   13.17    6.22
  -1   2 -29    8.60    4.80
   1   3 -29  151.50   21.76
  -1   3  29  183.15   23.78
  -1   3  28  101.60   17.54
   1   3 -28  106.37   18.31
   1   3 -27  105.73   17.36
  -1   3  27  139.83   19.51
  -1   3  26   49.72   11.67
   1   3 -26   50.33   11.61
   1   3 -25   17.90    6.79
   1   3 -25   38.89   12.30
   1   3 -25   28.59   11.23
  -1   3  25   26.63    8.73
  -1   3  24   -1.53    3.82
   1   3 -24    4.51    3.13
   1   3 -24    6.94    4.86
   1   3 -24    0.05    2.93
   1   3 -23   16.82    6.37
  -1   3  23   12.58    4.70
   1   3 -23    9.11    5.22
   1   3 -23   15.55    4.87
   1   3 -22   11.64    6.30
  -1   3  22    9.52    3.52
   1   3 -22   15.00    6.59
   1   3 -22   15.27    8.23
   1   3 -21    4.51    3.38
   1   3 -21    4.13    3.66
  -1   3  21    5.40    3.53
   1   3 -21    4.08    4.26
   1   3 -21    5.69    5.34
   1   3 -20    0.47    3.49
  -1   3  20    7.47    4.07
   1   3 -20    2.85    1.67
   1   3 -20    4.95    2.98
   1   3 -20   12.98    6.70
  -1   3  19    7.78    3.88
   1   3 -19    8.90    5.68
   1   3 -19   10.05    4.55
   1   3 -19    3.91    2.72
  -1   3  18   -2.03    2.53
   1   3 -18    2.31    1.50
   1   3 -18    5.34    2.99
   1   3 -18    1.62    4.84
  -1   3  17    1.40    1.18
   1   3 -17    0.15    0.90
   1   3 -17    5.14    1.65
   1   3 -17    7.08    2.34
   1   3 -16    0.43    1.59
  -1   3  16   -0.39    1.15
   1   3 -16    3.98    2.70
   1   3 -16    0.78    3.01
   1   3 -15   17.68    4.09
   1   3 -15   23.02    6.36
  -1   3  15   30.69    6.89
   1   3 -15   21.79    5.68
  -1   3  14   73.80   10.26
   1   3 -14   76.54   12.83
  -1   3  14   62.71    9.80
   1   3 -14   79.47    7.91
   1   3 -14   85.14   10.86
  -1   3  14   77.01   11.57
   1   3 -13  196.64   19.30
   1   3 -13  205.13   16.77
  -1   3  13  197.98   16.76
   1   3 -13  185.82   12.06
  -1   3  13  182.15   16.02
  -1   3  13  188.39   23.51
  -1   3  13  203.90   18.59
   1   3 -12  129.97   14.79
   1   3 -12  112.42    8.95
  -1   3  12  132.07   12.96
  -1   3  12  104.03   12.57
  -1   3  12  110.57   16.90
   1   3 -12  132.82   13.29
  -1   3  12  125.05   12.77
  -1   3  11  263.63   18.35
   1   3 -11  224.97   12.65
   1   3 -11  243.68   17.99
   1   3 -11  270.30   20.15
  -1   3  11  262.78   25.75
  -1   3  11  254.85   19.24
  -1   3  11  266.79   18.80
  -1   3  10  178.69   14.98
   1   3 -10  154.71    9.74
   1   3 -10  182.13   16.09
  -1   3  10  186.98   20.63
  -1   3  10  166.54   14.93
  -1   3  10  190.42   14.98
   1   3  -9  104.23    7.40
  -1   3   9  123.07   11.42
   1   3  -9  106.63   12.02
  -1   3   9  119.82   16.04
  -1   3   9  124.43   11.68
  -1   3   9  113.92   11.86
  -1   3   8    9.49    3.05
   1   3  -8    6.45    1.66
  -1   3   8   10.33    3.12
  -1   3   8    8.50    4.21
   1   3  -8    7.90    2.89
  -1   3   8    4.76    2.47
  -1   3   7    2.71    1.83
   1   3  -7    5.47    2.54
  -1   3   7    4.55    2.60
   1   3  -7    4.70    1.26
  -1   3   7    6.37    2.62
  -1   3   7    5.34    3.83
  -1   3   6   28.16    6.20
   1   3  -6   34.44    3.43
  -1   3   6   40.46    6.22
   1   3  -6   41.97    6.44
  -1   3   6   33.20    5.07
  -1   3   6   27.20    5.28
   1   3  -5   23.99    3.16
   1   3  -5   25.99    5.55
  -1   3   5   28.90    6.72
   1   3  -5   37.75    6.88
  -1   3   5   20.92    4.45
  -1   3   5   20.02    4.08
  -1   3   5   28.49    4.79
  -1   3   4    2.16    1.30
   1   3  -4    3.01    1.50
   1   3  -4    0.54    0.52
   1   3  -4    1.78    1.57
  -1   3   4    1.07    0.53
  -1   3   4    0.41    1.08
  -1   3   4    0.28    0.34
  -1   3   3   17.29    5.56
   1   3  -3   21.18    4.80
  -1   3   3   25.94    4.17
  -1   3   3   28.51    4.25
   1   3  -3   25.95    3.57
   1   3  -3   28.55    5.26
  -1   3   2   10.04    2.37
   1   3  -2    9.63    2.42
  -1   3   2    8.32    2.08
   1   3  -2   15.38    3.85
   1   3  -2   10.65    3.54
  -1   3   2   12.21    4.33
   1   3  -1    1.34    1.14
   1   3  -1    1.07    0.89
  -1   3   1   -0.09    0.35
  -1   3   1   -0.54    0.72
  -1   3   1    0.37    1.02
  -1   3   0    5.49    1.54
  -1   3   0    7.69    1.91
   1   3   0    5.61    1.65
   1   3   0    5.44    2.30
  -1   3   0    6.72    3.33
  -1   3  -1    7.30    1.61
   1   3   1    6.08    2.03
  -1   3  -1    9.74    3.66
   1   3   1    9.73    3.68
   1   3   2   13.56    3.12
   1   3   2    7.80    2.33
   1   3   2   12.73    3.91
  -1   3  -2   10.45    1.61
  -1   3  -2   10.04    3.16
   1   3   3  130.52   13.97
  -1   3  -3  127.86   11.35
   1   3   3  139.68   11.00
   1   3   3  138.86   11.28
   1   3   4  137.34   14.07
   1   3   4  118.04   10.59
   1   3   4  147.31   11.33
  -1   3  -4  129.25   10.56
  -1   3  -5  231.09   14.98
   1   3   5  232.87   15.85
   1   3   5  264.60   20.38
   1   3   5  258.27   16.07
   1   3   6  252.29   16.23
   1   3   6  208.63   15.67
   1   3   6  207.31   16.48
   1   3   6  218.78   19.53
   1   3   7  364.52   22.01
   1   3   7  324.71   25.65
   1   3   7  403.49   21.90
   1   3   7  354.20   21.66
   1   3   8  147.11   17.09
   1   3   8  160.55   14.10
   1   3   8  146.75   13.95
  -1   3  -8  162.11   11.97
   1   3   8  149.13   13.27
  -1   3  -9  217.66    9.39
  -1   3  -9  266.67   15.31
   1   3   9  192.99   16.93
  -1   3  -9  273.30   16.93
   1   3   9  200.31   20.43
   1   3   9  234.10   17.61
   1   3   9  218.11   17.76
  -1   3 -10  181.46   14.63
   1   3  10  182.60   16.51
   1   3  10  181.71   15.96
   1   3  10  178.69   20.19
  -1   3 -10  173.84    8.45
  -1   3 -10  221.15   14.23
   1   3  10  203.05   16.96
   1   3  11  281.33   21.19
  -1   3 -11  248.38   18.60
   1   3  11  243.72   23.77
  -1   3 -11  318.55   18.07
  -1   3 -11  252.91   11.58
   1   3  11  304.20   20.63
   1   3  11  269.23   20.34
   1   3  12  166.53   20.40
   1   3  12  186.69   17.22
  -1   3 -12  170.81   15.93
  -1   3 -12  207.99   14.87
  -1   3 -12  178.88    9.97
   1   3  12  196.23   17.81
   1   3  12  188.02   16.56
  -1   3 -13  243.45   14.14
   1   3  13  240.90   20.96
   1   3  13  235.86   25.74
  -1   3 -13  287.55   18.30
  -1   3 -13  243.35   12.99
   1   3  13  263.09   21.40
   1   3  13  277.21   20.62
  -1   3 -13  229.53   19.60
  -1   3 -14  123.95   14.73
  -1   3 -14  154.75   10.79
  -1   3 -14  152.45   13.50
   1   3  14  134.45   15.30
  -1   3 -14  147.61   11.35
   1   3  15   89.19   12.02
  -1   3 -15   96.57   11.00
  -1   3 -15   59.90   11.46
  -1   3 -15   84.53    8.67
  -1   3 -15   76.49    8.50
   1   3  16   22.97    6.48
  -1   3 -16   26.27    7.60
  -1   3 -16   40.45    7.15
  -1   3 -16   31.02    5.84
  -1   3 -16   36.85   10.82
  -1   3 -17   52.98    9.06
  -1   3 -17   47.26    7.80
  -1   3 -17   44.13    7.63
  -1   3 -17   47.16    9.60
   1   3  17   50.04   10.08
  -1   3 -18   19.76    6.26
   1   3  18    9.76    4.32
  -1   3 -18   15.65    4.57
  -1   3 -18   19.11    5.19
  -1   3 -18   19.78    5.56
  -1   3 -19   20.68    5.87
  -1   3 -19   22.47    8.15
   1   3  19   16.23    5.97
  -1   3 -19   23.56    6.13
  -1   3 -19   20.51    6.04
   1   3  20   34.09    8.62
  -1   3 -20   20.31    8.04
  -1   3 -20   21.16    6.24
  -1   3 -20   29.99    7.56
  -1   3 -20   31.88    8.09
  -1   3 -21   19.74    6.61
  -1   3 -21   23.22    8.40
   1   3  21   10.61    4.45
  -1   3 -21   15.49    5.19
  -1   3 -21   22.90    6.44
   1   3  22    1.38    2.65
  -1   3 -22    5.26    3.07
  -1   3 -22    0.97    4.84
  -1   3 -22    2.99    2.56
  -1   3 -23    2.61    2.56
  -1   3 -23    9.90    6.90
  -1   3 -23    3.00    3.65
   1   3  23    6.84    3.89
   1   3  24    2.76    2.14
  -1   3 -24    3.74    3.13
  -1   3 -24    4.52    4.83
  -1   3 -25    4.37    3.92
  -1   3 -25   12.49    7.82
   1   3  25   10.92    5.39
  -1   3 -26    5.80    4.31
   1   3  26   17.02    6.89
  -1   3 -26   -1.45    6.00
  -1   3 -27   -0.61    4.61
   1   3  27   18.52    6.88
  -1   3 -27   17.64    6.88
  -1   3 -28   22.55   10.63
  -1   3 -28   10.06    5.31
   1   3  28   23.93    8.66
  -1   4  27   35.29    9.56
   1   4 -27   51.81   11.61
  -1   4  26   99.45   15.87
   1   4 -26  111.19   17.26
  -1   4  25  205.01   22.54
   1   4 -25  207.40   23.49
   1   4 -24  203.89   22.89
  -1   4  24  225.46   23.60
  -1   4  23  100.76   14.95
   1   4 -23  128.46   17.66
   1   4 -23  125.70   17.50
  -1   4  22  261.53   24.62
   1   4 -22  268.14   25.10
   1   4 -22  294.18   27.24
   1   4 -21  433.12   31.75
   1   4 -21  406.72   30.74
  -1   4  21  373.08   29.34
   1   4 -20   64.65   11.39
   1   4 -20   48.96    9.71
  -1   4  20   40.94    8.91
   1   4 -19  247.05   16.86
   1   4 -19  256.58   22.82
  -1   4  19  240.31   22.13
   1   4 -19  301.72   24.40
   1   4 -18    2.80    3.89
   1   4 -18    5.09    3.63
   1   4 -18    3.11    2.17
  -1   4  18    3.46    1.26
   1   4 -17  279.52   16.41
   1   4 -17  312.34   23.19
  -1   4  17  255.03   21.94
   1   4 -17  262.96   22.24
   1   4 -16   10.12    3.39
   1   4 -16   15.64    3.52
  -1   4  16   13.43    4.11
   1   4 -15  110.07    8.71
   1   4 -15  111.74   12.68
  -1   4  15   96.71   12.07
   1   4 -14  358.57   17.16
   1   4 -14  420.38   25.12
  -1   4  14  366.11   24.70
  -1   4  13   51.01    8.26
   1   4 -13   46.13    5.02
  -1   4  13   49.02    8.72
   1   4 -13   54.34    8.16
  -1   4  12  839.10   39.58
   1   4 -12  932.73   29.44
  -1   4  12  843.96   40.70
   1   4 -12  938.14   39.49
  -1   4  12  863.23   41.81
  -1   4  11  288.63   20.35
   1   4 -11  283.55   11.84
   1   4 -11  267.47   18.14
  -1   4  11  260.99   18.90
  -1   4  11  249.12   19.55
   1   4 -10   12.14    1.95
  -1   4  10    7.17    3.40
  -1   4  10   13.85    4.18
   1   4 -10   12.96    3.35
  -1   4  10   11.78    3.91
  -1   4  10    9.28    3.01
   1   4  -9    1.64    1.47
  -1   4   9    0.23    1.16
  -1   4   9    1.76    0.89
  -1   4   9    2.06    3.16
   1   4  -9    3.15    0.78
  -1   4   9    3.51    2.21
   1   4  -8  236.69    9.38
   1   4  -8  250.05   16.29
  -1   4   8  218.19   16.26
  -1   4   8  232.70   16.44
  -1   4   8  240.22   17.40
  -1   4   8  252.26   22.52
  -1   4   7  877.87   36.63
   1   4  -7  918.49   26.40
  -1   4   7  867.84   37.49
   1   4  -7  948.87   36.58
  -1   4   7  865.64   36.63
  -1   4   7  813.85   44.29
  -1   4   6   11.69    3.47
   1   4  -6   10.97    1.73
   1   4  -6   11.78    2.02
  -1   4   6    8.79    3.06
   1   4  -6   13.66    4.32
  -1   4   6    7.75    2.98
  -1   4   6   11.36    4.81
   1   4  -6   10.07    2.96
  -1   4   5  473.57   23.46
  -1   4   5  527.90   24.13
   1   4  -5  567.51   25.60
  -1   4   5  505.72   31.36
   1   4  -5  507.80   27.65
   1   4  -5  516.00   17.13
   1   4  -5  520.85   18.61
   1   4  -4   28.79    6.06
  -1   4   4   29.12    6.69
   1   4  -4   42.41    6.18
  -1   4   4   36.24    5.15
  -1   4   4   32.32    4.95
   1   4  -4   35.46    3.27
   1   4  -4   35.85    3.79
  -1   4   3  926.99   43.61
   1   4  -3 1015.21   42.98
   1   4  -3 1007.79   32.14
  -1   4   3  945.41   34.03
  -1   4   3  940.02   34.66
   1   4  -2   42.63    4.82
  -1   4   2   40.12    5.19
   1   4  -2   41.25    7.39
  -1   4   2   39.06    7.30
  -1   4   2   41.00    5.01
   1   4  -1    4.31    1.29
   1   4  -1    4.76    2.60
  -1   4   1    5.17    2.14
  -1   4   1    4.85    1.40
  -1   4   1    3.85    1.33
  -1   4   0  130.70    8.31
   1   4   0  140.77    9.97
   1   4   0  140.75   13.87
  -1   4   0  133.96   13.14
  -1   4  -1 1026.08   43.44
   1   4   1 1058.62   38.00
   1   4   1 1031.10   45.53
  -1   4  -1 1102.68   33.06
   1   4   2  104.91   12.01
  -1   4  -2   79.88    9.50
  -1   4  -2   88.75    5.24
   1   4   2   79.91    8.13
   1   4   3   53.07    8.30
  -1   4  -3   48.11    7.15
   1   4   3   44.91    6.31
   1   4   3   42.76    6.02
  -1   4  -3   50.40    3.08
   1   4   4   54.63    8.68
   1   4   4   50.98    6.85
  -1   4  -4   55.26    7.70
   1   4   4   52.25    6.85
  -1   4  -5    3.99    2.46
   1   4   5    5.25    1.83
   1   4   5   11.55    3.91
   1   4   5    6.66    2.73
   1   4   6  488.53   31.01
   1   4   6  465.21   25.02
   1   4   6  453.55   24.64
  -1   4  -6  535.85   25.90
   1   4   7    3.25    2.17
   1   4   7    5.96    2.84
   1   4   8  208.59   16.47
   1   4   8  211.42   16.41
   1   4   8  221.73   20.86
   1   4   9  178.10   15.57
   1   4   9  176.63   16.16
   1   4   9  183.87   15.76
   1   4   9  177.54   19.04
   1   4  10 1190.97   49.85
   1   4  10 1163.14   48.68
   1   4  10 1010.44   53.74
   1   4  10 1145.48   47.49
   1   4  11   59.67    8.88
   1   4  11   61.36    9.56
   1   4  11   68.11    9.88
   1   4  12  354.54   23.99
   1   4  13   89.14   11.67
  -1   4 -13   98.76   10.77
  -1   4 -14  100.91   11.56
   1   4  14  101.31   12.86
  -1   4 -15  170.97    7.96
  -1   4 -15  155.82   14.98
   1   4  15  164.57   16.79
  -1   4 -16   41.81    3.63
  -1   4 -16   54.52    9.01
   1   4  16   47.79    9.73
  -1   4 -17  643.84   21.16
   1   4  17  602.59   36.61
  -1   4 -17  608.59   34.10
  -1   4 -18  190.02    9.53
   1   4  18  211.80   20.76
  -1   4 -18  229.56   19.91
   1   4  19   20.88    7.00
  -1   4 -19   21.22    2.93
  -1   4 -19   29.30    6.87
  -1   4 -20  105.66   14.04
   1   4  20  122.80   16.28
  -1   4 -20  110.18    7.55
  -1   4 -21  161.37   20.84
   1   4  21  111.16   15.79
  -1   4 -21  138.64   16.81
   1   4  22   11.17    5.43
  -1   4 -22   17.45    6.49
  -1   4 -22   23.75    8.49
  -1   4 -23   37.59   10.76
  -1   4 -23   34.42    8.53
   1   4  23   41.15    9.91
  -1   4 -24   20.11    7.08
   1   4  24   21.26    7.74
  -1   4 -25   25.36    7.41
   1   4  25   26.66    8.83
   1   4  26    4.91    4.83
  -1   4 -26    2.23    3.00
  -1   4 -27    6.97    4.87
   1   4  27    6.21    4.75
  -1   5  25    5.43    3.38
  -1   5  24   35.67   10.21
  -1   5  23   16.07    7.34
  -1   5  22   10.24    4.62
  -1   5  21    1.35    3.06
   1   5 -20   27.42    7.17
  -1   5  20   24.17    7.59
  -1   5  19   13.53    5.50
   1   5 -19   15.13    4.39
   1   5 -18   88.70   10.77
  -1   5  18   76.35   12.92
  -1   5  17   38.07    9.00
   1   5 -17   33.08    6.62
  -1   5  16  160.87   17.32
   1   5 -16  170.53   15.17
   1   5 -15   34.16    3.06
  -1   5  15   57.98   10.49
   1   5 -15   57.32    8.41
   1   5 -14  132.89   12.74
  -1   5  14  140.75   15.88
  -1   5  13   19.20    6.19
   1   5 -13   23.27    5.59
  -1   5  12   65.77   10.47
   1   5 -12   72.05    9.03
   1   5 -11   51.04    7.66
  -1   5  11   47.38    9.79
  -1   5  11   65.22   10.21
  -1   5  11   49.50    9.97
  -1   5  10  205.38   17.43
  -1   5  10  154.31   17.02
  -1   5  10  147.55   15.96
   1   5 -10  223.87   16.39
  -1   5   9  155.08   14.65
   1   5  -9  168.20   14.63
  -1   5   9  134.73   14.98
  -1   5   8  431.15   25.61
  -1   5   8  408.31   25.40
   1   5  -8  471.74   25.83
   1   5  -7  102.70    5.18
  -1   5   7  133.79   13.19
   1   5  -7  123.70   15.12
   1   5  -7  108.62    5.68
  -1   5   7  145.19   13.46
  -1   5   6  148.52   13.44
   1   5  -6  154.92    7.84
   1   5  -6  133.13    6.96
   1   5  -6  150.97   15.98
  -1   5   6  129.75   17.97
  -1   5   6  155.45   13.90
   1   5  -5   12.50    4.23
  -1   5   5   11.87    3.55
   1   5  -5   12.98    2.52
  -1   5   5   13.61    3.87
  -1   5   5   20.07    7.33
   1   5  -5   12.45    2.19
  -1   5   4   22.51    4.98
   1   5  -4   19.26    2.92
   1   5  -4   22.49    3.56
   1   5  -4   23.69    6.27
  -1   5   4   19.36    7.10
  -1   5   4   21.62    4.64
  -1   5   3    0.73    0.37
   1   5  -3    4.36    1.86
   1   5  -3    5.55    2.13
  -1   5   3    3.04    2.34
  -1   5   3    3.42    1.63
  -1   5   2    0.58    1.54
  -1   5   2    0.22    0.42
   1   5  -2    4.64    2.78
  -1   5   2    4.07    2.71
   1   5  -2    8.05    3.13
  -1   5   1   -0.09    0.90
   1   5  -1    2.81    3.30
  -1   5   1    2.13    3.05
   1   5  -1    0.78    0.76
  -1   5   0    8.85    2.72
   1   5   0   12.87    3.65
   1   5   0   15.24    5.55
  -1   5   0   13.36    4.75
  -1   5  -1   24.79    3.80
   1   5   1   29.58    7.85
   1   5   1   21.70    4.87
  -1   5  -1   26.96    6.72
   1   5   2   75.56    9.01
   1   5   2   56.07   11.33
  -1   5  -2   66.57   10.33
  -1   5  -2   61.51    5.19
  -1   5  -3   17.84    2.27
  -1   5  -3   21.52    5.59
   1   5   3   20.89    4.59
   1   5   3   20.42    6.81
   1   5   4   36.25    6.49
   1   5   4   33.42    8.87
  -1   5  -4   39.90    7.77
   1   5   4   36.96    6.42
  -1   5  -5   18.95    4.91
   1   5   5   16.49    4.07
   1   5   5   12.60    4.52
  -1   5  -6   36.92    7.49
   1   5   6   31.55    6.64
   1   5   6   35.15    6.85
   1   5   7   45.72    7.79
   1   5   7   30.15    6.79
  -1   5  -7   48.58    8.06
   1   5   8  188.51   16.43
   1   5   8  163.44   15.66
   1   5   9   62.24    9.89
   1   5   9   95.49   11.85
   1   5  10   34.24    6.75
   1   5  11   -0.30    1.56
   1   5  12    3.71    2.82
   1   5  13   47.36    8.94
   1   5  14   27.85    6.99
   1   5  15   19.01    5.97
   1   5  16   15.10    5.27
   1   5  17   18.35    6.29
   1   5  18   25.60    8.13
   1   5  19   44.65   10.75
   1   5  20   42.55   10.51
   1   5  21   15.03    6.20
   1   5  22   64.89   13.92
  -1   5 -22   74.16   13.69
  -1   5 -23   29.41    9.21
   1   5  23   32.60    9.51
  -1   5 -24  117.08   18.53
   1   5  24  117.43   18.99
  -1   5 -25   43.36   10.81
   1   5  25   58.39   13.76
  -1   6  23   57.69   12.73
  -1   6  22   89.46   15.13
  -1   6  21   76.61   13.67
  -1   6  20  300.67   27.47
  -1   6  19   10.64    4.72
  -1   6  18  225.77   22.69
  -1   6  17   50.53   10.25
   1   6 -17   38.20    6.94
   1   6 -16  153.98   13.33
  -1   6  16  137.40   16.58
  -1   6  15   80.52   12.29
  -1   6  14  104.10   13.70
  -1   6  13  279.70   23.00
  -1   6  12   23.31    5.95
  -1   6  11  634.70   35.26
  -1   6  10  134.09   14.79
  -1   6  10  123.00   13.73
  -1   6   9  132.63   13.65
  -1   6   9  130.31   13.63
  -1   6   8  291.51   20.77
  -1   6   8  276.96   20.18
  -1   6   7   90.41   10.95
  -1   6   7   89.54   10.77
  -1   6   6  106.74   11.09
   1   6  -6   95.16    4.77
  -1   6   6   81.23    9.54
   1   6  -6   93.42    5.12
   1   6  -5   67.09    4.65
   1   6  -5   70.65    5.25
  -1   6   5   69.56    8.79
  -1   6   5   68.15    8.76
  -1   6   4  332.02   19.33
   1   6  -4  361.02   15.63
  -1   6   4  330.08   19.98
   1   6  -4  322.06   13.75
  -1   6   3  170.06   12.97
   1   6  -3  175.18   11.03
   1   6  -2  450.99   20.69
  -1   6   2  447.26   22.06
  -1   6   1  148.79   10.97
   1   6  -1  137.86   10.96
  -1   6   0  285.35   15.24
   1   6   0  281.80   16.83
   1   6   1  188.04   13.98
  -1   6  -1  185.71   10.82
  -1   6  -2  431.12   16.76
   1   6   2  398.49   22.78
   1   6   3  119.15   12.17
  -1   6  -3  131.09    6.55
   1   6   4    3.32    1.27
   1   6   5   27.30    5.89
   1   6   6   48.74    8.13
   1   6   6   49.26    7.96
   1   6   7  195.02   17.28
   1   6   7  171.35   16.08
   1   6   8  145.17   14.81
   1   6   9   67.76    9.98
   1   6  10   89.68   11.91
   1   6  11    2.79    3.73
   1   6  12   51.78    9.62
   1   6  13  112.99   14.63
   1   6  14  154.62   17.78
   1   6  15    1.51    1.67
   1   6  16  234.69   22.63
   1   6  17   51.09   10.66
   1   6  18   59.61   12.25
   1   6  19   81.32   14.43
   1   6  20   82.05   14.15
   1   6  21   14.95    7.10
   1   6  22   24.70    8.22
   1   6  23   36.63   10.83
  -1   7  21   -2.62    2.97
  -1   7  20   15.92    7.19
  -1   7  19    1.12    3.87
  -1   7  18    7.61    4.04
  -1   7  17   -0.06    1.72
  -1   7  16   -1.09    0.65
  -1   7  15    5.21    3.24
  -1   7  14    8.35    4.22
  -1   7  13   28.33    8.13
  -1   7  12    5.72    3.93
  -1   7  11   70.40   11.88
  -1   7  10   14.34    5.16
  -1   7   9   24.24    6.51
  -1   7   8    0.49    0.43
  -1   7   7    7.34    3.69
  -1   7   7    7.12    4.13
  -1   7   6   42.43    8.30
  -1   7   6   49.30    9.04
   1   7  -5   24.59    3.03
  -1   7   5   20.87    5.75
   1   7  -5   21.92    2.49
   1   7  -4   44.14    4.48
   1   7  -4   53.93    5.34
  -1   7   4   57.37    8.59
   1   7  -3   12.86    3.40
  -1   7   3    9.43    3.67
   1   7  -2   13.51    3.41
  -1   7   2   10.83    3.41
  -1   7   1    0.31    0.51
   1   7  -1    2.00    1.85
  -1   7   0    2.04    1.65
   1   7   0    0.82    1.23
  -1   7  -1   36.21    4.90
   1   7   1   50.79    7.87
  -1   7  -2   12.90    2.47
   1   7   2   17.96    4.59
   1   7   3   97.25   11.41
  -1   7  -3   71.24    4.55
   1   7   4   35.16    7.07
   1   7   5  188.75   17.35
   1   7   6   67.46   10.37
   1   7   7  154.74   16.30
   1   7   8   35.15    7.90
   1   7   9  109.42   14.75
   1   7  10   22.75    7.30
   1   7  11   89.43   13.97
   1   7  12   42.60   10.35
   1   7  13   93.53   15.46
   1   7  14    7.51    4.92
   1   7  15   13.15    6.53
   1   7  16    9.61    5.44
   1   7  17    3.15    2.37
   1   7  18   14.55    6.30
   1   7  19   17.16    6.64
   1   7  20    4.95    3.52
  -1   8  17    6.69    4.48
  -1   8  16   49.25   11.54
  -1   8  15   13.76    6.64
  -1   8  14    9.79    3.60
  -1   8  13   17.16    6.31
  -1   8  12   51.41    9.86
  -1   8  11   86.19   13.31
  -1   8  10    0.05    2.33
  -1   8   9    4.28    2.94
  -1   8   8    4.08    3.20
  -1   8   7   40.48    8.10
  -1   8   6   13.06    4.66
  -1   8   5  261.41   20.02
  -1   8   4   19.63    5.12
  -1   8   3  214.55   16.17
  -1   8   2  169.96   13.74
  -1   8   1   16.54    3.93
   1   8  -1   18.83    4.40
   1   8   0   61.19    7.79
   1   8   1   40.04    6.92
   1   8   2   30.77    6.05
   1   8   3  299.56   21.17
   1   8   4   50.35    8.59
   1   8   5  174.15   16.50
   1   8   6   52.23    9.15
   1   8   7   73.62   11.24
   1   8   8   15.58    5.18
   1   8   9    0.44    1.38
   1   8  10   13.51    5.57
   1   8  11   85.11   13.56
   1   8  12   28.47    7.49
   1   8  13  165.08   19.35
   1   8  14    0.96    0.64
   1   8  15   49.26   11.31
   1   8  16    3.90    3.76
  -1   9  10   29.97    7.59
   1   9   8   66.82   12.38
   1   9   9    0.87    2.14
   1   9  10   37.34    9.85
   2  -9 -10   12.63    9.21
  -2  -9  10   17.43    9.09
   2  -9 -10    6.11    7.46
  -2  -9   9    6.95    8.24
   2  -9  -9   18.94   10.82
   2  -9  -9   17.84    9.31
   2  -9  -8   16.85    8.74
  -2  -9   8    5.64    6.37
   2  -9  -8   19.24   11.27
   2  -9  -7   22.86   11.46
  -2  -9   7   24.37   12.10
   2  -9  -7   21.17   10.16
  -2  -9   6    2.09    2.34
   2  -9  -6    0.61    4.16
   2  -9  -6    7.49    5.68
   2  -9  -5    3.32    3.23
  -2  -9   5    3.73    4.07
   2  -9  -5    5.61    4.98
  -2  -9   5   -3.00    5.29
   2  -9  -4    6.90    5.13
  -2  -9   4    0.64    4.04
  -2  -9   4    0.94    4.88
   2  -9  -4    5.26    5.96
  -2  -9   3   -0.94    1.07
  -2  -9   3    1.15    6.57
   2  -9  -3    7.83    8.52
   2  -9  -3    3.13    5.39
   2  -9  -2   17.88    9.34
  -2  -9   2   20.81   12.45
   2  -9  -2   11.12    8.18
  -2  -9   2   22.19    7.83
   2  -9  -1    0.35    3.60
   2  -9  -1   13.59    9.08
  -2  -9   1    6.05    7.58
  -2  -9   1   17.77    7.87
   2  -9   0   78.92   20.03
   2  -9   0   73.63   17.08
  -2  -9   0  108.39   16.82
  -2  -9   0  113.37   24.96
  -2  -9  -1   42.60   15.47
   2  -9   1   26.82   12.69
  -2  -9  -1   54.72   12.01
  -2  -9  -2   74.74   20.87
   2  -9   2   74.58   18.84
  -2  -9  -2   95.65   15.55
  -2  -9  -3   45.62   11.70
  -2  -9  -3   41.01   15.13
   2  -9   3   23.56   10.76
   2  -9   4   23.42    9.29
  -2  -9  -4   23.65   12.90
  -2  -9  -4   25.40    9.16
   2  -9   5   32.15   11.96
  -2  -9  -5   41.59   10.69
  -2  -9  -5   41.01   15.16
  -2  -9  -6    1.83    3.59
   2  -9   6    2.94    2.56
  -2  -9  -6    0.96    2.33
  -2  -9  -7   25.26   13.35
   2  -9   7   15.02    8.11
  -2  -9  -7   15.43    6.38
   2  -9   8    3.74    5.68
  -2  -9  -8    5.89    8.84
  -2  -9  -8    2.75    3.72
   2  -9   9   39.19   13.88
  -2  -9  -9   39.91   10.50
  -2  -9  -9   25.65   14.07
  -2  -8  16    6.47    5.00
   2  -8 -16   -2.08    1.98
   2  -8 -16   -3.08   10.06
   2  -8 -16    2.00    1.39
   2  -8 -16    4.38    1.29
   2  -8 -15   24.62   11.81
   2  -8 -15    7.56    2.52
   2  -8 -15    7.30    4.87
   2  -8 -15    8.57    8.08
  -2  -8  15    8.95    4.84
  -2  -8  14   35.44   13.16
   2  -8 -14   16.03    9.37
   2  -8 -14   16.84    6.34
   2  -8 -14   27.77    6.87
   2  -8 -13   15.52    4.87
   2  -8 -13    6.64    7.02
   2  -8 -13    9.58    5.83
   2  -8 -13   11.78    6.73
  -2  -8  13   14.81    9.12
   2  -8 -12  112.34   23.70
  -2  -8  12  144.32   23.91
   2  -8 -12  110.65   13.38
   2  -8 -12   99.90   16.80
   2  -8 -12  115.02   23.03
   2  -8 -11   49.44   11.23
   2  -8 -11   53.46    9.06
  -2  -8  11   61.62   16.20
   2  -8 -11   33.44   11.79
   2  -8 -11   48.08   14.85
   2  -8 -10  178.05   16.82
  -2  -8  10  194.62   27.73
   2  -8 -10  148.96   26.26
   2  -8 -10  188.35   28.50
   2  -8  -9   77.97   18.89
   2  -8  -9   98.31   19.97
  -2  -8   9   95.74   19.38
   2  -8  -9   92.65   12.07
   2  -8  -8   38.05    8.04
   2  -8  -8   27.17   10.93
   2  -8  -8   42.31   13.79
  -2  -8   8   37.17   11.51
   2  -8  -7   36.65    8.28
   2  -8  -7   17.69    7.81
  -2  -8   7   25.75   11.33
   2  -8  -7   20.66    9.44
   2  -8  -6  423.56   43.67
  -2  -8   6  494.80   45.67
   2  -8  -6  474.89   44.22
  -2  -8   5   69.76   16.78
   2  -8  -5   81.72   18.17
   2  -8  -5   72.77   10.55
   2  -8  -5   65.49   15.76
  -2  -8   4  600.20   50.62
   2  -8  -4  679.39   50.43
  -2  -8   4  681.86   35.02
   2  -8  -4  555.14   48.86
   2  -8  -4  687.68   34.04
  -2  -8   3   43.89   12.63
  -2  -8   3   36.49    7.69
   2  -8  -3   32.65    6.67
   2  -8  -3   28.57   10.01
  -2  -8   3   41.60   11.07
   2  -8  -3   36.61   12.02
  -2  -8   2  432.52   42.28
  -2  -8   2  480.28   34.77
  -2  -8   2  522.49   29.90
   2  -8  -2  446.75   25.50
   2  -8  -2  479.71   39.87
   2  -8  -2  422.06   40.43
  -2  -8   1  110.86   13.02
   2  -8  -1   89.04   15.53
   2  -8  -1   92.64   18.38
   2  -8  -1  105.07   11.25
  -2  -8   1  118.38   20.96
  -2  -8   1   97.27   14.84
   2  -8   0  235.18   28.49
   2  -8   0  277.77   28.68
  -2  -8   0  317.00   35.60
  -2  -8   0  285.15   22.54
   2  -8   0  259.09   18.14
  -2  -8   0  293.19   25.89
   2  -8   1   34.50   10.42
   2  -8   1   40.32   10.26
  -2  -8  -1   39.91   12.68
  -2  -8  -1   42.99    9.42
  -2  -8  -1   35.93    7.68
   2  -8   1   39.26    6.69
  -2  -8  -2   43.32    9.53
   2  -8   2   40.71   10.10
   2  -8   2   43.60   12.08
  -2  -8  -2   39.74   12.79
  -2  -8  -2   33.43    7.23
   2  -8   3   11.72    6.09
  -2  -8  -3   20.03    7.25
   2  -8   3   13.10    5.99
  -2  -8  -3   19.58    5.67
  -2  -8  -3   20.65    9.47
  -2  -8  -4  229.46   21.45
  -2  -8  -4  235.66   31.42
  -2  -8  -4  236.56   23.03
   2  -8   4  232.26   23.68
   2  -8   4  225.68   27.31
   2  -8   5   38.84   11.68
  -2  -8  -5   40.83    9.35
  -2  -8  -5   39.57   13.67
  -2  -8  -5   40.53    9.02
   2  -8   6  199.28   25.73
  -2  -8  -6  232.83   32.01
  -2  -8  -6  215.40   22.15
  -2  -8  -6  210.07   21.35
  -2  -8  -7   79.88   19.24
   2  -8   7   73.46   14.26
  -2  -8  -7   82.74   12.98
  -2  -8  -7   73.65   13.24
  -2  -8  -8   66.85   17.58
   2  -8   8   72.58   15.07
  -2  -8  -8   72.68   13.15
  -2  -8  -8   67.20   11.97
   2  -8   9   23.92    8.57
  -2  -8  -9   25.68   10.86
  -2  -8  -9   34.58    9.01
  -2  -8  -9   25.07    7.35
  -2  -8 -10  244.72   35.65
   2  -8  10  262.97   29.52
  -2  -8 -10  283.12   26.38
  -2  -8 -10  288.58   28.30
  -2  -8 -11   83.61   14.95
  -2  -8 -11   95.57   23.02
  -2  -8 -11   97.36   15.06
   2  -8  11   84.45   16.48
   2  -8  12  103.22   17.80
  -2  -8 -12  103.07   24.09
  -2  -8 -12  113.03   18.16
  -2  -8 -12   92.65   15.22
  -2  -8 -13   21.81    6.61
   2  -8  13   14.10    7.00
  -2  -8 -13   15.24    8.00
  -2  -8 -13   12.01    9.05
  -2  -8 -14   80.42   15.07
  -2  -8 -14   70.48   19.93
   2  -8  14   57.04   13.05
  -2  -8 -14   54.48   12.62
  -2  -8 -15    8.38    5.12
  -2  -8 -15    7.22    4.31
   2  -8  15    5.58    4.16
  -2  -8 -15   -3.42    4.86
  -2  -8 -16   10.38    5.17
  -2  -8 -16   10.41    4.39
   2  -7 -20    6.53    5.68
   2  -7 -20    6.90    8.32
  -2  -7  20   10.71    7.66
   2  -7 -20    2.75    1.64
   2  -7 -20   10.39    7.77
   2  -7 -19   29.05   11.31
   2  -7 -19   23.09   14.70
   2  -7 -19   24.88   12.03
   2  -7 -19   30.49    8.18
  -2  -7  19   35.86   12.37
  -2  -7  18   11.58    6.51
   2  -7 -18    5.05    5.32
   2  -7 -18    7.69    4.02
   2  -7 -18   -0.48    0.89
   2  -7 -18    0.56    6.67
  -2  -7  17   26.25   10.79
   2  -7 -17   30.62    7.80
   2  -7 -17    7.98    6.04
   2  -7 -17    8.44    5.55
   2  -7 -17   15.87    9.32
   2  -7 -16   11.40    8.23
   2  -7 -16   12.73    4.29
   2  -7 -16   12.60    7.98
  -2  -7  16   17.26    8.69
   2  -7 -16   17.16    8.71
   2  -7 -15    2.90    0.73
  -2  -7  15    3.59    2.91
   2  -7 -15   -2.48    5.46
   2  -7 -15    5.09    2.97
   2  -7 -15    0.31    5.59
   2  -7 -14   10.54    7.14
   2  -7 -14   28.14    7.21
   2  -7 -14   19.91    9.97
   2  -7 -14   31.05   10.63
  -2  -7  14   34.09   11.84
  -2  -7  13   34.52   11.73
   2  -7 -13   29.09    6.69
   2  -7 -13   23.86    8.84
   2  -7 -13   16.06    9.96
   2  -7 -13   12.85    8.53
   2  -7 -12   47.90   12.08
   2  -7 -12   49.47    8.69
  -2  -7  12   55.36   14.60
   2  -7 -12   23.84    9.62
   2  -7 -12   57.99   17.14
   2  -7 -11   22.78    6.10
  -2  -7  11   19.45    5.86
  -2  -7  11   19.34    6.77
   2  -7 -11   16.01    6.73
   2  -7 -11   10.97    9.50
   2  -7 -11   24.58   10.74
   2  -7 -10   30.12    9.40
  -2  -7  10   35.23    7.82
  -2  -7  10   37.93   11.80
   2  -7 -10    6.60    8.02
   2  -7 -10   31.70   11.48
   2  -7 -10   27.53    6.53
   2  -7  -9    3.51    4.37
  -2  -7   9    9.17    3.84
   2  -7  -9   11.22    4.66
   2  -7  -9    7.41    3.01
   2  -7  -9   10.44    8.60
  -2  -7   9   11.82    6.84
   2  -7  -8    1.19    2.34
   2  -7  -8   13.03    4.90
  -2  -7   8    5.52    2.41
  -2  -7   8   11.97    7.12
   2  -7  -8    5.41    5.36
   2  -7  -8    7.54    6.57
   2  -7  -7    8.05    4.14
   2  -7  -7   11.17    5.20
   2  -7  -7    6.69    5.62
  -2  -7   7    7.54    5.74
   2  -7  -7    4.14    6.22
  -2  -7   7    4.60    3.03
   2  -7  -6    6.24    3.61
   2  -7  -6    5.04    5.32
   2  -7  -6    3.82    3.05
  -2  -7   6    8.99    6.23
   2  -7  -6    7.28    5.77
  -2  -7   6    9.33    4.44
   2  -7  -5    4.52    4.71
  -2  -7   5   11.82    7.85
   2  -7  -5    8.46    3.83
  -2  -7   5   12.49    4.26
   2  -7  -5   10.30    5.43
   2  -7  -5    8.17    3.57
   2  -7  -5    8.15    3.47
   2  -7  -4    1.72    0.90
   2  -7  -4    0.13    0.92
   2  -7  -4    2.10    1.21
  -2  -7   4    1.23    2.05
  -2  -7   4    1.14    4.60
   2  -7  -4   -0.07    3.15
   2  -7  -4    0.83    4.50
   2  -7  -3    5.28    4.68
   2  -7  -3    3.82    2.43
   2  -7  -3    4.27    3.81
  -2  -7   3    0.93    1.19
   2  -7  -3    1.64    2.67
   2  -7  -3    0.74    1.32
  -2  -7   3   -2.86    3.80
   2  -7  -2    4.27    2.35
   2  -7  -2    8.37    6.31
   2  -7  -2    0.51    4.34
  -2  -7   2   -4.97    5.36
   2  -7  -2    0.88    0.91
  -2  -7   2    3.00    1.87
   2  -7  -2   -0.10    0.82
  -2  -7   1    7.99    4.48
   2  -7  -1   14.87    6.44
  -2  -7   1   19.89    8.55
   2  -7  -1   10.87    3.81
   2  -7  -1    6.32    2.57
   2  -7  -1   10.76    5.78
   2  -7  -1    8.24    2.24
  -2  -7   1   17.25    5.66
   2  -7   0   20.86    5.20
  -2  -7   0    9.89    4.57
   2  -7   0   12.46    6.17
   2  -7   0    9.48    1.79
   2  -7   0   22.75    8.31
  -2  -7   0   14.25    6.31
  -2  -7   0   16.47    7.64
   2  -7   1   23.29    6.46
  -2  -7  -1   48.43   13.87
   2  -7   1   39.88   10.33
  -2  -7  -1   41.49    9.42
   2  -7   1   26.51    9.23
   2  -7   1   24.07    5.59
  -2  -7  -1   28.64    7.18
  -2  -7  -2   62.20   10.74
   2  -7   2   40.21    8.42
  -2  -7  -2   89.40   18.62
   2  -7   2   59.09    8.43
  -2  -7  -2   68.22   11.93
   2  -7   2   51.15   14.05
   2  -7   2   55.40    8.02
   2  -7   2   51.14   11.20
   2  -7   3   32.10   10.69
   2  -7   3   26.93    6.21
  -2  -7  -3   40.22    8.41
   2  -7   3   17.78    5.59
  -2  -7  -3   34.55   13.98
   2  -7   3   32.06    8.71
  -2  -7  -3   46.94   10.63
   2  -7   4   84.75   12.23
   2  -7   4  133.59   20.85
   2  -7   4  114.85   12.37
   2  -7   4  124.60   16.05
  -2  -7  -4  131.60   23.20
  -2  -7  -4  119.36   15.29
  -2  -7  -4  146.27   17.07
   2  -7   5   41.57    7.61
   2  -7   5   46.63   12.08
  -2  -7  -5   42.34   13.60
  -2  -7  -5   59.44   11.23
   2  -7   5   39.61    9.09
  -2  -7  -5   52.17    9.84
   2  -7   6   91.91   13.18
  -2  -7  -6  116.24   15.12
  -2  -7  -6  109.68   15.38
  -2  -7  -6   83.70   20.35
   2  -7   6  117.90   18.79
   2  -7   7   20.17    9.37
  -2  -7  -7   26.77    7.18
  -2  -7  -7   25.68   11.39
   2  -7   7   13.17    4.69
  -2  -7  -7   18.58    6.00
   2  -7   8   66.11   13.77
  -2  -7  -8   54.56   16.37
   2  -7   8   59.26    9.78
  -2  -7  -8   70.77   13.19
  -2  -7  -8   75.65   12.97
  -2  -7  -9   41.27   15.45
   2  -7   9   58.63   13.40
  -2  -7  -9   48.13   11.19
  -2  -7  -9   59.41   11.29
  -2  -7 -10   78.98   13.36
   2  -7  10   92.41   16.87
  -2  -7 -10   77.92   14.31
  -2  -7 -10   64.06   18.04
  -2  -7 -11   55.81   11.52
   2  -7  11   35.81   11.04
  -2  -7 -11   39.06   13.97
  -2  -7 -11   44.18   11.19
  -2  -7 -12   33.65   12.93
   2  -7  12   49.08   12.46
  -2  -7 -12   47.84   10.95
  -2  -7 -12   41.31   10.72
  -2  -7 -13   52.49   17.02
   2  -7  13   52.28   13.23
  -2  -7 -13   39.99   10.49
  -2  -7 -13   47.23   12.21
  -2  -7 -14   23.27   13.61
  -2  -7 -14   23.51    8.21
   2  -7  14   21.80    8.40
  -2  -7 -14   29.11   10.10
  -2  -7 -15   12.76    6.97
  -2  -7 -15    3.82    1.82
   2  -7  15    8.44    5.55
  -2  -7 -15   14.38    6.41
  -2  -7 -16   -0.78    3.82
  -2  -7 -16   -5.59    9.66
   2  -7  16    4.97    4.75
  -2  -7 -16   -3.84    3.93
  -2  -7 -17    6.32    5.05
   2  -7  17    8.85    6.62
  -2  -7 -17    6.55    5.91
  -2  -7 -17   -0.17    3.44
  -2  -7 -18   17.09    8.63
  -2  -7 -18   16.04    6.75
   2  -7  18   14.35    6.88
  -2  -7 -18   13.84    8.65
  -2  -7 -19    1.98    1.83
  -2  -7 -19    1.21    1.49
  -2  -7 -19    9.31    7.01
  -2  -7 -19    1.51    7.99
  -2  -7 -20   30.65    9.50
  -2  -7 -20   24.32   10.89
  -2  -7 -20    4.76    4.64
   2  -6 -23  314.18   37.84
  -2  -6  23  355.27   38.67
   2  -6 -23  320.55   27.41
   2  -6 -23  323.27   45.09
   2  -6 -22   30.53   10.90
   2  -6 -22   38.72    8.87
   2  -6 -22   35.01   14.10
  -2  -6  22   36.66   11.36
   2  -6 -21  146.08   29.86
   2  -6 -21  194.00   34.11
   2  -6 -21  176.46   19.18
  -2  -6  21  220.40   28.33
   2  -6 -21  171.42   25.86
   2  -6 -20   23.66    9.28
   2  -6 -20    4.11    6.62
   2  -6 -20   16.82    7.37
  -2  -6  20   49.23   13.43
   2  -6 -20   35.32    8.03
   2  -6 -19  239.81   35.55
   2  -6 -19  238.41   21.20
   2  -6 -19  199.88   33.48
  -2  -6  19  319.98   33.51
   2  -6 -19  239.18   28.70
  -2  -6  18   42.45   11.39
   2  -6 -18   19.25    9.75
   2  -6 -18   37.09   11.25
   2  -6 -18   28.35    6.71
   2  -6 -18   20.32    9.60
  -2  -6  17  447.74   38.85
   2  -6 -17  375.80   26.28
   2  -6 -17  375.30   44.19
   2  -6 -17  422.43   44.73
   2  -6 -17  414.77   36.44
   2  -6 -16    4.33    2.73
  -2  -6  16   21.85    8.39
   2  -6 -16   10.49    4.34
   2  -6 -16   11.85    8.11
   2  -6 -16   16.15    9.77
   2  -6 -15  112.52   12.74
   2  -6 -15  117.83   17.64
   2  -6 -15   99.75   21.14
  -2  -6  15  106.24   17.93
   2  -6 -15  114.97   22.06
   2  -6 -14  205.17   29.72
   2  -6 -14  269.77   20.14
   2  -6 -14  265.53   32.70
  -2  -6  14  262.94   28.22
   2  -6 -14  254.41   25.78
  -2  -6  13  157.20   18.74
   2  -6 -13  178.78   25.62
  -2  -6  13  113.91   21.28
  -2  -6  13  198.97   23.82
   2  -6 -13  158.83   14.69
   2  -6 -13  150.20   24.50
   2  -6 -13  169.18   20.20
   2  -6 -12  242.03   18.10
  -2  -6  12  237.10   23.01
  -2  -6  12  282.64   28.15
   2  -6 -12  248.38   24.26
   2  -6 -12  220.33   29.48
   2  -6 -12  255.21   30.49
  -2  -6  12  205.45   27.11
   2  -6 -11  224.15   27.86
  -2  -6  11  253.68   27.22
   2  -6 -11  238.59   17.64
  -2  -6  11  227.18   22.38
   2  -6 -11  244.51   23.33
  -2  -6  11  174.45   24.02
   2  -6 -11  223.87   28.59
   2  -6 -10   21.41    6.45
  -2  -6  10   23.12    8.96
   2  -6 -10   18.21    7.30
  -2  -6  10   10.81    3.94
   2  -6 -10   12.35    3.39
  -2  -6  10   22.24    7.82
   2  -6 -10   18.00    8.58
  -2  -6   9  161.49   18.73
  -2  -6   9  219.65   24.30
   2  -6  -9  190.24   25.33
   2  -6  -9  197.45   24.49
  -2  -6   9  184.79   23.17
   2  -6  -9  215.94   16.65
   2  -6  -9  211.16   19.93
  -2  -6   8  115.86   14.63
   2  -6  -8   97.47   17.55
  -2  -6   8  118.70   17.92
   2  -6  -8  111.61   18.03
   2  -6  -8  126.46   12.92
   2  -6  -8  102.01   13.27
  -2  -6   8  104.94   16.60
  -2  -6   7  110.44   17.05
  -2  -6   7  143.44   13.50
  -2  -6   7  145.31   19.46
   2  -6  -7  188.64   16.92
   2  -6  -7  119.32   19.49
   2  -6  -7  126.44   13.82
   2  -6  -7  156.34   20.63
   2  -6  -7  116.42   13.85
   2  -6  -6  141.28   13.92
   2  -6  -6  134.71   20.19
   2  -6  -6  186.59   15.27
  -2  -6   6  108.64   16.31
  -2  -6   6  151.67   20.13
  -2  -6   6  150.72   14.09
   2  -6  -6  164.82   21.27
   2  -6  -6  149.93   14.92
  -2  -6   5   42.29    9.43
   2  -6  -5   64.56   12.72
   2  -6  -5   41.09    6.95
  -2  -6   5   48.05    7.79
  -2  -6   5   52.78   11.71
   2  -6  -5   44.56   10.75
   2  -6  -5   57.18    7.42
   2  -6  -5   39.53    7.24
  -2  -6   4   28.73    8.17
   2  -6  -4   22.22    4.76
  -2  -6   4   27.78    5.74
   2  -6  -4   21.10    4.82
   2  -6  -4   23.81    8.10
   2  -6  -4   27.12    5.47
   2  -6  -4   32.31    8.83
  -2  -6   4   23.19    7.53
  -2  -6   3  546.10   37.68
  -2  -6   3  697.59   45.60
  -2  -6   3  708.64   33.29
   2  -6  -3  691.14   28.96
   2  -6  -3  562.92   41.14
   2  -6  -3  723.00   42.94
   2  -6  -3  704.28   30.66
   2  -6  -3  621.86   30.03
   2  -6  -2   24.15    4.16
   2  -6  -2   24.37    4.94
  -2  -6   2   21.26    5.51
  -2  -6   2   29.13    8.86
   2  -6  -2   22.87    8.22
   2  -6  -2   18.40    5.60
   2  -6  -2   26.24    4.56
   2  -6  -1  441.72   31.03
  -2  -6   1  408.84   34.03
   2  -6  -1  428.10   20.96
   2  -6  -1  394.37   31.34
   2  -6  -1  373.45   24.54
  -2  -6   1  438.68   25.38
   2  -6  -1  420.50   19.38
   2  -6  -1  392.83   20.63
   2  -6   0   16.28    2.84
   2  -6   0   17.50    3.66
   2  -6   0   17.72    4.79
  -2  -6   0   19.15    6.28
   2  -6   0   20.24    6.71
   2  -6   0   21.45    6.40
   2  -6   0   13.31    3.27
  -2  -6   0   18.98    4.43
  -2  -6  -1   21.18    8.24
   2  -6   1   16.28    5.36
   2  -6   1   15.03    4.69
  -2  -6  -1   19.05    5.75
  -2  -6  -1   14.82    4.76
   2  -6   1   17.73    3.84
   2  -6   1   20.00    3.63
   2  -6   1   19.91    5.64
   2  -6   2  550.58   32.09
   2  -6   2  409.90   31.40
  -2  -6  -2  520.07   38.83
   2  -6   2  442.80   25.28
  -2  -6  -2  432.45   29.06
  -2  -6  -2  498.34   28.63
   2  -6   2  458.71   21.74
   2  -6   2  483.92   22.93
  -2  -6  -3    2.97    1.79
   2  -6   3    4.07    1.92
   2  -6   3    0.27    1.87
   2  -6   3    4.56    2.22
   2  -6   3    0.67    1.24
  -2  -6  -3    5.04    1.90
   2  -6   3    2.26    1.61
   2  -6   4   15.24    4.22
   2  -6   4   15.99    5.79
   2  -6   4   15.00    3.11
  -2  -6  -4   18.71    6.68
  -2  -6  -4   13.88    4.87
  -2  -6  -4   15.84    4.35
   2  -6   4   15.52    4.56
  -2  -6  -5  116.98   13.24
   2  -6   5  100.45    8.75
  -2  -6  -5  100.88   16.94
  -2  -6  -5  109.93   13.28
   2  -6   5  128.15   15.76
   2  -6   5  126.56   13.34
   2  -6   5   78.45    9.32
   2  -6   6   98.76   10.58
   2  -6   6   96.30    8.79
   2  -6   6  104.99   14.03
  -2  -6  -6   96.00   12.50
  -2  -6  -6   99.45   12.71
  -2  -6  -6  101.46   17.01
   2  -6   6  121.87   12.28
  -2  -6  -7  357.63   33.41
  -2  -6  -7  316.34   24.51
  -2  -6  -7  354.99   25.53
   2  -6   7  335.49   27.57
   2  -6   7  313.87   20.27
   2  -6   7  378.51   21.95
   2  -6   7  329.87   17.94
   2  -6   8   18.13    4.81
  -2  -6  -8   22.04    8.85
   2  -6   8   19.89    6.33
   2  -6   8   23.81    4.33
   2  -6   8   25.33    4.91
  -2  -6  -8   29.29    6.56
  -2  -6  -8   27.16    7.03
  -2  -6  -9  190.24   19.15
   2  -6   9  172.86   12.71
  -2  -6  -9  194.61   25.82
   2  -6   9  141.54   12.96
  -2  -6  -9  192.34   19.07
   2  -6   9  177.07   12.39
   2  -6   9  199.44   20.92
   2  -6  10   24.76    4.52
  -2  -6 -10   34.58   11.09
   2  -6  10   32.36    7.86
   2  -6  10   15.39    4.45
   2  -6  10   18.07    3.27
  -2  -6 -10   23.38    6.93
  -2  -6 -10   24.32    6.76
  -2  -6 -11  152.50   24.91
   2  -6  11  161.40   12.72
   2  -6  11  187.70   19.90
  -2  -6 -11  158.22   17.49
  -2  -6 -11  153.80   18.73
  -2  -6 -12   25.23    6.93
   2  -6  12   20.57    4.60
  -2  -6 -12   27.99   10.44
   2  -6  12   22.14    6.61
  -2  -6 -12   18.91    6.55
   2  -6  13  210.84   21.89
  -2  -6 -13  195.64   20.36
  -2  -6 -13  183.20   27.54
  -2  -6 -13  199.66   22.14
  -2  -6 -14   24.05    6.82
  -2  -6 -14   19.38    7.59
   2  -6  14   23.97    7.22
  -2  -6 -14   24.77    7.51
   2  -6  15  310.62   27.47
  -2  -6 -15  255.79   34.43
  -2  -6 -15  277.61   27.77
  -2  -6 -15  352.01   30.57
  -2  -6 -16   33.30   11.09
   2  -6  16   27.81    8.15
  -2  -6 -16   15.50    7.64
  -2  -6 -16   23.12    7.99
  -2  -6 -17  124.84   19.45
   2  -6  17  131.89   18.11
  -2  -6 -17  160.86   20.69
  -2  -6 -17  126.79   25.17
   2  -6  18   94.49   15.67
  -2  -6 -18  112.60   19.20
  -2  -6 -18   88.85   21.13
  -2  -6 -18  106.09   16.30
   2  -6  19  411.63   33.83
  -2  -6 -19  316.10   42.35
  -2  -6 -19  355.16   35.68
  -2  -6 -19  362.10   30.84
  -2  -6 -20   36.86    9.22
  -2  -6 -20   28.89   10.40
  -2  -6 -20   34.82   13.49
   2  -6  20   24.79    8.35
  -2  -6 -20   31.99   12.78
  -2  -6 -21   15.63   11.35
  -2  -6 -21   23.05    7.61
  -2  -6 -21   25.75    8.93
   2  -6  21   38.30   10.59
  -2  -6 -21   29.47   11.36
  -2  -6 -22   12.80    6.81
  -2  -6 -22   13.62    7.58
  -2  -6 -22   14.77    5.09
  -2  -6 -22   12.90    8.51
  -2  -6 -23    2.15    3.50
  -2  -6 -23    0.36    5.19
  -2  -6 -23    1.19    1.96
  -2  -6 -23   -2.03    1.49
   2  -5 -26    7.60    7.00
   2  -5 -26    4.60    4.56
  -2  -5  26   20.07    9.74
   2  -5 -26    7.71    9.81
   2  -5 -25    7.96    4.55
  -2  -5  25   25.20   10.46
   2  -5 -25   11.86    8.93
   2  -5 -25   16.12    9.87
   2  -5 -24    8.02    5.52
   2  -5 -24   16.57    6.50
   2  -5 -24   10.86    9.63
  -2  -5  24   18.40    9.72
   2  -5 -23    4.66    4.75
   2  -5 -23    9.57    4.42
   2  -5 -23    3.15    3.19
   2  -5 -22   -3.34    2.51
   2  -5 -22    7.73    6.43
   2  -5 -22   11.14    7.79
  -2  -5  22    0.12    3.29
   2  -5 -21   -0.15    3.94
  -2  -5  21    6.98    4.15
   2  -5 -21    5.38    3.72
   2  -5 -21   13.29   11.08
  -2  -5  20   -4.08    3.95
   2  -5 -20    6.02    6.32
   2  -5 -20    1.12    1.75
   2  -5 -20   -2.08    3.56
   2  -5 -19    5.82    5.24
  -2  -5  19   23.42    8.66
   2  -5 -19   16.15    7.29
   2  -5 -19   21.88    6.24
   2  -5 -19    4.42    2.77
   2  -5 -18   36.93   11.75
   2  -5 -18   35.55   14.83
  -2  -5  18   44.50   12.08
   2  -5 -18   44.65    8.99
   2  -5 -18   40.48   14.56
   2  -5 -17  123.52   26.23
  -2  -5  17  205.36   24.29
   2  -5 -17  171.12   17.34
   2  -5 -17  174.11   28.57
   2  -5 -17  174.33   23.97
   2  -5 -16   93.39   12.14
   2  -5 -16   56.06   17.25
   2  -5 -16  101.12   21.84
  -2  -5  16  141.48   19.94
  -2  -5  16   78.75   14.64
   2  -5 -16   94.74   16.90
  -2  -5  16   49.55   13.54
  -2  -5  15  161.29   21.10
  -2  -5  15  234.25   26.04
   2  -5 -15  195.44   28.97
   2  -5 -15  135.22   24.35
   2  -5 -15  204.47   24.73
   2  -5 -15  203.26   17.57
  -2  -5  15   96.92   21.14
   2  -5 -14   72.61   10.05
   2  -5 -14   70.06   13.23
  -2  -5  14   55.42   12.04
  -2  -5  14   92.10   15.63
  -2  -5  14   42.21   13.50
   2  -5 -14   70.45   17.15
   2  -5 -14   56.24   14.99
   2  -5 -13  125.79   12.84
   2  -5 -13  103.93   19.25
   2  -5 -13  119.19   16.93
  -2  -5  13  148.89   19.88
  -2  -5  13   59.42   15.88
  -2  -5  13  117.12   16.36
   2  -5 -13   84.28   18.24
  -2  -5  12   10.02    6.03
   2  -5 -12    8.25    5.55
   2  -5 -12    5.50    5.08
  -2  -5  12    3.18    4.16
  -2  -5  12    2.64    5.21
   2  -5 -12    4.63    3.26
   2  -5 -12    6.56    2.69
  -2  -5  11   13.62    5.91
   2  -5 -11   13.02    5.03
  -2  -5  11   27.58    8.18
   2  -5 -11   18.27    4.38
   2  -5 -11   25.24    8.79
   2  -5 -11   13.33    7.39
  -2  -5  11   15.54    7.62
   2  -5 -10   22.79    9.07
   2  -5 -10   23.82    5.61
   2  -5 -10   23.75    8.69
  -2  -5  10   34.39    8.97
  -2  -5  10   16.93    7.05
  -2  -5  10   22.80    6.84
   2  -5 -10   25.70    7.30
  -2  -5   9   97.95   14.45
   2  -5  -9  116.07   14.16
  -2  -5   9  141.45   18.26
   2  -5  -9  112.85   18.29
  -2  -5   9  120.92   13.53
   2  -5  -9  123.27   19.97
   2  -5  -9  109.94   14.73
  -2  -5   9  110.10   17.96
   2  -5  -9  104.06   11.21
   2  -5  -8   82.58   11.52
   2  -5  -8   68.25   14.59
  -2  -5   8   70.16   10.98
   2  -5  -8   63.66   10.79
  -2  -5   8  111.26   16.90
  -2  -5   8   68.07   14.13
   2  -5  -8   87.83   17.45
   2  -5  -8   93.30   10.79
   2  -5  -7  252.81   19.84
   2  -5  -7  278.17   19.73
  -2  -5   7  253.50   19.37
   2  -5  -7  241.64   26.10
  -2  -5   7  211.57   23.36
   2  -5  -7  230.86   26.26
   2  -5  -7  220.48   19.66
  -2  -5   6   76.34   10.32
   2  -5  -6   61.41    9.33
   2  -5  -6   82.85   10.82
   2  -5  -6   57.15   13.85
  -2  -5   6   66.84   12.72
  -2  -5   6   54.71   12.28
   2  -5  -6   64.57   12.91
   2  -5  -6   51.46    8.90
  -2  -5   5   46.37    9.74
   2  -5  -5   55.78   11.67
   2  -5  -5   29.94    6.81
   2  -5  -5   43.81   10.63
   2  -5  -5   43.53    6.52
  -2  -5   5   43.64   10.34
   2  -5  -5   41.95    7.18
   2  -5  -4    3.67    3.87
  -2  -5   4   -1.45    1.57
   2  -5  -4    2.21    1.65
  -2  -5   4    3.21    3.30
  -2  -5   4    2.85    1.83
   2  -5  -4    2.59    1.86
   2  -5  -4    2.20    1.18
   2  -5  -4    2.73    1.62
   2  -5  -3    1.02    1.23
  -2  -5   3   -0.05    2.06
   2  -5  -3    4.72    2.08
   2  -5  -3    2.44    3.35
   2  -5  -3    2.06    0.85
   2  -5  -3    1.07    2.33
  -2  -5   3    3.82    3.63
  -2  -5   3    1.93    1.61
  -2  -5   2   10.80    3.65
   2  -5  -2    6.19    3.83
  -2  -5   2    4.92    3.52
   2  -5  -2    5.06    1.95
   2  -5  -2    5.40    1.76
  -2  -5   2    7.72    3.56
   2  -5  -2   15.60    5.61
   2  -5  -2    8.31    2.67
  -2  -5   1   36.73    8.43
   2  -5  -1   28.11    7.82
  -2  -5   1   44.09    7.21
  -2  -5   1   33.03    9.15
   2  -5  -1   35.40    5.17
   2  -5  -1   38.84    8.55
   2  -5  -1   36.99    5.63
   2  -5  -1   34.74    5.19
   2  -5   0   35.65    5.73
   2  -5   0   41.50    5.53
  -2  -5   0   62.96   12.19
   2  -5   0   44.89   10.45
   2  -5   0   41.49    8.79
  -2  -5   0   39.95    8.47
   2  -5   0   37.03    4.46
  -2  -5   0   57.66    8.57
   2  -5   1   75.02    6.82
  -2  -5  -1  105.86   15.76
  -2  -5  -1   68.87   11.48
  -2  -5  -1  102.54   11.70
   2  -5   1   82.02    8.05
   2  -5   1   82.29   12.92
   2  -5   2   39.30    6.55
  -2  -5  -2   44.89    8.96
   2  -5   2   49.82   10.31
   2  -5   2   46.81    6.13
  -2  -5  -2   45.10    8.64
  -2  -5  -2   45.32    8.23
  -2  -5  -2   51.62   11.58
   2  -5   2   42.32    4.52
   2  -5   3   63.98   10.98
  -2  -5  -3   63.56   10.57
   2  -5   3   41.63    5.99
  -2  -5  -3   43.95   12.21
   2  -5   3   51.24    6.93
  -2  -5  -3   45.76    8.24
   2  -5   3   40.71    4.15
  -2  -5  -3   51.36    8.42
  -2  -5  -4   11.59    5.01
   2  -5   4    3.99    2.04
  -2  -5  -4    6.19    4.91
  -2  -5  -4    7.08    3.74
   2  -5   4    4.99    1.88
   2  -5   4   11.01    4.35
  -2  -5  -4    5.46    2.95
   2  -5   5    1.70    0.77
   2  -5   5    3.39    2.10
  -2  -5  -5    0.74    1.51
  -2  -5  -5    4.50    4.89
  -2  -5  -5    0.89    1.50
   2  -5   5    4.95    3.30
   2  -5   5    2.07    1.30
  -2  -5  -6   11.25    5.20
  -2  -5  -6    4.11    2.11
  -2  -5  -6   -1.46    2.47
   2  -5   6    0.96    2.23
   2  -5   6    3.04    1.83
   2  -5   6    5.13    2.35
   2  -5   6    5.99    2.24
  -2  -5  -7   41.52   11.04
   2  -5   7   38.58    5.79
   2  -5   7   41.37    8.68
  -2  -5  -7   49.54    8.76
  -2  -5  -7   32.66    7.96
   2  -5   7   44.91    5.78
   2  -5   7   35.24    5.91
   2  -5   8   30.75    5.45
   2  -5   8   56.31    9.95
  -2  -5  -8   43.54   11.78
   2  -5   8   42.39    5.93
   2  -5   8   38.35    5.31
  -2  -5  -8   40.13    8.78
  -2  -5  -8   45.73    8.81
  -2  -5  -9   93.57   18.24
  -2  -5  -9   89.14   12.97
   2  -5   9   83.94    8.43
  -2  -5  -9  100.90   13.27
   2  -5   9   80.40   11.84
   2  -5   9   62.96    5.86
  -2  -5 -10   16.26    6.01
   2  -5  10    9.46    1.53
  -2  -5 -10   14.37    9.45
   2  -5  10   15.80    4.76
   2  -5  10    8.71    2.55
  -2  -5 -10   15.04    6.16
  -2  -5 -11   18.20    5.93
   2  -5  11   23.36    6.47
   2  -5  11   15.80    2.46
  -2  -5 -11   22.94   10.13
   2  -5  11   20.28    4.54
  -2  -5 -11   24.57    7.32
  -2  -5 -12    1.91    2.50
   2  -5  12    3.05    2.94
  -2  -5 -12    5.12    4.76
   2  -5  12    2.60    1.39
  -2  -5 -12    2.77    3.92
   2  -5  12    0.13    1.02
   2  -5  13   24.97    6.96
  -2  -5 -13   11.63    4.97
  -2  -5 -13   17.23    6.56
   2  -5  13   14.95    4.07
   2  -5  13   16.93    3.37
  -2  -5 -13   18.41    8.01
  -2  -5 -14   18.96    6.14
   2  -5  14   10.13    2.81
   2  -5  14    9.89    3.62
   2  -5  14    6.46    3.65
  -2  -5 -14    5.08    4.45
  -2  -5 -14   10.05    5.71
  -2  -5 -15   15.55    9.80
  -2  -5 -15   21.14    7.43
   2  -5  15   18.62    6.22
   2  -5  15    6.83    2.43
   2  -5  15    9.84    3.85
  -2  -5 -15   11.89    6.54
  -2  -5 -16   12.87    7.41
   2  -5  16    9.61    3.83
  -2  -5 -16    2.68    3.78
  -2  -5 -16    4.65    4.35
   2  -5  17   47.66   10.40
  -2  -5 -17   46.92   10.97
  -2  -5 -17   30.49   13.01
  -2  -5 -17   44.41   11.25
  -2  -5 -18   29.46    7.99
   2  -5  18   21.12    6.91
  -2  -5 -18   22.09   11.38
  -2  -5 -18   20.28    8.12
  -2  -5 -19   17.16    8.22
  -2  -5 -19   23.82    7.68
  -2  -5 -19   16.55    7.79
   2  -5  19    8.71    5.71
  -2  -5 -20    6.83    3.87
   2  -5  20    6.69    4.79
  -2  -5 -20    3.97    4.02
  -2  -5 -20    6.25    7.35
  -2  -5 -20    7.71    6.48
  -2  -5 -21   36.14   12.91
   2  -5  21   44.25   11.13
  -2  -5 -21   36.37   15.08
  -2  -5 -21   38.70    9.88
  -2  -5 -21   41.67   13.26
  -2  -5 -22   38.67   12.55
  -2  -5 -22   44.04   10.30
  -2  -5 -22   37.96   14.01
  -2  -5 -22   49.66   18.49
   2  -5  22   49.01   11.92
  -2  -5 -23  108.63   17.23
  -2  -5 -23  100.16   22.94
  -2  -5 -23   51.40   19.00
  -2  -5 -23   90.52   19.94
   2  -5  23  109.97   18.15
   2  -5  24   30.83   10.08
  -2  -5 -24   29.25   13.41
  -2  -5 -24   40.12    9.63
  -2  -5 -24   35.93   14.31
  -2  -5 -24   41.30   16.85
  -2  -5 -25   99.71   22.27
  -2  -5 -25  109.93   17.41
  -2  -5 -25   88.45   24.10
   2  -4 -27   18.51   10.56
   2  -4 -27   15.32    9.74
   2  -4 -27   19.40    6.27
  -2  -4  27   21.76    8.16
   2  -4 -26   99.69   20.83
   2  -4 -26   81.86   24.02
  -2  -4  26  113.78   20.30
   2  -4 -26   87.99   14.15
   2  -4 -25    8.01    6.88
   2  -4 -25   14.28    5.34
  -2  -4  25   10.97    7.48
   2  -4 -25   13.14    5.52
   2  -4 -24  164.04   26.50
  -2  -4  24  202.74   26.79
   2  -4 -24  185.23   19.59
   2  -4 -24  155.21   30.07
   2  -4 -23   26.04   10.68
  -2  -4  23   14.00    6.20
  -2  -4  23   23.00    5.29
   2  -4 -23   15.65    9.70
   2  -4 -23   23.90    6.57
   2  -4 -22  672.92   52.31
   2  -4 -22  711.90   39.92
  -2  -4  22  843.98   52.79
   2  -4 -22  668.33   60.38
  -2  -4  22  721.30   32.38
   2  -4 -21   -1.80    5.77
   2  -4 -21    3.84    3.55
  -2  -4  21    3.57    4.63
   2  -4 -21    1.34    3.02
  -2  -4  21    2.61    1.58
  -2  -4  20   23.41    4.77
   2  -4 -20   21.94    8.62
   2  -4 -20   18.68    5.35
   2  -4 -20   33.74   12.21
  -2  -4  20   20.10    7.10
   2  -4 -19    0.73    1.57
  -2  -4  19    1.93    1.14
  -2  -4  19    3.49    3.69
   2  -4 -19    1.73    3.93
   2  -4 -19    4.82    5.07
  -2  -4  19   10.65    5.21
  -2  -4  18  419.12   20.89
  -2  -4  18  502.97   35.81
   2  -4 -18  427.13   26.90
   2  -4 -18  407.32   41.66
  -2  -4  18  378.28   33.90
   2  -4 -18  420.91   36.00
   2  -4 -17  237.21   18.86
  -2  -4  17  243.84   14.46
  -2  -4  17  266.62   24.91
   2  -4 -17  173.90   26.96
  -2  -4  17  177.84   22.95
   2  -4 -17  222.26   28.85
   2  -4 -17  225.77   24.66
  -2  -4  16  163.73   11.47
   2  -4 -16  136.79   22.59
  -2  -4  16  183.85   19.76
   2  -4 -16  159.51   14.69
  -2  -4  16  127.76   19.92
   2  -4 -16  109.63   20.06
   2  -4 -16  172.71   20.72
  -2  -4  16  167.38   19.20
  -2  -4  15   27.55    9.70
   2  -4 -15   20.55    6.93
  -2  -4  15   36.92    8.34
  -2  -4  15   26.53    4.36
  -2  -4  15   27.12    7.45
   2  -4 -15   19.25    7.16
   2  -4 -15   29.91    5.80
   2  -4 -15   32.76   10.74
  -2  -4  14   80.27   12.53
  -2  -4  14   89.24   13.07
  -2  -4  14   55.19   13.63
  -2  -4  14   72.15    6.83
   2  -4 -14   84.19   13.06
   2  -4 -14   84.23   16.90
   2  -4 -14   72.16    9.19
   2  -4 -14   68.81   14.54
  -2  -4  13   73.54   15.26
   2  -4 -13  106.83   10.79
   2  -4 -13   97.02   16.43
   2  -4 -13   86.81   16.12
  -2  -4  13   95.62   13.96
  -2  -4  13  112.19   14.52
  -2  -4  13   97.44    7.80
   2  -4 -13  107.27   14.21
   2  -4 -12   29.58    7.25
  -2  -4  12   14.71    5.54
   2  -4 -12   16.22    6.49
  -2  -4  12   19.10    8.40
  -2  -4  12   23.91    6.06
   2  -4 -12   17.11    7.58
   2  -4 -12   19.74    4.31
  -2  -4  12   16.45    6.15
   2  -4 -11  195.24   14.15
  -2  -4  11  160.04   21.83
   2  -4 -11  201.47   23.85
   2  -4 -11  202.43   17.42
  -2  -4  11  182.17   15.60
  -2  -4  11  221.70   20.17
   2  -4 -11  199.58   22.67
  -2  -4  11  211.65   19.95
   2  -4 -11  200.83   18.68
  -2  -4  10  156.75   16.90
   2  -4 -10  168.20   20.18
   2  -4 -10  147.18   19.47
  -2  -4  10  171.44   14.81
   2  -4 -10  172.42   12.76
   2  -4 -10  170.07   15.52
  -2  -4  10  125.47   18.05
   2  -4 -10  172.74   16.51
  -2  -4  10  181.67   18.01
   2  -4  -9   19.52    7.01
  -2  -4   9   17.03    6.80
   2  -4  -9   14.95    4.70
   2  -4  -9   18.62    3.82
   2  -4  -9   18.89    4.84
  -2  -4   9   14.68    4.02
  -2  -4   9   11.93    4.29
   2  -4  -9   19.54    6.19
  -2  -4   9   15.37    5.76
   2  -4  -8  652.61   41.84
   2  -4  -8  696.09   33.37
   2  -4  -8  686.75   28.86
   2  -4  -8  723.21   42.31
  -2  -4   8  739.40   33.51
   2  -4  -8  671.05   34.33
  -2  -4   8  753.37   39.80
  -2  -4   8  834.86   39.55
  -2  -4   8  609.55   40.93
   2  -4  -7  135.73   16.94
  -2  -4   7  170.11   14.26
  -2  -4   7  177.27   17.34
   2  -4  -7  173.03   14.28
  -2  -4   7  155.20   18.30
   2  -4  -7  182.97   19.45
   2  -4  -7  148.26   13.89
   2  -4  -7  177.13   12.42
   2  -4  -6  524.73   26.22
  -2  -4   6  495.32   33.23
   2  -4  -6  458.27   32.66
  -2  -4   6  533.94   27.16
  -2  -4   6  511.05   31.68
   2  -4  -6  520.79   27.07
   2  -4  -6  565.48   35.24
   2  -4  -6  617.74   25.56
  -2  -4   5  636.94   35.64
   2  -4  -5  580.88   36.20
   2  -4  -5  613.66   28.46
  -2  -4   5  552.20   34.63
   2  -4  -5  594.33   35.72
   2  -4  -5  582.15   28.48
   2  -4  -4  219.68   14.27
   2  -4  -4  206.58   14.23
  -2  -4   4  200.44   18.68
  -2  -4   4  216.09   19.27
   2  -4  -4  201.34   19.36
   2  -4  -4  221.26   19.49
   2  -4  -4  226.18   12.85
  -2  -4   3  143.04   16.05
   2  -4  -3  145.64   10.98
   2  -4  -3  166.24   16.40
   2  -4  -3  145.28    9.53
   2  -4  -3  141.88   15.21
  -2  -4   3  141.43   14.95
   2  -4  -3  139.74   10.65
   2  -4  -2 2019.17   62.36
  -2  -4   2 1937.80   72.67
  -2  -4   2 2141.29   67.00
   2  -4  -2 2227.06   74.92
   2  -4  -2 1976.71   59.32
   2  -4  -2 2021.36   61.60
  -2  -4   2 2100.77   76.62
   2  -4  -2 2046.76   74.80
   2  -4  -1  691.42   25.54
  -2  -4   1  673.14   34.96
   2  -4  -1  788.20   37.55
   2  -4  -1  692.02   25.02
   2  -4  -1  717.87   26.92
  -2  -4   1  710.40   30.86
   2  -4  -1  767.49   36.37
  -2  -4   1  764.85   39.35
   2  -4   0  184.19    9.22
  -2  -4   0  176.90   15.75
  -2  -4   0  191.71   18.05
   2  -4   0  177.44   10.36
  -2  -4   0  177.96   13.59
   2  -4   0  185.98   16.41
   2  -4   0  170.71    9.81
   2  -4   0  189.84   15.45
   2  -4   1   20.66    3.07
   2  -4   1   19.18    4.90
  -2  -4  -1   23.78    4.87
   2  -4   1   23.60    3.05
  -2  -4  -1   27.18    6.46
   2  -4   1   23.66    4.59
  -2  -4  -1   21.16    4.92
   2  -4   2    1.67    1.03
  -2  -4  -2    2.08    1.49
   2  -4   2    0.39    1.74
   2  -4   2   -1.56    1.99
   2  -4   2    2.47    1.02
  -2  -4  -2    1.55    2.58
  -2  -4  -2    5.74    2.98
   2  -4   3   91.26    5.44
   2  -4   3  101.61    7.83
  -2  -4  -3  103.63   11.09
  -2  -4  -3  101.62   13.45
  -2  -4  -3  105.15   10.32
   2  -4   3  117.32   11.64
  -2  -4  -3   87.41   10.50
   2  -4   3   90.51    6.59
   2  -4   3  112.99    9.94
   2  -4   4    1.30    1.06
  -2  -4  -4    2.94    2.01
   2  -4   4    0.93    0.73
   2  -4   4    1.19    0.40
  -2  -4  -4    4.31    2.36
   2  -4   4   -2.77    1.91
  -2  -4  -4    0.61    2.16
  -2  -4  -4   -0.11    0.80
   2  -4   4   -0.47    0.44
   2  -4   5   50.40    7.51
   2  -4   5   47.47    4.96
  -2  -4  -5   45.22    9.03
  -2  -4  -5   44.43    7.26
   2  -4   5   45.95    4.61
  -2  -4  -5   54.25    7.83
   2  -4   5   50.82    5.78
  -2  -4  -5   41.97    7.48
   2  -4   6  114.62   11.44
  -2  -4  -6  104.29   14.69
  -2  -4  -6  107.63   12.21
  -2  -4  -6  114.04   11.97
  -2  -4  -6  107.26   11.46
   2  -4   6  115.51    8.35
   2  -4   6  109.48    7.68
   2  -4   6  113.67    7.63
  -2  -4  -7  196.75   17.12
  -2  -4  -7  176.77   16.27
  -2  -4  -7  202.10   16.41
  -2  -4  -7  198.83   20.37
   2  -4   7  197.56   15.72
  -2  -4  -7  186.12   15.99
   2  -4   7  221.04   10.76
   2  -4   7  207.31   11.31
   2  -4   7  203.56   11.11
   2  -4   8  332.07   20.67
  -2  -4  -8  304.74   26.92
   2  -4   8  330.89   11.80
  -2  -4  -8  324.25   21.46
   2  -4   8  320.31   15.44
  -2  -4  -8  304.00   22.34
  -2  -4  -8  326.23   22.34
  -2  -4  -8  308.15   22.47
   2  -4   9  614.91   24.41
  -2  -4  -9  549.44   32.17
  -2  -4  -9  558.69   30.44
   2  -4   9  665.60   31.31
   2  -4   9  594.29   20.42
  -2  -4  -9  564.36   39.00
  -2  -4  -9  581.47   32.40
  -2  -4  -9  556.11   32.49
   2  -4  10  134.22   10.23
  -2  -4 -10  132.56   14.87
  -2  -4 -10  131.76   14.64
   2  -4  10  138.99    8.50
  -2  -4 -10  159.16   19.83
  -2  -4 -10  131.11   13.42
   2  -4  10  138.45   12.87
  -2  -4 -11   98.86   12.12
  -2  -4 -11  111.64   13.72
  -2  -4 -11  115.98   17.73
   2  -4  11  112.53    8.27
   2  -4  11  105.04    9.17
   2  -4  11  123.54   12.80
   2  -4  12  696.18   34.04
   2  -4  12  642.59   27.97
  -2  -4 -12  600.55   35.86
  -2  -4 -12  662.52   34.73
  -2  -4 -12  572.55   42.68
   2  -4  12  622.26   25.87
   2  -4  13   22.81    5.60
  -2  -4 -13   27.81    6.29
  -2  -4 -13   23.71    8.88
   2  -4  13   20.10    4.46
   2  -4  13   17.81    3.75
  -2  -4 -13   17.59    5.89
   2  -4  13   14.92    1.76
   2  -4  14  264.64   10.59
  -2  -4 -14  258.39   29.45
   2  -4  14  258.61   16.50
   2  -4  14  278.53   21.02
   2  -4  14  258.84   17.23
  -2  -4 -14  278.02   24.29
  -2  -4 -14  310.64   25.06
  -2  -4 -15   37.29    8.93
   2  -4  15   44.44    8.04
   2  -4  15   36.32    5.81
   2  -4  15   36.56    6.17
  -2  -4 -15   37.85   11.90
  -2  -4 -15   63.83   11.86
   2  -4  15   34.57    3.63
   2  -4  16  152.26    8.82
   2  -4  16  149.83   13.50
   2  -4  16  170.20   17.29
   2  -4  16  140.76   12.97
  -2  -4 -16  136.06   22.19
  -2  -4 -16  161.45   19.42
  -2  -4 -16  182.97   19.05
   2  -4  17   88.64    6.91
   2  -4  17  101.71   13.18
   2  -4  17   82.32   10.43
  -2  -4 -17   92.48   18.92
  -2  -4 -17   97.57   15.77
  -2  -4 -17  100.81   13.82
  -2  -4 -18   69.89   11.53
   2  -4  18   82.41   12.30
   2  -4  18   65.45    9.54
  -2  -4 -18   65.28   17.81
   2  -4  18   69.63    6.39
  -2  -4 -18   90.84   15.34
  -2  -4 -19   83.94   15.31
   2  -4  19   76.28    7.23
  -2  -4 -19   64.80   17.13
   2  -4  19   92.79   13.42
  -2  -4 -19   72.37   11.55
   2  -4  20  383.36   28.84
   2  -4  20  310.95   16.79
  -2  -4 -20  330.68   26.62
  -2  -4 -20  269.87   36.27
  -2  -4 -20  306.98   33.73
  -2  -4 -20  348.20   32.98
  -2  -4 -21   32.13   11.40
   2  -4  21   47.97    9.82
  -2  -4 -21   36.34    8.65
  -2  -4 -21   35.48   11.22
  -2  -4 -21   27.70   10.60
  -2  -4 -22   48.82   13.46
  -2  -4 -22   46.30   12.23
   2  -4  22   60.79   11.50
  -2  -4 -22   28.60   13.09
  -2  -4 -22   42.59    9.07
  -2  -4 -23   15.42    8.75
  -2  -4 -23    6.92    3.69
   2  -4  23   15.64    4.75
  -2  -4 -23   15.85    5.17
  -2  -4 -23   16.41    8.54
   2  -4  24    4.51    2.65
  -2  -4 -24    0.91    1.13
  -2  -4 -24    2.69    3.75
  -2  -4 -24    7.13    7.32
   2  -4  25   40.71   10.65
  -2  -4 -25   34.97   11.77
  -2  -4 -25   40.42    9.09
  -2  -4 -25   30.55   11.42
   2  -4  26    8.65    4.93
  -2  -4 -26    9.06    7.05
  -2  -4 -26   18.95    7.02
  -2  -4 -26    4.40    6.84
  -2  -4 -27    1.61    3.74
   2  -3 -28   75.95   24.93
   2  -3 -28   84.17   15.90
   2  -3 -28   89.22   22.51
   2  -3 -27   54.65   12.15
   2  -3 -27   53.10   19.39
   2  -3 -27   54.73   16.66
  -2  -3  27   65.30   10.77
   2  -3 -26   10.69    6.27
   2  -3 -26   24.19    7.46
  -2  -3  26   19.44    5.77
   2  -3 -26   12.51   10.42
   2  -3 -25   11.62   11.66
   2  -3 -25    8.87    6.40
   2  -3 -25    8.97    4.27
  -2  -3  25   13.55    4.94
   2  -3 -24    6.12    5.00
   2  -3 -24    1.52    1.43
  -2  -3  24    5.33    2.76
   2  -3 -24    0.92    6.34
   2  -3 -23   21.28    9.07
  -2  -3  23   23.53    5.88
   2  -3 -23    9.38   10.08
   2  -3 -23   27.10    7.52
   2  -3 -22   85.86   18.57
  -2  -3  22   91.55   11.32
   2  -3 -22   77.74   12.44
   2  -3 -22   66.86   19.78
  -2  -3  21   14.59    4.44
   2  -3 -21   14.95    8.39
  -2  -3  21   18.48    8.23
   2  -3 -21   13.60    4.85
   2  -3 -21    2.37    1.82
  -2  -3  20    0.57    0.54
   2  -3 -20    5.72    4.67
   2  -3 -20    2.62    2.00
   2  -3 -20   -1.90    3.54
  -2  -3  20    0.37    1.14
   2  -3 -19    5.79    3.52
  -2  -3  19    6.86    2.84
   2  -3 -19    5.80    6.11
   2  -3 -19    3.68    2.68
  -2  -3  19   -0.19    2.26
   2  -3 -18   15.21    6.91
  -2  -3  18    8.83    5.44
  -2  -3  18   13.18    3.63
   2  -3 -18    9.05    3.49
   2  -3 -17    7.10    3.47
   2  -3 -17    4.88    2.75
  -2  -3  17    9.16    2.73
  -2  -3  17    2.72    3.20
   2  -3 -17    5.13    6.63
  -2  -3  16   29.89    4.95
  -2  -3  16   28.21    7.65
   2  -3 -16   29.44    8.50
   2  -3 -16   20.47    9.27
   2  -3 -16   29.46    6.22
  -2  -3  16   14.34    6.58
   2  -3 -15   14.01    4.43
  -2  -3  15   20.60    3.90
  -2  -3  15   10.13    6.41
   2  -3 -15   20.39    6.86
  -2  -3  15   27.92    7.87
   2  -3 -15   13.40    7.32
   2  -3 -14  119.31   16.01
  -2  -3  14  141.51   10.16
   2  -3 -14  121.04   12.07
  -2  -3  14   95.98   14.07
  -2  -3  14  142.96   16.53
   2  -3 -14   81.58   16.87
   2  -3 -14   81.14   17.15
  -2  -3  14   74.39   15.81
  -2  -3  14  103.35   11.86
   2  -3 -13  123.46   14.19
  -2  -3  13  157.39   10.43
   2  -3 -13  111.64   18.21
  -2  -3  13  141.37   15.56
   2  -3 -13  130.18   16.88
   2  -3 -13   82.93   16.82
  -2  -3  13  133.30   13.00
   2  -3 -13  104.60   11.06
  -2  -3  13   63.89   15.06
  -2  -3  13  108.67   14.68
  -2  -3  12  283.34   19.82
  -2  -3  12  327.54   24.37
   2  -3 -12  296.50   18.26
   2  -3 -12  330.60   22.61
   2  -3 -12  289.58   29.22
  -2  -3  12  354.25   16.11
   2  -3 -12  218.06   26.34
  -2  -3  12  195.92   26.64
  -2  -3  12  281.49   24.23
   2  -3 -12  295.85   24.06
  -2  -3  11  217.22   11.87
   2  -3 -11  197.70   14.44
  -2  -3  11  124.79   21.20
   2  -3 -11  151.88   20.97
   2  -3 -11  212.09   23.48
  -2  -3  11  240.82   19.71
  -2  -3  11  214.36   16.31
   2  -3 -11  258.08   18.77
   2  -3 -11  181.73   18.61
  -2  -3  11  193.50   19.44
  -2  -3  10  107.58   13.89
   2  -3 -10  136.91   13.61
   2  -3 -10  118.96   10.44
  -2  -3  10  118.94   12.02
  -2  -3  10  130.84    8.76
   2  -3 -10   94.34   15.50
  -2  -3  10  133.01   14.86
   2  -3 -10  111.94   17.02
  -2  -3  10   86.00   16.07
   2  -3 -10  125.12   14.88
   2  -3  -9   34.60    6.89
  -2  -3   9   27.99    9.38
  -2  -3   9   23.60    7.01
  -2  -3   9   26.33    6.65
   2  -3  -9   23.81    7.59
   2  -3  -9   24.54    6.13
  -2  -3   9   35.55    4.46
   2  -3  -9   22.38    4.46
  -2  -3   9   42.24    7.02
   2  -3  -9   22.38    6.73
   2  -3  -8   12.00    4.35
  -2  -3   8    2.55    1.03
   2  -3  -8    5.72    2.16
   2  -3  -8    6.37    4.00
   2  -3  -8   11.08    4.28
  -2  -3   8    5.84    3.57
  -2  -3   8   13.89    4.16
  -2  -3   8    9.38    3.10
   2  -3  -8    8.83    4.41
  -2  -3   7   21.82    4.87
  -2  -3   7   14.34    6.21
   2  -3  -7   18.68    4.67
   2  -3  -7   13.00    5.46
   2  -3  -7   23.19    3.99
   2  -3  -7   17.66    4.91
  -2  -3   7   15.13    5.17
   2  -3  -7   14.43    5.21
   2  -3  -6   40.43    6.54
  -2  -3   6   46.88    8.24
  -2  -3   6   42.26    6.91
   2  -3  -6   38.56    5.30
  -2  -3   6   43.37    9.41
   2  -3  -6   39.85    8.63
   2  -3  -6   37.62    8.57
   2  -3  -6   30.40    7.08
   2  -3  -5    6.35    2.26
   2  -3  -5    5.59    2.62
   2  -3  -5    7.02    2.90
  -2  -3   5    5.61    3.96
   2  -3  -5    7.73    4.15
   2  -3  -5    2.58    2.20
  -2  -3   5    5.98    3.75
  -2  -3   4    4.18    2.50
   2  -3  -4    2.58    0.89
   2  -3  -4    1.75    1.48
  -2  -3   4    1.75    1.25
   2  -3  -4    2.77    2.26
   2  -3  -4    5.26    3.58
   2  -3  -4    5.61    2.04
   2  -3  -3   18.28    4.09
  -2  -3   3   18.94    5.00
   2  -3  -3   19.01    3.53
  -2  -3   3   19.95    5.11
   2  -3  -3   25.09    4.10
   2  -3  -3   17.88    5.25
   2  -3  -3   24.00    5.75
  -2  -3   2   47.35    8.06
  -2  -3   2   43.89    8.63
   2  -3  -2   45.36    7.96
   2  -3  -2   47.58    4.71
   2  -3  -2   41.16    7.74
   2  -3  -2   41.90    5.59
   2  -3  -2   53.35    5.80
   2  -3  -1   41.75    4.64
   2  -3  -1   26.98    4.17
  -2  -3   1   35.31    6.92
  -2  -3   1   45.31    6.50
   2  -3  -1   33.50    6.47
  -2  -3   1   42.40    8.16
   2  -3  -1   30.11    3.51
   2  -3  -1   34.27    6.37
  -2  -3   0   81.92    9.04
   2  -3   0   62.32    4.93
  -2  -3   0   67.07   10.44
   2  -3   0   94.27    6.68
   2  -3   0   71.76    9.10
   2  -3   0   52.88    8.78
   2  -3   0   59.59    5.07
  -2  -3   0   89.03   10.30
   2  -3   1   64.19    4.69
  -2  -3  -1   80.37    8.77
  -2  -3  -1   82.47   10.40
  -2  -3  -1   64.80    9.37
   2  -3   1   63.65    8.86
   2  -3   1   84.42    5.95
   2  -3   1   82.12    8.84
   2  -3   2  335.00   12.65
  -2  -3  -2  352.87   20.72
  -2  -3  -2  342.22   18.93
   2  -3   2  261.84   18.07
   2  -3   2  276.98   11.62
   2  -3   2  320.51   17.59
  -2  -3  -2  346.93   22.86
  -2  -3  -3  289.77   17.21
   2  -3   3  277.63   10.36
  -2  -3  -3  292.03   21.25
  -2  -3  -3  274.73   17.72
   2  -3   3  231.30   15.88
  -2  -3  -3  282.17   18.18
   2  -3   3  211.50   10.27
   2  -3   3  243.13   14.38
  -2  -3  -4  651.94   29.75
   2  -3   4  543.89   19.36
   2  -3   4  587.12   26.08
  -2  -3  -4  626.18   33.78
  -2  -3  -4  634.77   29.13
   2  -3   4  626.86   17.94
   2  -3   4  521.39   22.70
  -2  -3  -4  629.57   28.81
   2  -3   4  523.37   19.42
  -2  -3  -5  396.14   22.32
   2  -3   5  366.11   11.30
   2  -3   5  291.80   12.05
  -2  -3  -5  340.51   20.83
  -2  -3  -5  390.61   21.47
   2  -3   5  342.78   18.78
   2  -3   5  287.71   14.40
  -2  -3  -5  331.14   25.91
   2  -3   5  354.15   13.80
  -2  -3  -6  778.68   33.49
   2  -3   6  660.41   19.65
   2  -3   6  761.95   29.39
  -2  -3  -6  725.78   37.90
   2  -3   6  717.45   23.40
  -2  -3  -6  757.98   32.41
  -2  -3  -6  732.43   32.49
  -2  -3  -6  755.66   33.53
   2  -3   6  705.32   19.45
  -2  -3  -7  300.88   20.64
  -2  -3  -7  324.98   21.07
   2  -3   7  306.88   13.73
   2  -3   7  327.06   17.68
  -2  -3  -7  262.19   19.34
  -2  -3  -7  283.67   24.16
   2  -3   7  254.83   10.28
   2  -3   7  251.47   11.67
  -2  -3  -7  324.11   21.44
   2  -3   7  312.58   10.03
   2  -3   8  256.79   10.58
   2  -3   8  300.95   14.19
  -2  -3  -8  299.61   21.32
  -2  -3  -8  371.55   22.25
  -2  -3  -8  282.41   25.37
   2  -3   8  251.22   12.87
   2  -3   8  332.46   18.03
  -2  -3  -8  291.79   20.34
  -2  -3  -8  326.83   20.24
   2  -3   8  267.19   10.66
   2  -3   9   83.05    8.88
   2  -3   9   61.39    6.09
   2  -3   9   75.06    6.86
  -2  -3  -9   80.10   13.35
  -2  -3  -9   73.05   10.18
  -2  -3  -9   80.06   10.26
   2  -3   9   64.73    4.89
  -2  -3  -9   69.94   10.23
  -2  -3  -9   75.94    9.93
   2  -3  10  145.92   12.08
   2  -3  10  128.29    9.71
  -2  -3 -10  105.13   13.71
  -2  -3 -10  113.23   17.36
   2  -3  10  110.43    9.05
  -2  -3 -10  134.84   13.13
   2  -3  10  110.16    7.07
  -2  -3 -10  137.22   14.20
  -2  -3 -11  135.69   15.32
   2  -3  11  149.38   12.66
   2  -3  11  120.03    7.93
  -2  -3 -11  143.43   14.44
  -2  -3 -11  150.87   19.49
   2  -3  11  129.35   10.55
  -2  -3 -11  157.31   16.17
   2  -3  11  143.94   10.97
   2  -3  12  198.76   13.63
   2  -3  12  193.31   10.43
  -2  -3 -12  177.85   22.25
  -2  -3 -12  207.67   19.28
  -2  -3 -12  191.66   18.79
  -2  -3 -12  232.61   19.27
   2  -3  12  199.25   15.25
   2  -3  12  162.84   13.06
   2  -3  13   74.09    9.59
   2  -3  13   64.29    7.83
  -2  -3 -13   77.11   11.66
  -2  -3 -13   79.87   12.29
  -2  -3 -13   67.76   14.75
   2  -3  13   65.57    8.41
   2  -3  13   74.28    6.34
  -2  -3 -14   55.53   10.96
   2  -3  14   42.12    6.69
   2  -3  14   57.88    8.47
   2  -3  14   52.54    5.67
   2  -3  14   45.13    7.29
  -2  -3 -14   33.99    9.84
  -2  -3 -14   47.77    9.66
  -2  -3 -15   20.11    6.73
  -2  -3 -15   13.69    4.58
   2  -3  15   19.12    5.32
   2  -3  15   13.94    4.34
   2  -3  15   13.08    3.58
  -2  -3 -15   17.77    8.08
   2  -3  15   10.94    2.67
   2  -3  16    1.33    0.82
  -2  -3 -16    0.22    0.59
  -2  -3 -16    1.97    0.55
   2  -3  16    3.06    2.15
  -2  -3 -16   -1.57    2.82
   2  -3  16    0.90    1.58
   2  -3  16   -0.60    1.27
  -2  -3 -17   54.24   10.10
   2  -3  17   44.85    7.93
   2  -3  17   64.75   10.04
   2  -3  17   59.62    7.05
  -2  -3 -17   73.72   13.94
  -2  -3 -17   40.54   13.69
  -2  -3 -18   47.89    9.57
  -2  -3 -18   48.26   13.84
   2  -3  18   48.30    8.78
  -2  -3 -18   50.34   11.91
   2  -3  18   62.08    7.48
  -2  -3 -19   21.16    8.03
   2  -3  19   22.41    4.78
  -2  -3 -19   20.77    6.96
  -2  -3 -19    5.45    4.98
   2  -3  19   17.91    5.73
  -2  -3 -19   15.08    6.91
  -2  -3 -20   12.96    5.12
  -2  -3 -20   23.89   10.10
   2  -3  20   18.38    4.73
  -2  -3 -20   21.94    6.13
  -2  -3 -20   12.30    5.98
   2  -3  21   18.68    4.70
  -2  -3 -21   20.06    7.96
  -2  -3 -21   16.61    8.62
  -2  -3 -21   20.08    6.92
  -2  -3 -22   96.75   19.38
  -2  -3 -22  110.76   15.42
   2  -3  22   99.20   11.10
  -2  -3 -22   87.08   17.90
  -2  -3 -23   72.22   16.35
   2  -3  23   69.05    9.78
  -2  -3 -23   53.38   11.15
  -2  -3 -23   61.90   15.37
  -2  -3 -24    6.59    4.00
  -2  -3 -24   10.80    7.37
   2  -3  24   12.78    4.01
  -2  -3 -24   12.92    5.47
  -2  -3 -25   22.07   11.90
  -2  -3 -25   24.80   11.17
  -2  -3 -25   13.32    5.14
  -2  -3 -26    7.68    4.07
  -2  -3 -26   14.17   10.99
  -2  -3 -26    5.52    3.48
  -2  -3 -27   17.08    9.39
  -2  -3 -27    6.41    3.43
  -2  -3 -27   23.15    9.86
  -2  -3 -28   41.51   15.21
  -2  -3 -28   22.81   10.72
  -2  -3 -28   40.43   10.12
  -2  -2  29   24.24    6.44
   2  -2 -29   42.64   18.01
   2  -2 -29   31.48   12.68
   2  -2 -29   33.11    9.63
  -2  -2  28    2.28    2.29
   2  -2 -28    1.24    2.60
   2  -2 -28   -2.16    2.24
   2  -2 -27   -0.98    4.82
   2  -2 -27    3.82    2.33
  -2  -2  27    0.72    0.66
   2  -2 -27   -5.68    6.12
  -2  -2  26    2.88    2.54
   2  -2 -26    0.46    2.06
   2  -2 -26   -3.84    3.72
   2  -2 -26   -6.31    3.26
   2  -2 -25    3.45    5.74
  -2  -2  25    1.63    1.74
   2  -2 -25    5.34    3.54
   2  -2 -25   -1.09    4.29
   2  -2 -24    2.41    6.52
  -2  -2  24    3.01    2.68
   2  -2 -24   -0.69    2.67
   2  -2 -24   -4.85    3.87
   2  -2 -23   42.79    8.24
   2  -2 -23   47.79   12.74
  -2  -2  23   44.52    7.80
   2  -2 -23   26.83   11.16
  -2  -2  22  444.65   25.79
   2  -2 -22  382.30   37.19
   2  -2 -22  378.88   43.64
   2  -2 -22  363.50   26.49
   2  -2 -21  215.32   26.09
  -2  -2  21  220.06   17.12
   2  -2 -21  213.45   18.95
  -2  -2  21  219.50   23.69
   2  -2 -21  189.89   29.97
   2  -2 -20    3.54    2.01
  -2  -2  20    6.09    2.74
  -2  -2  20    4.20    3.87
   2  -2 -20   -2.21    3.39
   2  -2 -20    8.77    7.60
   2  -2 -19    1.40    3.88
   2  -2 -19    1.67    2.28
  -2  -2  19    2.92    1.52
   2  -2 -19   -6.16    6.68
  -2  -2  19    3.36    2.88
   2  -2 -18  212.78   23.89
  -2  -2  18  206.20   15.25
   2  -2 -18  206.35   17.07
  -2  -2  18  204.94   21.93
   2  -2 -18  170.36   24.85
   2  -2 -17    8.37    5.01
  -2  -2  17    5.45    2.53
  -2  -2  17    2.03    2.32
   2  -2 -17    1.38    3.41
   2  -2 -17    4.79    2.44
   2  -2 -16    9.00    4.95
  -2  -2  16    0.76    1.76
   2  -2 -16    3.54    0.92
   2  -2 -16   -0.05    2.39
  -2  -2  16    7.74    3.58
  -2  -2  16    4.90    4.34
   2  -2 -15   92.10   16.46
  -2  -2  15   90.54    8.93
  -2  -2  15  112.37   14.43
   2  -2 -15   96.40   10.21
  -2  -2  15  102.08   11.31
  -2  -2  15   85.33   13.62
   2  -2 -15   94.89   14.34
  -2  -2  14  297.14   16.57
   2  -2 -14  288.78   18.24
  -2  -2  14  309.12   27.44
   2  -2 -14  312.98   22.05
  -2  -2  14  334.06   20.75
   2  -2 -14  283.78   28.79
  -2  -2  14  302.65   24.06
   2  -2 -14  297.68   25.29
   2  -2 -13  104.03   11.56
   2  -2 -13   85.01    8.87
  -2  -2  13   89.12   14.64
   2  -2 -13   82.45   14.41
  -2  -2  13   94.40    8.55
  -2  -2  13   99.54   10.36
  -2  -2  13  118.40   14.19
   2  -2 -13   96.27   13.30
  -2  -2  12  104.52   16.24
   2  -2 -12  103.13    9.55
  -2  -2  12  117.99    9.06
   2  -2 -12  128.13   12.73
   2  -2 -12  121.52   14.51
  -2  -2  12  116.76   11.02
   2  -2 -12  111.87   16.04
  -2  -2  12  119.99   14.07
   2  -2 -11   26.62    6.69
  -2  -2  11   30.53    6.76
  -2  -2  11   36.20    4.63
   2  -2 -11   27.78    5.72
  -2  -2  11   25.52    8.08
   2  -2 -11   37.10    5.19
  -2  -2  11   19.07    3.97
   2  -2 -11   20.98    6.57
  -2  -2  10   18.49    7.71
  -2  -2  10    8.42    2.58
  -2  -2  10    6.12    2.53
  -2  -2  10   10.81    2.73
   2  -2 -10    9.01    3.05
   2  -2 -10   13.28    3.89
   2  -2 -10   16.32    6.29
   2  -2 -10   11.65    4.83
   2  -2 -10    9.06    2.42
   2  -2  -9  814.18   33.61
  -2  -2   9  772.95   27.80
   2  -2  -9  780.42   29.43
  -2  -2   9  826.32   32.62
   2  -2  -9  660.03   40.90
  -2  -2   9  830.76   39.72
   2  -2  -9  771.63   42.64
  -2  -2   9  585.28   42.93
   2  -2  -9  737.53   36.31
  -2  -2   8   13.78    5.13
   2  -2  -8   14.14    3.37
  -2  -2   8   15.98    2.70
   2  -2  -8   11.16    4.34
   2  -2  -8   13.59    5.70
  -2  -2   8   14.60    4.95
  -2  -2   8   17.21    3.94
   2  -2  -8   19.72    5.84
   2  -2  -8   13.66    2.62
  -2  -2   7  929.47   36.42
  -2  -2   7  847.54   28.80
  -2  -2   7  860.47   39.04
   2  -2  -7  865.75   29.86
   2  -2  -7  891.90   33.86
  -2  -2   7  723.65   43.05
  -2  -2   7  937.64   34.24
   2  -2  -7  728.62   40.40
   2  -2  -7  843.37   42.07
   2  -2  -7  804.89   36.49
  -2  -2   6  125.11    7.73
   2  -2  -6  121.09    9.81
   2  -2  -6  109.25   13.25
   2  -2  -6  126.49    8.07
   2  -2  -6  119.79   13.20
  -2  -2   6  120.28   10.90
  -2  -2   6  106.30   14.13
  -2  -2   6  139.41   10.58
   2  -2  -6  115.63   10.88
   2  -2  -5  861.48   36.42
  -2  -2   5 1019.67   38.37
   2  -2  -5  993.41   43.42
  -2  -2   5  977.11   30.83
  -2  -2   5 1032.24   35.82
   2  -2  -5  853.76   41.28
   2  -2  -5  939.16   30.26
  -2  -2   5  852.77   43.43
   2  -2  -5 1013.45   34.73
  -2  -2   4  120.38   10.44
   2  -2  -4  102.46    9.31
   2  -2  -4   99.00   10.57
   2  -2  -4  103.52    8.08
   2  -2  -4  103.45    6.23
   2  -2  -4  116.25   12.31
  -2  -2   4   99.95   12.01
  -2  -2   3  208.34   16.49
   2  -2  -3  213.41   12.90
   2  -2  -3  217.21   11.81
   2  -2  -3  233.44   16.88
   2  -2  -3  196.54   14.66
   2  -2  -3  221.37    9.15
  -2  -2   3  229.28   15.04
   2  -2  -2 1177.38   39.71
  -2  -2   2 1191.84   46.13
   2  -2  -2 1270.16   46.84
   2  -2  -2 1218.96   38.07
  -2  -2   2 1244.24   44.32
   2  -2  -2 1211.49   43.70
   2  -2  -2 1236.76   33.89
  -2  -2   1 5963.08  161.94
   2  -2  -1 6181.54  151.98
  -2  -2   1 6047.78  160.42
   2  -2  -1 6079.23  152.50
   2  -2  -1 6426.27  162.90
  -2  -2   0  715.09   30.44
  -2  -2   0  754.01   28.21
  -2  -2   0  664.73   29.77
   2  -2   0  732.87   29.88
   2  -2   0  676.83   26.68
   2  -2   0  754.40   23.89
   2  -2   1  332.90   12.53
  -2  -2  -1  307.94   18.26
  -2  -2  -1  318.46   16.35
   2  -2   1  309.17   16.60
  -2  -2  -1  325.56   18.05
   2  -2   1  320.34   14.90
  -2  -2  -2  424.65   21.64
   2  -2   2  455.96   18.20
   2  -2   2  471.44   15.53
  -2  -2  -2  459.56   23.57
  -2  -2  -2  441.28   20.55
   2  -2   2  432.46   19.60
   2  -2   3  260.72   13.89
  -2  -2  -3  298.74   17.27
   2  -2   3  293.22    9.75
   2  -2   3  303.96   13.39
  -2  -2  -3  284.47   16.36
  -2  -2  -3  310.15   16.52
  -2  -2  -3  297.10   18.43
   2  -2   3  323.72   11.30
   2  -2   4   51.04    3.36
  -2  -2  -4   56.38    6.91
   2  -2   4   50.74    3.50
  -2  -2  -4   40.96    5.62
  -2  -2  -4   42.68    6.60
  -2  -2  -4   49.62    6.24
   2  -2   4   46.97    3.13
   2  -2   4   51.92    4.65
  -2  -2  -5 1779.65   59.39
  -2  -2  -5 1775.29   58.99
   2  -2   5 1775.44   50.27
  -2  -2  -5 1717.05   62.84
   2  -2   5 1838.01   53.17
   2  -2   5 1898.19   49.89
  -2  -2  -5 1764.20   58.45
   2  -2   5 1900.36   50.33
   2  -2   6   16.95    2.46
   2  -2   6   19.04    2.48
  -2  -2  -6   13.53    3.01
  -2  -2  -6   17.64    3.69
   2  -2   6   17.09    2.39
  -2  -2  -6   18.73    4.17
   2  -2   6   18.03    2.95
  -2  -2  -6   20.45    3.90
  -2  -2  -6   14.27    4.47
   2  -2   7  231.93   10.89
  -2  -2  -7  241.38   16.49
  -2  -2  -7  268.71   16.50
  -2  -2  -7  241.43   15.52
   2  -2   7  247.57   11.88
   2  -2   7  246.81   12.58
  -2  -2  -7  244.93   16.27
  -2  -2  -7  252.59   19.32
   2  -2   7  245.73   11.80
   2  -2   8  838.00   28.21
   2  -2   8  876.42   29.76
   2  -2   8  885.72   31.00
  -2  -2  -8  872.89   36.85
  -2  -2  -8  843.49   41.13
  -2  -2  -8  933.28   36.40
   2  -2   8  860.65   30.24
  -2  -2  -8  841.03   36.81
  -2  -2  -8  843.85   34.57
   2  -2   9    1.14    0.72
  -2  -2  -9   -0.68    1.81
   2  -2   9    1.71    1.20
  -2  -2  -9    1.13    1.59
   2  -2   9    3.15    1.83
  -2  -2  -9    1.19    0.81
  -2  -2 -10   61.67    8.78
  -2  -2 -10   45.89    8.75
   2  -2  10   70.16    7.08
  -2  -2 -10   51.46    7.69
  -2  -2 -10   65.25    8.95
   2  -2  10   59.53    5.85
   2  -2  10   71.14    7.71
   2  -2  11  507.16   23.87
   2  -2  11  518.91   21.45
  -2  -2 -11  498.91   33.71
  -2  -2 -11  524.04   29.31
  -2  -2 -11  607.01   30.13
   2  -2  11  559.35   23.98
  -2  -2 -11  485.59   28.67
   2  -2  12  163.86   12.05
   2  -2  12  133.86    9.67
   2  -2  12  138.73   11.93
  -2  -2 -12  143.04   14.84
  -2  -2 -12  119.55   16.36
  -2  -2 -12  178.12   17.01
  -2  -2 -12  133.08   13.92
   2  -2  13  884.82   34.82
   2  -2  13  791.44   30.55
   2  -2  13  853.50   35.40
  -2  -2 -13  800.71   40.22
  -2  -2 -13  760.87   47.06
  -2  -2 -13  793.79   40.34
  -2  -2 -13  794.75   38.11
  -2  -2 -14  127.65   14.72
   2  -2  14  114.15    9.66
   2  -2  14  109.08   11.13
  -2  -2 -14  104.05   16.42
  -2  -2 -14   98.85   12.90
  -2  -2 -14  122.51   12.91
   2  -2  14  131.79   12.04
   2  -2  15  437.57   21.40
  -2  -2 -15  366.37   33.66
   2  -2  15  416.75   24.79
  -2  -2 -15  445.72   26.39
  -2  -2 -15  415.70   29.50
   2  -2  15  479.20   25.95
   2  -2  16   47.95    7.97
   2  -2  16   34.28    5.45
  -2  -2 -16   36.43   10.91
   2  -2  16   31.50    6.51
  -2  -2 -16   33.86    6.28
  -2  -2 -16   36.71    8.57
   2  -2  17   13.82    3.56
  -2  -2 -17   10.96    4.74
   2  -2  17   33.50    7.38
  -2  -2 -17   20.91    5.52
   2  -2  17   11.28    5.80
   2  -2  17   17.04    5.17
  -2  -2 -17   16.82    6.65
   2  -2  18   12.04    3.98
   2  -2  18   17.33    4.02
   2  -2  18   24.00    7.50
  -2  -2 -18   18.93    4.62
  -2  -2 -18   14.11    5.15
  -2  -2 -18   33.54    8.56
  -2  -2 -19   27.43    9.07
  -2  -2 -19   23.64    7.12
  -2  -2 -19   23.96    6.01
   2  -2  19   23.30    4.93
   2  -2  19   19.26    6.88
   2  -2  20  238.00   17.39
  -2  -2 -20  260.81   27.80
  -2  -2 -20  239.42   25.59
  -2  -2 -20  236.74   20.33
   2  -2  21  249.87   18.58
  -2  -2 -21  280.98   22.80
  -2  -2 -21  301.13   30.65
  -2  -2 -21  267.55   27.83
  -2  -2 -22    9.65    3.52
  -2  -2 -22    9.28    3.60
  -2  -2 -22    5.66    4.47
   2  -2  22    9.24    3.50
  -2  -2 -23    9.73    5.32
  -2  -2 -23   -0.88    1.73
   2  -2  23    3.42    2.70
  -2  -2 -23    6.98    4.31
  -2  -2 -24    9.52    5.64
   2  -2  24    7.76    3.21
  -2  -2 -24    3.05    2.43
  -2  -2 -24   -0.90    2.99
  -2  -2 -25  117.04   20.29
   2  -2  25  121.10   13.55
  -2  -2 -25  119.50   15.74
  -2  -2 -25   87.33   18.88
  -2  -2 -26    5.88    2.94
   2  -2  26    3.09    2.69
  -2  -2 -26    3.26    7.10
  -2  -2 -26    3.24    4.87
   2  -2  27  272.18   22.00
  -2  -2 -27  270.88   25.53
  -2  -2 -27  216.00   32.39
  -2  -2 -27  277.42   33.42
  -2  -2 -28  194.94   21.72
   2  -2  28  187.41   18.69
  -2  -2 -28  206.61   32.29
  -2  -2 -28  196.54   29.98
  -2  -2 -29  166.77   27.88
  -2  -2 -29  186.84   21.14
  -2  -2 -29  155.09   29.10
  -2  -1  30    2.29    3.33
   2  -1 -30    5.47    4.42
   2  -1 -30   -3.52    2.62
   2  -1 -29   22.00   11.21
  -2  -1  29   24.93    7.46
   2  -1 -29   21.16    7.50
   2  -1 -29    3.18    2.85
   2  -1 -28   12.39    9.60
  -2  -1  28   21.15    6.53
   2  -1 -28    8.52    5.68
   2  -1 -28   11.19   15.76
   2  -1 -27   26.49    8.78
   2  -1 -27   23.80   12.69
  -2  -1  27   22.69    7.01
   2  -1 -27   19.64   14.17
   2  -1 -26   12.80    6.46
  -2  -1  26    6.00    3.16
   2  -1 -26    9.16    4.61
   2  -1 -26   11.96    8.15
  -2  -1  25   25.51    6.40
   2  -1 -25   20.77   10.77
   2  -1 -25   13.79    5.42
   2  -1 -25   14.56    8.73
   2  -1 -24   -0.42    3.95
  -2  -1  24    3.70    2.51
   2  -1 -24   -3.94    6.22
   2  -1 -24    3.47    3.13
   2  -1 -23    8.87    4.09
  -2  -1  23   19.30    5.48
   2  -1 -23    5.24    4.06
   2  -1 -23    9.73    5.66
  -2  -1  22    0.44    2.68
   2  -1 -22    1.31    2.05
   2  -1 -22    3.10    0.40
   2  -1 -22    0.50    4.24
   2  -1 -21   56.75   14.02
   2  -1 -21   37.39    8.43
  -2  -1  21   48.87    8.34
   2  -1 -21   33.16   13.90
   2  -1 -20   31.68   10.64
   2  -1 -20   42.12    8.49
  -2  -1  20   62.66   13.18
  -2  -1  20   65.71    9.18
   2  -1 -20   25.93   12.75
   2  -1 -19   44.71    8.24
  -2  -1  19   54.88    8.33
   2  -1 -19   49.28   12.23
  -2  -1  19   32.39    8.93
   2  -1 -19   37.47   13.64
   2  -1 -18   69.43   15.05
   2  -1 -18  108.17   13.27
  -2  -1  18  129.45   12.26
   2  -1 -18   70.55   18.39
  -2  -1  18   83.79   14.37
   2  -1 -17  174.14   22.09
  -2  -1  17  197.09   15.07
  -2  -1  17  166.62   20.08
   2  -1 -17  140.85   14.14
  -2  -1  16  215.92   15.82
   2  -1 -16  235.84   19.70
   2  -1 -16  187.55   22.12
   2  -1 -16  205.03   16.75
   2  -1 -16  151.90   23.71
  -2  -1  16  203.18   21.68
  -2  -1  16  183.21   19.93
  -2  -1  15  134.86   16.73
   2  -1 -15  112.56   16.27
  -2  -1  15  135.45   17.64
  -2  -1  15  152.36   12.30
   2  -1 -15  155.02   15.17
   2  -1 -15  109.71   20.24
  -2  -1  15  151.11   13.84
   2  -1 -15  136.04   13.16
   2  -1 -14  103.03   15.23
  -2  -1  14  125.41   12.17
  -2  -1  14  112.21   15.77
   2  -1 -14  119.02   13.01
   2  -1 -14  120.16   12.04
   2  -1 -14   96.92   18.54
  -2  -1  14  133.32   15.77
  -2  -1  14  128.62   11.10
   2  -1 -13  217.45   21.40
  -2  -1  13  224.75   14.52
  -2  -1  13  212.90   15.89
   2  -1 -13  206.25   15.34
  -2  -1  13  214.47   21.79
   2  -1 -13  186.27   23.66
  -2  -1  13  205.12   20.17
   2  -1 -13  208.83   17.29
   2  -1 -12  351.03   26.49
  -2  -1  12  379.29   19.38
   2  -1 -12  327.92   21.68
  -2  -1  12  391.12   21.42
  -2  -1  12  281.21   26.18
   2  -1 -12  344.76   20.13
   2  -1 -12  306.42   30.39
  -2  -1  12  322.64   25.05
  -2  -1  11  322.75   17.28
  -2  -1  11  333.34   19.01
   2  -1 -11  279.25   23.17
   2  -1 -11  272.59   27.47
   2  -1 -11  307.45   17.61
  -2  -1  11  235.31   24.19
   2  -1 -11  302.48   19.95
  -2  -1  11  293.67   23.34
   2  -1 -10  138.05   12.49
   2  -1 -10  149.54   11.31
   2  -1 -10  166.42   16.56
  -2  -1  10  140.82   16.08
  -2  -1  10  171.33   11.60
  -2  -1  10  104.33   16.77
  -2  -1  10  167.86   12.85
   2  -1 -10  127.00   17.77
  -2  -1   9  125.15   13.94
  -2  -1   9  125.57    9.60
   2  -1  -9  109.41   13.53
   2  -1  -9   94.54   15.01
   2  -1  -9  118.66   11.32
   2  -1  -9  115.98    9.46
  -2  -1   9  121.55   10.49
  -2  -1   8  113.16   10.14
   2  -1  -8   96.25   12.22
   2  -1  -8   84.02    9.06
   2  -1  -8  124.44    8.85
  -2  -1   8  105.82    8.41
   2  -1  -8   96.77   14.29
  -2  -1   8   99.07   12.21
  -2  -1   8   69.35   13.40
  -2  -1   7   62.76   12.77
  -2  -1   7   89.99    7.45
   2  -1  -7   91.75    8.94
   2  -1  -7   74.37   10.21
  -2  -1   7   85.60   10.58
   2  -1  -7   75.97   12.80
   2  -1  -7   92.22    7.51
  -2  -1   7   89.87    8.35
   2  -1  -6  147.56   10.57
  -2  -1   6  134.69    9.06
   2  -1  -6  116.62   12.41
  -2  -1   6  111.47   12.52
   2  -1  -6  121.80   15.20
   2  -1  -6  149.17    9.18
  -2  -1   6  144.18   10.42
  -2  -1   6   91.64   15.78
  -2  -1   5  114.14    7.70
   2  -1  -5   96.96   12.87
  -2  -1   5  118.66    8.95
   2  -1  -5  127.18    9.33
   2  -1  -5  114.84    7.77
   2  -1  -5   97.02   11.06
  -2  -1   5   96.29   13.95
   2  -1  -4   18.79    4.65
  -2  -1   4   25.60    3.84
   2  -1  -4   24.21    3.91
  -2  -1   4   29.57    7.12
  -2  -1   4   21.98    3.28
   2  -1  -4   20.73    2.91
   2  -1  -4   22.96    6.44
   2  -1  -3   34.98    4.05
  -2  -1   3   34.45    6.91
  -2  -1   3   44.92    5.30
   2  -1  -3   32.22    5.01
  -2  -1   3   27.95    3.70
   2  -1  -3   29.93    3.32
   2  -1  -3   30.00    6.24
   2  -1  -2  161.34    7.39
   2  -1  -2  191.18    9.66
  -2  -1   2  183.72   11.64
   2  -1  -2  179.17   15.22
  -2  -1   2  176.37   14.86
  -2  -1   1  315.39   18.73
   2  -1  -1  251.41    9.34
   2  -1  -1  327.95   12.50
  -2  -1   1  294.44   15.20
   2  -1  -1  232.25   13.87
   2  -1  -1  231.70   18.98
  -2  -1   0  316.53   17.27
   2  -1   0  304.97   11.89
  -2  -1   0  270.04   14.53
   2  -1   0  215.79   11.79
   2  -1   0  210.23   16.59
  -2  -1  -1  247.10   13.80
  -2  -1  -1  244.36   13.08
   2  -1   1  257.63   11.07
  -2  -1  -2  269.78   13.57
  -2  -1  -2  220.71   14.15
   2  -1   2  198.89    8.05
  -2  -1  -2  248.59   13.54
   2  -1   2  272.99   10.82
   2  -1   2  237.14   13.29
   2  -1   3  183.57    9.51
   2  -1   3  161.94    8.72
  -2  -1  -3  181.59   11.88
  -2  -1  -3  191.71   12.42
   2  -1   3  180.40    8.03
  -2  -1  -3  203.57   12.08
  -2  -1  -4  155.87   11.56
   2  -1   4  142.78    6.31
   2  -1   4  152.72    7.55
  -2  -1  -4  153.19   10.70
   2  -1   4  124.88    8.10
  -2  -1  -4  170.90   10.64
  -2  -1  -4  156.36   10.86
  -2  -1  -5  159.95   11.78
  -2  -1  -5  182.14   15.08
   2  -1   5  191.53   11.05
   2  -1   5  232.43   10.78
  -2  -1  -5  246.92   13.64
  -2  -1  -5  181.10   13.59
  -2  -1  -6  295.37   16.08
  -2  -1  -6  331.52   16.86
   2  -1   6  287.22   14.54
   2  -1   6  290.55   14.15
  -2  -1  -6  302.04   17.30
   2  -1   6  323.74   15.46
   2  -1   7  146.71   10.16
  -2  -1  -7  158.42   11.65
  -2  -1  -7  193.23   12.61
   2  -1   7  156.33   10.30
  -2  -1  -7  119.96   13.77
  -2  -1  -7  171.89   13.28
  -2  -1  -7  145.54   12.99
   2  -1   7  184.66   11.80
  -2  -1  -8   23.85    4.76
   2  -1   8   26.26    4.40
  -2  -1  -8   21.99    4.65
  -2  -1  -8   22.70    5.71
   2  -1   8   26.16    4.34
  -2  -1  -8   22.06    5.40
   2  -1   8   33.57    5.22
  -2  -1  -9   51.17    7.92
   2  -1   9   57.02    7.02
  -2  -1  -9   65.48    8.42
  -2  -1  -9   49.89    8.75
   2  -1   9   30.78    6.59
  -2  -1  -9   73.78    8.90
   2  -1   9   59.90    6.22
   2  -1   9   73.86    8.88
  -2  -1 -10  137.32   16.23
  -2  -1 -10  149.14   14.17
   2  -1  10  102.09   13.20
  -2  -1 -10  156.65   14.58
   2  -1  10  156.41   12.52
  -2  -1 -10  204.01   16.76
   2  -1  10  169.53   11.48
   2  -1  10  229.79   16.45
  -2  -1 -11  173.47   15.06
  -2  -1 -11  175.67   14.86
  -2  -1 -11  173.94   15.16
   2  -1  11  172.38   13.81
   2  -1  11  102.07   14.43
   2  -1  11  177.32   12.63
   2  -1  11  251.45   17.73
  -2  -1 -11  137.54   17.20
  -2  -1 -12  137.73   14.44
   2  -1  12  119.92   10.99
  -2  -1 -12  135.98   13.93
  -2  -1 -12  144.19   13.21
  -2  -1 -12   98.27   15.24
   2  -1  12  139.21   12.93
   2  -1  12   98.72   13.61
  -2  -1 -13   66.60   10.11
  -2  -1 -13   54.21    8.07
   2  -1  13   65.14    7.97
   2  -1  13   64.09    8.64
   2  -1  13   43.91    9.13
  -2  -1 -13   65.41   10.48
   2  -1  13   75.27   10.47
  -2  -1 -13   33.16    9.51
   2  -1  14   14.91    4.34
  -2  -1 -14    5.93    3.22
   2  -1  14  112.70   20.83
  -2  -1 -14    3.48    2.06
   2  -1  14   54.31   11.45
   2  -1  14   94.26   15.20
  -2  -1 -14    2.51    1.66
   2  -1  15    2.58    1.55
   2  -1  15    2.50    1.66
  -2  -1 -15    3.21    2.02
  -2  -1 -15    1.86    2.97
   2  -1  15    7.06    2.74
   2  -1  15    3.47    2.49
  -2  -1 -15   -0.04    1.63
  -2  -1 -16   20.09    6.39
  -2  -1 -16   18.43    5.61
   2  -1  16   21.65    4.99
   2  -1  16   26.05    6.09
  -2  -1 -16   21.39    6.97
   2  -1  16   11.09    5.67
  -2  -1 -16   26.25    7.52
   2  -1  16   16.35    5.40
   2  -1  17   72.93    9.42
  -2  -1 -17   71.94   10.23
   2  -1  17   63.58   10.74
   2  -1  17   54.32   12.18
  -2  -1 -17   56.45   12.19
  -2  -1 -17   68.29   12.88
   2  -1  18    7.01    2.42
  -2  -1 -18    6.77    3.94
   2  -1  18    5.37    2.53
  -2  -1 -18    7.25    3.29
  -2  -1 -18    5.08    5.08
  -2  -1 -19   30.43    8.12
   2  -1  19   24.89    9.59
  -2  -1 -19   30.52    7.50
   2  -1  19   35.78    7.46
  -2  -1 -19   35.62    9.64
  -2  -1 -20   64.47   10.71
   2  -1  20   62.09    9.67
  -2  -1 -20   73.35   14.66
  -2  -1 -20   72.59   14.43
  -2  -1 -21   83.39   14.95
   2  -1  21   87.34   11.42
  -2  -1 -21   78.87   11.79
  -2  -1 -21   93.92   17.16
   2  -1  22  146.74   15.07
  -2  -1 -22  168.36   23.01
  -2  -1 -22  158.40   17.56
  -2  -1 -22  149.90   22.13
   2  -1  23  240.18   20.56
  -2  -1 -23  215.81   28.22
  -2  -1 -23  245.49   28.73
  -2  -1 -23  212.46   20.72
  -2  -1 -24  103.30   15.10
  -2  -1 -24  121.24   21.91
   2  -1  24  136.46   15.19
  -2  -1 -24  131.45   21.34
  -2  -1 -25  118.75   21.08
   2  -1  25  139.31   15.88
  -2  -1 -25   99.39   21.21
  -2  -1 -25  140.80   17.35
  -2  -1 -26   54.36   11.42
   2  -1  26   52.91    9.86
  -2  -1 -26   61.26   16.53
  -2  -1 -26   53.96   15.05
  -2  -1 -27   96.08   21.70
  -2  -1 -27  108.27   21.50
  -2  -1 -27   90.71   14.87
   2  -1  27  103.23   14.40
   2  -1  28   69.83   11.96
  -2  -1 -28   55.21   16.49
  -2  -1 -28   59.64   12.44
  -2  -1 -28   47.68   15.24
  -2  -1 -29   26.17    9.35
  -2  -1 -29   26.46   11.89
   2  -1  29   33.28    8.55
  -2  -1 -29   10.43    7.94
   2   0 -30   53.24   18.50
   2   0 -30   91.46   15.73
  -2   0  30   88.45   13.83
   2   0 -30   70.14   19.10
   2   0 -29   -3.32    5.23
   2   0 -29   -3.10    1.32
  -2   0  29    1.75    2.33
   2   0 -28   53.59   18.99
  -2   0  28   88.67   13.38
   2   0 -28   96.35   15.39
   2   0 -28   86.15   19.93
   2   0 -27   12.62   12.51
   2   0 -27    3.10    4.04
  -2   0  27    5.18    3.82
   2   0 -27   -1.06    2.47
   2   0 -26  216.21   37.47
   2   0 -26  249.58   32.66
   2   0 -26  265.86   24.48
  -2   0  26  231.82   21.31
   2   0 -25    9.27   10.27
   2   0 -25   -0.81    1.80
   2   0 -25    4.26    5.26
  -2   0  25   -1.61    2.09
   2   0 -24  703.77   41.30
   2   0 -24  770.16   56.87
  -2   0  24  844.97   42.23
   2   0 -24  734.82   67.87
  -2   0  23   -1.09    1.76
   2   0 -23   -1.05    1.39
   2   0 -23    0.34    3.22
   2   0 -22  444.76   29.22
  -2   0  22  414.15   26.88
   2   0 -22  408.44   38.39
   2   0 -22  333.19   42.32
   2   0 -21    2.47    2.66
   2   0 -21   -1.45    1.87
  -2   0  21   -1.23    1.89
  -2   0  20  815.20   38.97
   2   0 -20  854.82   40.91
   2   0 -20  719.25   61.02
   2   0 -20  811.45   52.99
   2   0 -19    1.65    2.04
   2   0 -19   -0.19    1.00
  -2   0  19   -0.16    1.26
   2   0 -19   -2.91    2.21
   2   0 -18   95.04   15.66
  -2   0  18   97.32   10.89
  -2   0  18   92.46   14.47
   2   0 -18   98.37   11.30
   2   0 -18   83.57   17.38
  -2   0  17   -2.85    2.01
   2   0 -17   -3.11    3.16
   2   0 -17    0.94    1.66
  -2   0  17    0.05    1.82
   2   0 -17   -1.13    1.58
   2   0 -17   -6.50    6.59
  -2   0  16 1416.57   54.37
   2   0 -16 1472.62   55.82
   2   0 -16 1333.26   65.62
  -2   0  16 1388.78   51.70
  -2   0  16 1125.29   69.68
  -2   0  16 1503.54   63.97
  -2   0  16 1665.60   68.76
   2   0 -16 1080.79   70.86
   2   0 -16 1421.17   53.24
  -2   0  15    0.86    2.12
   2   0 -15    2.01    1.27
  -2   0  15    0.66    0.86
  -2   0  15    1.98    2.78
   2   0 -15    0.50    1.77
  -2   0  15   -0.58    0.65
  -2   0  15    0.07    2.28
   2   0 -15    1.28    1.73
   2   0 -15   -5.28    6.99
   2   0 -14  214.80   15.88
  -2   0  14  219.17   16.14
   2   0 -14  219.98   21.79
   2   0 -14  212.38   16.20
  -2   0  14  215.17   15.17
  -2   0  14  251.01   22.36
   2   0 -14  206.51   26.09
  -2   0  14  228.95   20.21
  -2   0  13    1.80    1.40
  -2   0  13    4.35    1.98
  -2   0  13    0.41    1.33
   2   0 -13    2.17    2.43
   2   0 -13   -1.13    0.66
  -2   0  13    1.52    2.66
   2   0 -13    0.92    1.05
   2   0 -13    2.08    4.46
  -2   0  12 1284.77   47.81
   2   0 -12 1447.81   49.89
   2   0 -12 1339.77   58.65
  -2   0  12 1324.42   47.02
  -2   0  12 1475.56   61.33
   2   0 -12 1137.46   65.16
  -2   0  12 1534.67   58.65
   2   0 -12 1376.09   48.22
   2   0 -11   -1.26    1.65
  -2   0  11   -1.44    1.83
  -2   0  11    3.36    1.23
   2   0 -11    1.32    1.77
   2   0 -11   -0.23    1.48
  -2   0  11    2.90    2.70
  -2   0  11    0.65    1.29
   2   0 -11    2.70    3.65
   2   0 -10  221.86   13.85
   2   0 -10  229.74   14.54
   2   0 -10  208.66   18.47
  -2   0  10  256.08   14.80
  -2   0  10  239.03   14.04
  -2   0  10  245.10   20.67
   2   0 -10  218.39   22.83
  -2   0  10  244.71   18.74
  -2   0   9    3.41    2.25
   2   0  -9    1.96    1.76
  -2   0   9    0.32    1.25
   2   0  -9    0.09    1.19
   2   0  -9    2.32    1.58
  -2   0   9    1.12    2.07
  -2   0   9    2.14    3.77
   2   0  -8   57.49    8.43
  -2   0   8   62.76    6.12
   2   0  -8   61.63    6.13
   2   0  -8   71.69    6.91
  -2   0   8   63.50    6.23
  -2   0   8   71.68   10.70
  -2   0   8   54.22    7.74
   2   0  -8   49.47    9.60
  -2   0   7    0.49    0.60
   2   0  -7   -0.20    1.04
   2   0  -7    2.40    1.50
   2   0  -7   -0.95    0.75
  -2   0   7   -0.41    0.75
  -2   0   7   -0.17    0.73
  -2   0   7    0.46    1.41
   2   0  -7    1.44    2.46
   2   0  -6  351.10   20.84
  -2   0   6  386.67   16.48
   2   0  -6  402.96   17.16
   2   0  -6  329.97   26.45
   2   0  -6  387.69   16.58
  -2   0   6  336.83   20.56
  -2   0   6  340.06   24.72
  -2   0   6  379.21   16.35
   2   0  -5    0.03    3.52
   2   0  -5   -0.23    0.91
  -2   0   5    1.81    1.51
   2   0  -5   -1.15    1.01
   2   0  -5    0.61    0.85
  -2   0   5    0.69    0.50
  -2   0   5    1.48    1.11
  -2   0   5    0.28    2.57
  -2   0   4  697.08   23.62
  -2   0   4  651.82   28.52
  -2   0   4  717.22   23.55
   2   0  -4  691.64   23.79
   2   0  -4  711.36   23.56
  -2   0   4  566.82   34.01
   2   0  -4  519.78   33.14
  -2   0   3   -2.07    1.50
   2   0  -3    3.13    3.96
  -2   0   3    6.01    2.50
   2   0  -3    7.08    3.28
  -2   0   2  717.99   23.13
   2   0  -2  725.77   23.36
  -2   0   2  727.95   23.02
  -2   0   2  659.99   33.62
   2   0  -2  656.46   32.52
   2   0  -1   -0.35    0.70
  -2   0   1    0.11    0.47
   2   0  -1    0.33    0.68
   2   0   0 4864.68  111.26
  -2   0   0 4635.04  109.19
  -2   0   0 4051.37  119.83
   2   0   0 4244.09  118.64
   2   0   1    0.39    0.50
   2   0   1   -0.13    0.17
  -2   0  -1    0.07    0.04
  -2   0  -1   -0.18    0.44
   2   0   2   18.04    1.87
  -2   0  -2   21.68    3.24
   2   0   2   18.64    2.79
  -2   0  -2   17.89    2.54
  -2   0  -2   16.62    1.77
  -2   0  -2   16.96    2.21
   2   0   3    0.41    0.18
  -2   0  -3    0.08    0.33
  -2   0  -3   -0.22    0.41
   2   0   3   -0.57    0.40
   2   0   3   -0.30    0.66
   2   0   3    0.84    0.75
  -2   0  -3   -0.35    0.74
  -2   0  -3   -0.59    0.33
   2   0   4  306.36   13.36
  -2   0  -4  313.60   13.84
  -2   0  -4  302.73   13.05
  -2   0  -4  300.95   14.11
   2   0   4  305.02   14.13
   2   0   4  306.49   12.70
  -2   0  -4  312.56   13.93
   2   0   4  305.95   12.85
  -2   0  -5   -0.28    1.15
  -2   0  -5   -0.90    0.39
  -2   0  -5    0.52    0.66
   2   0   5    0.24    0.78
  -2   0  -5    0.04    0.37
   2   0   5   -0.64    0.62
   2   0   5   -0.33    1.22
   2   0   5   -0.94    0.85
  -2   0  -6 4552.53  119.21
   2   0   6 4097.48  121.06
   2   0   6 4356.16  121.88
   2   0   6 4693.22  122.42
  -2   0  -6 4449.12  121.77
  -2   0  -6 4029.34  123.74
   2   0   6 4307.55  119.92
  -2   0  -7   -0.82    1.39
  -2   0  -7   -1.20    0.20
  -2   0  -7    0.13    0.82
   2   0   7    0.44    0.73
   2   0   7   -1.75    1.87
   2   0   7   -0.42    0.57
  -2   0  -7   -0.95    2.29
   2   0   7   -0.59    0.92
   2   0   8  780.17   30.71
  -2   0  -8  776.98   31.08
   2   0   8  739.49   32.54
   2   0   8  830.51   30.04
  -2   0  -8  734.77   30.95
   2   0   8  760.18   30.63
  -2   0  -9    0.61    0.74
  -2   0  -9   -1.67    1.38
   2   0   9   -0.47    0.55
   2   0   9    0.01    1.75
   2   0   9    1.17    1.28
  -2   0  -9   -0.99    1.34
   2   0  10  136.89   11.14
   2   0  10  154.11   12.21
  -2   0 -10  150.48   10.94
  -2   0 -10  131.99   11.55
   2   0  10  138.11   13.55
   2   0  10  154.83   11.53
  -2   0 -10  137.08   11.84
  -2   0 -11   -1.35    1.21
   2   0  11   -1.44    1.37
  -2   0 -11    2.36    2.22
   2   0  11   -1.74    1.41
   2   0  11    2.15    1.74
   2   0  11   -1.24    1.51
  -2   0 -11   -0.34    1.43
   2   0  12  565.09   27.43
  -2   0 -12  650.94   31.06
  -2   0 -12  612.39   27.21
   2   0  12  634.11   29.04
   2   0  12  649.87   30.61
   2   0  12  605.65   33.58
  -2   0 -12  601.64   30.84
   2   0  13   -0.78    1.41
  -2   0 -13    0.72    1.59
   2   0  13   -1.24    1.14
   2   0  13    0.10    1.20
  -2   0 -13   -0.31    1.00
   2   0  13   -0.14    1.30
  -2   0 -13   -0.52    1.37
  -2   0 -13   -0.40    0.59
   2   0  14  435.55   24.29
   2   0  14  479.07   26.09
  -2   0 -14  465.34   24.47
   2   0  14  496.62   27.86
  -2   0 -14  506.05   28.24
   2   0  14  441.38   30.48
  -2   0 -14  510.01   28.35
  -2   0 -14  432.44   27.65
   2   0  15   -0.69    0.46
   2   0  15    0.15    1.27
  -2   0 -15    1.91    1.47
  -2   0 -15   -1.89    2.33
   2   0  15   -2.45    1.81
   2   0  15    1.97    1.06
  -2   0 -15    1.12    1.90
  -2   0 -15   -0.51    0.45
   2   0  16 1312.70   51.75
  -2   0 -16 1313.46   55.54
  -2   0 -16 1452.43   58.94
  -2   0 -16 1362.65   51.74
   2   0  16 1405.45   55.19
   2   0  16 1316.43   63.39
   2   0  16 1368.53   57.06
  -2   0 -16 1365.90   59.47
   2   0  17   -0.76    1.74
  -2   0 -17    1.90    1.85
  -2   0 -17    1.05    1.99
  -2   0 -17    0.45    0.73
   2   0  17    0.13    1.66
  -2   0 -17   -0.83    2.34
   2   0  18 1536.39   74.40
   2   0  18 1656.45   62.02
  -2   0 -18 1778.01   72.40
  -2   0 -18 1676.34   62.32
  -2   0 -18 1653.33   71.04
  -2   0 -19    1.76    1.88
   2   0  19    0.28    0.87
  -2   0 -19   -0.69    1.97
  -2   0 -19   -0.14    0.29
   2   0  20   92.94   11.64
  -2   0 -20   74.93   13.57
  -2   0 -20   87.48   11.47
  -2   0 -20   94.79   15.11
  -2   0 -21    4.10    2.83
   2   0  21    2.91    1.78
  -2   0 -21    0.64    4.02
   2   0  22   38.40    7.86
  -2   0 -22   48.04    8.75
  -2   0 -22   30.87    9.45
  -2   0 -22   27.95    8.99
  -2   0 -23   -2.33    4.17
  -2   0 -23   -0.22    0.92
   2   0  23   -0.83    0.66
  -2   0 -23   -0.27    5.13
  -2   0 -24   22.59    6.10
  -2   0 -24   34.60   10.00
   2   0  24   24.36    6.41
  -2   0 -24   36.05   11.86
  -2   0 -25   -1.71    2.89
   2   0  25   -0.85    1.49
  -2   0 -25    1.71    2.72
  -2   0 -25    0.34    5.39
  -2   0 -26    6.16    6.14
  -2   0 -26    5.56    3.51
   2   0  26    1.51    2.19
  -2   0 -26    4.60    5.72
  -2   0 -27    4.12    5.32
  -2   0 -27    1.15    3.40
  -2   0 -27    6.44    4.39
   2   0  27    4.80    3.67
  -2   0 -28   45.94   13.60
   2   0  28   64.71   11.39
  -2   0 -28   34.06   14.21
  -2   0 -28   61.37   12.36
  -2   0 -29    0.15    1.13
   2   0  29    0.56    1.83
  -2   0 -29   -0.39    1.40
  -2   1  30    9.92    5.70
   2   1 -30    2.95    4.69
   2   1 -30   22.35   13.92
   2   1 -30   12.27    6.84
   2   1 -29   21.09    7.69
  -2   1  29   31.81    8.80
   2   1 -29   14.15   12.91
   2   1 -29   10.66    7.94
   2   1 -28   10.70    7.24
   2   1 -28   -2.86    7.01
  -2   1  28   22.34    7.43
   2   1 -28   13.28    5.83
   2   1 -27   19.92   13.22
  -2   1  27   22.53    7.15
   2   1 -27   23.06   11.04
   2   1 -27   19.36    7.44
  -2   1  26    6.47    4.02
   2   1 -26   10.55    9.13
   2   1 -26   19.62   11.14
   2   1 -26   10.35    5.61
   2   1 -25    7.64    5.23
  -2   1  25   25.17    6.70
   2   1 -25   23.31   10.33
   2   1 -25   22.28    7.51
  -2   1  24    1.89    1.94
   2   1 -24    1.16    1.49
   2   1 -24    0.87    2.32
   2   1 -23   13.81    8.12
   2   1 -23    8.44    8.45
  -2   1  23   11.64    5.13
   2   1 -23    9.14    4.82
   2   1 -22   -5.16    5.79
   2   1 -22    3.95    5.62
  -2   1  22    1.68    3.39
   2   1 -22   -1.19    1.23
   2   1 -21   25.15   13.71
  -2   1  21   52.77    9.52
   2   1 -21   38.13    8.61
   2   1 -21   36.09   11.75
   2   1 -20   35.11   10.88
  -2   1  20   43.75    8.27
   2   1 -20   53.90    9.86
   2   1 -20   29.59   11.22
   2   1 -19   38.26   12.05
   2   1 -19   34.17   12.94
   2   1 -19   47.98    8.93
  -2   1  19   46.66    8.31
   2   1 -18  113.79   13.06
   2   1 -18  101.41   18.15
   2   1 -18  125.91   13.94
  -2   1  18  127.83   13.56
   2   1 -17  127.81   24.31
   2   1 -17  183.79   23.13
   2   1 -17  190.90   17.12
   2   1 -17  192.67   16.67
  -2   1  17  132.84   14.53
  -2   1  16  156.84   15.51
   2   1 -16  227.46   17.88
  -2   1  16  212.78   17.08
   2   1 -16  215.47   17.62
   2   1 -16  198.69   23.41
   2   1 -16  143.99   24.34
   2   1 -15   91.99   17.99
  -2   1  15  167.36   14.68
   2   1 -15  146.31   13.45
  -2   1  15  154.56   17.81
   2   1 -15  133.51   17.98
  -2   1  15  136.09   13.63
  -2   1  15  109.57   19.28
   2   1 -15  152.12   13.72
  -2   1  14  119.86   11.98
   2   1 -14  127.88   16.80
   2   1 -14  131.53   12.43
   2   1 -14  134.25   12.89
  -2   1  14   82.36   16.85
  -2   1  14  131.74   17.46
  -2   1  14  116.94   14.79
   2   1 -14  104.30   19.25
  -2   1  14  123.58   12.32
   2   1 -13  230.48   21.84
   2   1 -13  227.40   16.03
  -2   1  13  220.61   16.17
  -2   1  13  211.32   15.96
   2   1 -13  220.57   16.22
  -2   1  13  164.91   22.47
  -2   1  13  232.88   22.53
  -2   1  13  253.44   21.53
   2   1 -13  159.65   23.81
   2   1 -12  359.29   27.12
   2   1 -12  355.84   20.50
  -2   1  12  349.97   20.36
  -2   1  12  335.72   20.37
   2   1 -12  342.96   20.41
  -2   1  12  359.77   27.49
  -2   1  12  296.70   23.52
   2   1 -12  258.13   29.74
  -2   1  12  281.22   28.92
  -2   1  11  335.26   18.81
  -2   1  11  229.62   24.35
   2   1 -11  295.80   17.31
   2   1 -11  321.06   18.81
  -2   1  11  308.25   18.30
  -2   1  11  289.99   24.50
  -2   1  11  289.72   22.56
   2   1 -11  247.97   28.53
   2   1 -11  298.83   23.80
  -2   1  10  160.16   12.15
  -2   1  10  158.74   12.75
   2   1 -10  169.94   13.00
   2   1 -10  158.01   15.91
   2   1 -10  144.70   11.52
  -2   1  10  135.45   18.30
  -2   1  10  170.40   18.10
   2   1 -10  122.68   19.64
  -2   1  10  170.13   16.27
   2   1  -9  104.21   16.05
   2   1  -9  122.16    9.74
  -2   1   9  136.69   10.67
   2   1  -9  137.38   11.05
  -2   1   9  112.53   10.55
  -2   1   9  131.07   14.94
  -2   1   9   97.07   14.83
  -2   1   9  119.31   13.38
  -2   1   8  118.28    9.04
   2   1  -8  112.49    8.81
  -2   1   8   96.82   11.42
  -2   1   8  112.23    9.87
   2   1  -8  101.75    9.10
  -2   1   8  107.35   13.60
   2   1  -8  103.80   16.68
  -2   1   8  115.64   14.88
  -2   1   7   94.57    8.65
  -2   1   7  108.05   11.40
  -2   1   7   88.93   12.33
   2   1  -7   83.10    7.57
  -2   1   7  116.09    8.54
  -2   1   7  114.78   13.62
   2   1  -7   88.15   13.91
   2   1  -7   97.67    8.79
   2   1  -6  137.57   10.52
  -2   1   6  151.64    9.14
  -2   1   6  138.53   10.31
   2   1  -6  120.08    9.13
  -2   1   6  140.41   15.00
  -2   1   6  149.01   14.69
   2   1  -6  132.54   16.39
  -2   1   6  132.83   12.30
   2   1  -5  112.97    7.88
  -2   1   5  142.97    8.21
  -2   1   5  110.20    9.10
  -2   1   5  123.12   12.84
   2   1  -5  130.30    9.71
  -2   1   5  156.12   14.90
   2   1  -5  119.05   14.33
  -2   1   5  111.14   11.37
  -2   1   4   27.95    3.27
   2   1  -4   21.76    3.16
  -2   1   4   18.16    3.37
   2   1  -4   21.63    5.76
  -2   1   4   25.48    4.65
  -2   1   4   17.06    5.13
  -2   1   4   18.72    4.39
  -2   1   3   21.65    4.78
   2   1  -3   33.83    3.60
  -2   1   3   37.34    4.41
   2   1  -3   35.30    7.07
  -2   1   3   39.58    3.38
  -2   1   3   37.00    5.77
  -2   1   3   35.55    6.35
   2   1  -2  180.70   14.41
  -2   1   2  185.26    9.53
   2   1  -2  145.28    9.06
   2   1  -2  188.39   10.77
  -2   1   2  204.40    7.69
  -2   1   2  147.69   11.03
  -2   1   2  205.58   12.59
  -2   1   2  189.74   14.29
  -2   1   1  290.62   13.47
   2   1  -1  315.24   14.74
   2   1  -1  340.32   18.69
  -2   1   1  338.38   10.42
  -2   1   1  309.99   19.46
  -2   1   1  327.91   14.91
   2   1   0  269.44   13.48
   2   1   0  300.78   17.03
  -2   1   0  293.55   11.60
  -2   1   0  283.82   17.32
  -2   1   0  271.97   11.89
   2   1   1  259.98   15.03
   2   1   1  252.69   13.00
  -2   1  -1  254.59   10.87
  -2   1  -1  227.93   15.35
  -2   1  -2  236.29   10.67
   2   1   2  211.78   14.06
   2   1   2  235.54   14.11
  -2   1  -2  223.92   14.99
  -2   1  -3  241.98    8.65
   2   1   3  204.43   12.25
   2   1   3  187.81   11.70
  -2   1  -3  164.36    9.04
   2   1   3  226.38   12.84
  -2   1  -3  184.90   11.71
  -2   1  -4  183.83    8.04
   2   1   4  134.32   10.26
   2   1   4  153.31   10.98
  -2   1  -4  132.94    8.14
  -2   1  -4  146.52    9.09
   2   1   4  181.26   11.79
   2   1   4  143.75   10.35
  -2   1  -5  227.02   10.50
   2   1   5  228.77   13.92
   2   1   5  231.27   14.42
   2   1   5  198.48   14.03
  -2   1  -5  226.56   11.64
   2   1   5  225.82   14.27
   2   1   6  251.29   16.24
   2   1   6  291.30   17.50
   2   1   6  331.08   17.49
  -2   1  -6  278.35   14.79
  -2   1  -6  292.45   11.75
  -2   1  -6  357.61   14.01
   2   1   6  261.95   17.39
  -2   1  -7  154.56   11.00
  -2   1  -7  210.54   10.52
   2   1   7  181.32   12.67
   2   1   7  130.07   12.36
   2   1   7  184.95   12.83
   2   1   7  139.28   13.68
  -2   1  -7  152.34    7.84
  -2   1  -8   23.78    2.98
  -2   1  -8   31.31    3.98
   2   1   8   22.30    5.00
   2   1   8   29.84    6.08
   2   1   8   26.81    5.09
   2   1   8   30.88    5.36
  -2   1  -8   21.42    3.78
  -2   1  -9   61.30    6.51
   2   1   9   63.25    7.79
   2   1   9   58.98    7.84
   2   1   9   60.73    9.18
  -2   1  -9   67.51    6.16
  -2   1  -9   62.09    7.43
   2   1   9   65.00    8.42
   2   1  10  159.19   13.78
  -2   1 -10  155.23   12.45
   2   1  10  164.27   13.41
   2   1  10  149.37   13.18
   2   1  10  157.23   15.84
  -2   1 -10  154.96   12.92
  -2   1 -10  165.90   11.76
  -2   1 -10  179.09   11.46
  -2   1 -11  164.51   13.43
   2   1  11  195.72   15.04
  -2   1 -11  195.83   13.27
   2   1  11  186.63   15.30
   2   1  11  139.52   15.61
   2   1  11  161.12   14.42
  -2   1 -11  207.53   13.45
  -2   1 -11  181.03   14.72
   2   1  12  123.43   12.79
  -2   1 -12  136.74   11.68
   2   1  12  105.92   14.10
  -2   1 -12  129.26   12.18
   2   1  12  130.61   13.58
  -2   1 -12  134.38   13.13
   2   1  12  139.30   12.92
  -2   1 -12  132.55   12.50
  -2   1 -13   68.52    8.64
   2   1  13   60.48    8.87
   2   1  13   59.90    9.11
   2   1  13   57.55    9.33
   2   1  13   48.60    9.51
  -2   1 -13   61.06    8.94
  -2   1 -13   56.44    8.26
  -2   1 -13   70.62    9.75
  -2   1 -14    7.29    3.09
   2   1  14    3.62    3.27
   2   1  14    6.51    3.43
  -2   1 -14   40.97    7.58
   2   1  14    4.58    2.39
   2   1  14    8.90    3.65
  -2   1 -14   66.60   13.17
  -2   1 -14   53.18   10.84
   2   1  15    5.50    3.63
  -2   1 -15    3.29    1.82
   2   1  15    2.33    1.64
  -2   1 -15    3.40    2.26
  -2   1 -15    1.25    1.82
  -2   1 -15    1.22    0.52
   2   1  15    1.93    2.84
   2   1  15    1.80    1.85
  -2   1 -16   18.10    6.43
  -2   1 -16   21.02    5.11
  -2   1 -16   17.99    5.65
   2   1  16   21.54    5.70
   2   1  16   23.96    9.00
  -2   1 -16   16.65    6.06
   2   1  17   76.92   11.11
  -2   1 -17   66.21   10.37
  -2   1 -17   68.05    9.82
   2   1  17   55.85   12.20
  -2   1 -17   61.97   12.06
  -2   1 -17   59.52   11.57
  -2   1 -18    9.25    4.48
  -2   1 -18   12.47    5.54
   2   1  18    6.31    3.21
  -2   1 -18    5.85    2.68
  -2   1 -18    7.08    3.52
  -2   1 -19   35.99    8.90
   2   1  19   39.66    8.08
  -2   1 -19   32.65    9.34
  -2   1 -19   41.98   11.27
  -2   1 -19   34.18    7.40
   2   1  20   77.56   11.77
  -2   1 -20   69.73   13.62
  -2   1 -20   70.77   11.08
  -2   1 -20   41.76   11.64
   2   1  21   88.79   12.74
  -2   1 -21   70.09   14.19
  -2   1 -21   75.39   11.51
  -2   1 -21   60.03   13.99
   2   1  22  153.39   17.44
  -2   1 -22  127.77   15.42
  -2   1 -22  116.22   21.19
  -2   1 -22  140.69   20.71
  -2   1 -23  239.87   28.07
   2   1  23  244.60   22.38
  -2   1 -23  213.23   21.04
  -2   1 -23  163.48   25.36
  -2   1 -24   82.29   20.05
   2   1  24  134.66   16.36
  -2   1 -24  130.24   16.24
  -2   1 -24  113.70   20.72
  -2   1 -25  111.49   20.30
   2   1  25  130.14   17.09
  -2   1 -25  110.50   15.53
  -2   1 -25   70.42   17.70
  -2   1 -26   41.67   15.89
  -2   1 -26   49.36   13.38
   2   1  26   79.70   13.09
  -2   1 -26   59.74   12.05
   2   1  27   92.71   14.59
  -2   1 -27   67.41   16.20
  -2   1 -27   94.55   15.06
  -2   1 -28   55.11   15.61
   2   1  28   72.21   13.34
  -2   1 -28   60.40   12.55
   2   1  29   51.85   11.41
  -2   1 -29   28.40   11.48
  -2   1 -29   42.59   10.36
   2   2 -29   43.27   14.31
  -2   2  29   41.17    9.95
   2   2 -29   45.16   10.82
   2   2 -28    6.82    7.72
   2   2 -28    1.55    3.41
   2   2 -28    2.73    4.48
  -2   2  28    8.07    4.37
   2   2 -27   10.95    8.52
   2   2 -27   -3.54    3.67
   2   2 -27   11.21    9.64
  -2   2  27    4.90    3.30
  -2   2  26    6.86    3.22
   2   2 -26   -1.32    3.92
   2   2 -26    1.20    4.16
   2   2 -26    2.17    2.29
   2   2 -25    5.95    7.49
  -2   2  25    3.88    2.34
   2   2 -25    1.93    0.59
   2   2 -25    2.75    3.31
   2   2 -24    0.09    4.05
  -2   2  24    2.53    3.86
   2   2 -24   10.46   10.84
   2   2 -24    2.72    3.09
  -2   2  23   44.73    8.91
   2   2 -23   47.89   12.84
   2   2 -23   48.98    9.69
   2   2 -23   58.73   16.57
   2   2 -22  401.66   44.32
  -2   2  22  373.24   27.51
   2   2 -22  437.00   30.69
   2   2 -22  394.47   36.89
   2   2 -21  221.67   20.81
  -2   2  21  230.71   20.35
   2   2 -21  238.42   31.81
   2   2 -21  197.27   24.58
   2   2 -20    5.32    6.21
   2   2 -20    2.95    2.77
  -2   2  20    1.03    1.73
   2   2 -20    0.62    2.70
   2   2 -20    2.61    2.83
   2   2 -19   -5.38    4.36
  -2   2  19    2.99    1.02
   2   2 -19    4.78    2.67
   2   2 -19    1.67    2.21
   2   2 -19   11.96   10.83
   2   2 -18  205.34   18.58
   2   2 -18  201.85   23.80
   2   2 -18  235.00   17.87
  -2   2  18  221.09   18.52
   2   2 -18  193.18   26.20
   2   2 -17   -3.00    5.71
   2   2 -17    2.78    2.99
   2   2 -17    8.05    3.93
  -2   2  17    7.09    2.97
   2   2 -17    6.41    2.62
   2   2 -16    1.41    1.52
  -2   2  16    1.51    1.38
   2   2 -16    2.38    3.18
   2   2 -16    2.72    1.55
   2   2 -16    6.55    2.93
   2   2 -15  124.84   16.10
   2   2 -15  110.82   10.62
   2   2 -15   88.88   16.24
  -2   2  15   79.86    9.93
  -2   2  15   90.21   12.91
   2   2 -15  103.82   11.64
  -2   2  15  136.36   15.17
   2   2 -14  316.88   18.44
  -2   2  14  247.24   26.81
   2   2 -14  271.11   27.98
  -2   2  14  295.73   19.94
   2   2 -14  311.18   20.71
  -2   2  14  290.22   22.82
   2   2 -13  114.02    9.84
   2   2 -13  100.46   15.94
  -2   2  13   91.55   10.09
   2   2 -13  104.77   11.30
  -2   2  13   84.91   14.76
  -2   2  13  113.24   13.17
  -2   2  12   90.22    9.89
  -2   2  12   97.73   15.69
   2   2 -12  132.94   10.33
  -2   2  12  107.28   12.46
   2   2 -12  107.96   15.55
   2   2 -12  115.77   11.27
   2   2 -11   28.25    7.74
   2   2 -11   28.79    4.49
  -2   2  11   22.97    4.85
   2   2 -11   23.46    4.87
  -2   2  11   31.63    8.06
  -2   2  11   34.35    6.52
  -2   2  10   18.69    4.19
  -2   2  10   21.71    4.60
   2   2 -10   13.46    5.03
  -2   2  10   23.21    8.63
   2   2 -10   13.24    3.49
   2   2 -10   11.17    2.63
  -2   2  10   17.54    4.67
  -2   2   9  761.24   33.15
   2   2  -9  870.13   30.71
   2   2  -9  818.04   44.61
   2   2  -9  837.55   34.95
  -2   2   9  824.13   45.08
  -2   2   9  861.93   37.97
  -2   2   8   18.09    4.33
   2   2  -8   15.97    3.53
   2   2  -8   12.25    4.81
  -2   2   8   15.27    3.33
   2   2  -8   18.09    3.03
  -2   2   8   25.96    5.10
  -2   2   8   21.86    6.20
  -2   2   7  812.34   32.98
   2   2  -7  890.35   30.77
  -2   2   7  909.21   37.00
  -2   2   7  950.48   44.65
   2   2  -7  823.62   42.39
   2   2  -6  106.59   12.59
  -2   2   6  123.49    9.75
  -2   2   6  128.26   10.88
  -2   2   6  129.85   14.37
   2   2  -6  127.34    8.02
   2   2  -5  971.40   42.10
   2   2  -5  984.14   31.98
  -2   2   5  964.56   34.96
  -2   2   5 1093.04   44.29
  -2   2   5  988.84   36.90
  -2   2   4  101.56    7.78
   2   2  -4   79.47    8.08
  -2   2   4   96.26   10.54
  -2   2   4  110.55    7.13
   2   2  -4  108.00    6.72
   2   2  -4   98.57   10.45
  -2   2   4  110.75    8.92
   2   2  -3  223.59   10.47
   2   2  -3  225.46   15.58
  -2   2   3  233.85   10.26
   2   2  -3  214.24   13.65
  -2   2   3  241.64   15.54
  -2   2   3  231.95   12.53
  -2   2   3  221.87   11.64
  -2   2   2 1241.69   37.73
  -2   2   2 1175.96   34.59
   2   2  -2 1204.47   42.41
  -2   2   2 1326.87   43.85
   2   2  -2 1222.93   44.24
  -2   2   2 1225.25   37.99
  -2   2   1 6206.91  165.56
   2   2  -1 6349.54  172.61
  -2   2   1 6078.28  170.42
   2   2  -1 6343.18  173.93
  -2   2   1 6632.03  165.68
   2   2   0  712.51   29.95
  -2   2   0  742.57   27.48
  -2   2   0  764.85   24.40
   2   2   0  735.69   29.97
  -2   2   0  792.07   23.41
  -2   2  -1  288.20   13.84
   2   2   1  318.15   17.55
   2   2   1  317.55   17.19
  -2   2  -1  334.03   12.24
   2   2   2  425.41   20.64
   2   2   2  482.37   21.81
  -2   2  -2  457.17   15.33
   2   2   2  431.74   22.24
  -2   2  -2  468.49   17.75
   2   2   3  283.46   17.20
  -2   2  -3  323.16   13.15
   2   2   3  274.95   16.03
   2   2   3  288.55   15.82
   2   2   4   45.57    6.03
   2   2   4   58.62    6.67
   2   2   4   45.31    6.57
  -2   2  -4   52.01    3.68
  -2   2  -4   48.64    4.20
  -2   2  -4   53.71    3.57
  -2   2  -5 1872.75   50.13
   2   2   5 1799.92   58.98
  -2   2  -5 1734.23   49.86
   2   2   5 1722.53   57.85
   2   2   5 1752.75   60.91
   2   2   5 1802.97   58.08
  -2   2  -6   19.02    2.90
   2   2   6   17.00    3.83
   2   2   6   22.79    4.41
   2   2   6   21.94    4.93
   2   2   6   20.01    4.27
  -2   2  -6   17.26    2.64
   2   2   7  222.59   15.29
   2   2   7  232.98   15.60
   2   2   7  240.58   17.71
  -2   2  -7  239.31   12.47
   2   2   7  200.06   14.56
  -2   2  -7  228.33   11.65
   2   2   8  937.41   40.91
   2   2   8  728.21   34.31
   2   2   8  787.92   34.80
   2   2   8  859.88   35.76
  -2   2  -8  873.51   31.69
  -2   2  -8  903.74   30.08
  -2   2  -9    1.39    1.59
   2   2   9   -0.42    1.84
   2   2   9    2.76    2.69
   2   2   9    3.80    2.61
   2   2   9    2.50    2.11
  -2   2  -9   -0.22    0.94
   2   2  10   70.34    9.27
  -2   2 -10   65.19    8.39
   2   2  10   71.92    9.10
   2   2  10   60.11   10.00
   2   2  10   58.04    8.03
  -2   2 -10   65.18    7.13
  -2   2 -11  607.10   17.48
   2   2  11  520.34   28.36
   2   2  11  535.13   32.86
   2   2  11  553.13   28.79
  -2   2 -11  554.29   24.44
  -2   2 -11  512.89   22.17
  -2   2 -11  508.63   26.79
   2   2  11  502.54   29.08
   2   2  12  144.87   13.80
  -2   2 -12  122.59   11.02
  -2   2 -12  153.73   11.67
   2   2  12  128.44   13.58
   2   2  12  140.57   15.91
   2   2  12  118.49   12.24
  -2   2 -12  132.73   12.58
   2   2  13  838.73   40.41
  -2   2 -13  859.33   34.35
   2   2  13  805.92   44.28
   2   2  13  817.94   38.13
  -2   2 -13  723.15   35.11
   2   2  13  821.65   38.87
  -2   2 -13  845.51   38.46
  -2   2 -14  118.19   10.82
   2   2  14  125.41   13.72
   2   2  14  105.78   11.97
   2   2  14  124.86   16.54
   2   2  14  134.95   14.72
  -2   2 -14   94.08   11.68
  -2   2 -14  127.85   13.77
   2   2  15  413.86   32.27
   2   2  15  435.28   27.10
  -2   2 -15  457.05   24.18
  -2   2 -15  349.21   25.61
  -2   2 -15  423.50   27.63
  -2   2 -16   33.66    7.25
  -2   2 -16   31.76    6.21
  -2   2 -16   38.13    7.75
   2   2  16   33.46    7.07
   2   2  16   39.66   10.25
  -2   2 -16   43.13    7.11
  -2   2 -17   25.47    7.02
   2   2  17   25.63    6.59
  -2   2 -17   21.06    5.44
  -2   2 -17   19.81    5.92
  -2   2 -17   22.35    5.52
  -2   2 -18   12.88    5.71
  -2   2 -18   22.32    6.46
  -2   2 -18   19.78    5.05
  -2   2 -18   19.92    5.37
   2   2  18   17.73    5.68
  -2   2 -19   19.08    6.59
   2   2  19   18.25    5.65
  -2   2 -19   25.76    7.35
  -2   2 -19   19.22    4.91
  -2   2 -19   22.80    5.58
   2   2  20  215.08   20.54
  -2   2 -20  208.76   19.08
  -2   2 -20  198.34   23.81
  -2   2 -20  245.85   20.15
  -2   2 -20  229.76   23.93
  -2   2 -21  270.53   26.86
   2   2  21  254.07   22.77
  -2   2 -21  260.51   22.47
  -2   2 -21  232.64   27.21
  -2   2 -21  264.84   21.62
  -2   2 -22    8.96    3.09
   2   2  22    9.98    4.75
  -2   2 -22    1.40    0.95
  -2   2 -22    9.70    5.86
  -2   2 -23    3.52    0.96
  -2   2 -23    6.16    4.94
   2   2  23    6.92    4.04
  -2   2 -23    4.96    3.95
   2   2  24   13.61    5.44
  -2   2 -24    5.27    4.49
  -2   2 -24   11.00    5.10
  -2   2 -24   16.49    8.97
  -2   2 -25  108.36   19.04
   2   2  25  120.50   16.37
  -2   2 -25  125.03   16.30
   2   2  26    4.06    2.90
  -2   2 -26    1.54    1.50
  -2   2 -26    1.04    3.60
  -2   2 -27  222.04   29.75
   2   2  27  277.93   26.40
  -2   2 -27  291.54   26.35
   2   2  28  195.19   22.27
  -2   2 -28  197.78   22.10
  -2   2 -28  181.87   27.42
   2   2  29  170.76   21.29
  -2   2 -29  175.51   27.22
  -2   2 -29  184.80   22.01
  -2   3  28  104.56   17.12
   2   3 -28  131.39   19.84
  -2   3  27   65.03   12.98
   2   3 -27   48.75   11.96
   2   3 -26   19.13    8.70
   2   3 -26   26.75    8.31
  -2   3  26   30.70    9.23
   2   3 -25   15.80   10.48
  -2   3  25   10.06    5.43
   2   3 -25   16.82    6.77
   2   3 -24   -1.21    5.03
   2   3 -24   -1.40    3.43
  -2   3  24    3.28    3.71
   2   3 -23   12.50    6.09
   2   3 -23   30.47    9.34
  -2   3  23   25.26    7.70
   2   3 -22   90.68   19.95
  -2   3  22   91.61   14.32
   2   3 -22   84.24   14.62
   2   3 -21   26.03    9.79
  -2   3  21   24.79    7.00
   2   3 -21   17.20    5.27
   2   3 -21   26.73    7.80
   2   3 -20    4.89    3.15
   2   3 -20    0.87    1.59
   2   3 -20    0.10    4.27
  -2   3  20    6.67    3.74
   2   3 -19    5.48    3.03
  -2   3  19    7.43    3.65
   2   3 -19    4.87    3.11
   2   3 -19   11.94    6.96
   2   3 -18    7.65    4.82
  -2   3  18   16.30    5.33
   2   3 -18   11.73    4.37
   2   3 -18    4.60    2.74
   2   3 -17    9.16    3.67
   2   3 -17   13.05    7.05
   2   3 -17   12.86    5.15
  -2   3  17    8.62    4.61
   2   3 -16   34.99    6.13
   2   3 -16   30.75    7.12
  -2   3  16   28.00    6.65
   2   3 -16   29.19    8.58
  -2   3  15   18.77    5.22
   2   3 -15   16.99    6.68
   2   3 -15   17.13    3.87
   2   3 -15   11.03    4.10
  -2   3  14  120.42   13.50
  -2   3  14  137.54   13.86
   2   3 -14  118.00   10.48
  -2   3  14  115.13   14.58
   2   3 -14  114.06   16.41
   2   3 -14  119.61   13.66
   2   3 -13  132.34   10.82
  -2   3  13  133.87   13.09
  -2   3  13  121.98   12.73
   2   3 -13  159.18   15.58
  -2   3  13  122.03   14.52
   2   3 -13  159.04   18.66
   2   3 -12  323.09   27.25
   2   3 -12  314.47   16.91
  -2   3  12  341.76   21.60
  -2   3  12  334.46   21.45
  -2   3  12  300.97   29.57
  -2   3  12  305.36   22.92
   2   3 -11  165.07   11.97
  -2   3  11  222.92   16.52
   2   3 -11  195.01   19.70
  -2   3  11  208.39   23.68
  -2   3  11  217.55   16.40
  -2   3  11  229.21   18.50
  -2   3  10  124.81   11.91
   2   3 -10  141.39   16.26
  -2   3  10  153.67   19.15
  -2   3  10  141.27   12.42
  -2   3  10  136.87   13.78
   2   3 -10  106.43    8.77
   2   3  -9   28.88    4.41
  -2   3   9   30.82    6.02
   2   3  -9   46.12    9.44
  -2   3   9   28.21    7.59
  -2   3   9   35.57    6.84
  -2   3   9   35.66    5.85
  -2   3   8    8.98    2.98
   2   3  -8   13.44    4.94
  -2   3   8    8.12    2.86
  -2   3   8   12.44    5.45
   2   3  -8    8.08    2.16
  -2   3   8   16.75    4.24
  -2   3   7   19.90    4.57
   2   3  -7   20.53    5.53
  -2   3   7   19.41    6.46
   2   3  -7   20.85    3.44
  -2   3   7   20.49    4.19
  -2   3   7   19.41    4.64
  -2   3   6   51.22    9.96
   2   3  -6   34.73    4.36
  -2   3   6   40.03    5.83
  -2   3   6   42.22    6.61
   2   3  -6   46.06    8.41
  -2   3   6   43.96    6.51
  -2   3   5    6.24    2.45
   2   3  -5   10.21    3.86
   2   3  -5    9.92    3.22
  -2   3   5    9.65    2.69
  -2   3   5    8.16    4.31
  -2   3   5    5.39    1.87
   2   3  -5    5.96    1.88
  -2   3   4    3.37    1.54
  -2   3   4    3.24    1.43
   2   3  -4    2.76    2.41
   2   3  -4    7.14    2.99
   2   3  -4    2.52    1.37
  -2   3   4    1.32    1.99
  -2   3   4    2.77    1.60
   2   3  -3   25.93    5.67
  -2   3   3   21.33    3.86
  -2   3   3   19.25    5.22
  -2   3   3   18.79    3.32
  -2   3   3   17.35    3.45
   2   3  -3   26.23    5.44
  -2   3   2   52.30    5.75
   2   3  -2   48.57    7.62
  -2   3   2   47.55    7.63
   2   3  -2   54.34    7.83
  -2   3   2   48.99    5.07
   2   3  -1   43.53    6.91
   2   3  -1   33.08    6.41
  -2   3   1   40.38    4.67
  -2   3   1   35.91    6.45
  -2   3   1   30.19    3.56
  -2   3   0   70.19    9.14
   2   3   0   82.27    9.02
   2   3   0   96.15   10.46
  -2   3   0   69.55    4.35
  -2   3   0   82.53    6.41
   2   3   0   87.38   10.33
   2   3   1   77.07    8.49
   2   3   1   83.34   10.12
   2   3   1   80.17    9.86
  -2   3  -1   63.07    7.95
  -2   3  -1   74.90    5.72
   2   3   2  339.84   18.93
  -2   3  -2  270.83   11.35
   2   3   2  347.72   21.45
  -2   3  -2  277.30   17.00
  -2   3  -3  213.58    9.18
  -2   3  -3  228.84   14.51
   2   3   3  266.32   16.41
   2   3   3  306.81   17.45
   2   3   3  276.58   19.54
  -2   3  -4  609.57   25.59
   2   3   4  677.70   30.04
   2   3   4  682.58   33.12
   2   3   4  605.65   28.53
  -2   3  -5  371.82   17.89
   2   3   5  391.77   21.85
   2   3   5  359.66   21.18
   2   3   5  367.21   24.63
   2   3   6  794.31   38.60
   2   3   6  697.37   33.63
   2   3   6  818.72   34.70
   2   3   7  299.71   20.09
  -2   3  -7  240.13   13.47
   2   3   7  313.05   23.70
   2   3   7  282.30   19.97
  -2   3  -7  312.27   15.09
  -2   3  -8  271.49   15.52
   2   3   8  270.91   20.30
   2   3   8  309.82   20.72
   2   3   8  321.33   21.30
   2   3   8  330.25   24.97
  -2   3  -8  334.80   15.99
  -2   3  -9   68.46    8.01
   2   3   9   78.17   10.46
   2   3   9   65.10    9.79
   2   3   9   65.61   11.69
  -2   3  -9   91.71    8.08
   2   3   9   76.00   10.14
  -2   3 -10  137.32   11.79
   2   3  10  148.11   14.57
   2   3  10  110.11   15.64
   2   3  10  132.96   13.73
  -2   3 -10  161.15   11.39
   2   3  10  152.09   14.79
   2   3  11  127.41   17.11
   2   3  11  150.99   14.91
   2   3  11  159.39   16.02
  -2   3 -11  159.76   12.01
  -2   3 -11  145.87   12.96
   2   3  11  150.99   15.42
  -2   3 -12  193.42   16.07
   2   3  12  164.14   17.20
   2   3  12  195.34   18.01
   2   3  12  218.41   19.13
   2   3  12  173.73   20.28
  -2   3 -12  204.73   14.29
  -2   3 -13   61.30    8.92
  -2   3 -13   77.51    8.94
   2   3  13   58.28   12.29
   2   3  13   77.84   11.52
  -2   3 -14   49.69    7.42
  -2   3 -14   40.90    7.54
   2   3  14   54.45    9.30
   2   3  15   11.01    4.77
  -2   3 -15   14.12    5.30
  -2   3 -15    9.99    3.64
   2   3  16   -1.58    0.95
  -2   3 -16    1.76    2.77
  -2   3 -16    2.97    3.33
  -2   3 -17   40.08    4.10
  -2   3 -17   63.29   11.73
  -2   3 -17   43.51    3.53
  -2   3 -17   59.04    9.43
   2   3  17   55.30   10.44
  -2   3 -18   47.92   10.34
   2   3  18   50.15   10.78
  -2   3 -18   53.08    9.65
  -2   3 -18   49.33    4.24
  -2   3 -18   36.51    5.09
  -2   3 -19   19.23    3.86
  -2   3 -19   21.37    5.88
   2   3  19   17.56    5.55
  -2   3 -19   17.89    2.49
  -2   3 -19   23.25    8.51
  -2   3 -20   23.66    4.80
  -2   3 -20   13.05    2.64
  -2   3 -20   16.78    5.43
  -2   3 -20   15.36    7.20
   2   3  20   14.88    6.18
   2   3  21   16.85    6.26
  -2   3 -21    9.05    6.52
  -2   3 -21   14.62    4.52
  -2   3 -21   13.51    5.60
  -2   3 -22   98.25   14.53
  -2   3 -22   85.06   16.03
   2   3  22  102.73   15.44
  -2   3 -23   62.25   13.89
   2   3  23   66.18   12.98
  -2   3 -23   56.83   11.30
   2   3  24   12.37    5.17
  -2   3 -24    0.63    0.75
  -2   3 -24    8.09    3.56
   2   3  25   21.81    7.24
  -2   3 -25    7.45    5.62
  -2   3 -25   19.80    7.16
   2   3  26    8.20    5.40
  -2   3 -26   14.74    9.26
  -2   3 -26   15.03    6.84
  -2   3 -27    9.56    5.71
   2   3  27   19.85    7.74
  -2   3 -27   15.72    6.74
  -2   3 -28   39.22   10.84
   2   3  28   58.21   12.73
  -2   3 -28   35.44   12.27
   2   4 -27   14.19    7.19
  -2   4  27   17.20    5.02
   2   4 -26  130.13   18.19
  -2   4  26   97.54   15.49
   2   4 -25   15.76    7.17
  -2   4  25   10.88    6.67
   2   4 -24  188.72   26.04
  -2   4  24  183.58   21.09
   2   4 -24  169.38   20.90
  -2   4  23   19.52    7.34
   2   4 -23   18.86    6.72
   2   4 -23   27.51    8.39
   2   4 -22  835.81   54.11
   2   4 -22  787.02   47.05
  -2   4  22  738.03   44.37
   2   4 -21   -0.25    2.85
  -2   4  21    3.89    2.38
   2   4 -21   -0.73    2.74
  -2   4  20   23.47    7.04
   2   4 -20   20.95    7.90
   2   4 -20   13.17    3.57
   2   4 -19    1.25    3.49
  -2   4  19    0.71    2.54
   2   4 -19    2.06    1.55
   2   4 -18  534.38   37.58
  -2   4  18  463.98   30.95
   2   4 -18  466.23   24.59
   2   4 -17  259.54   24.13
  -2   4  17  208.00   19.69
   2   4 -17  242.26   15.88
   2   4 -16  171.14   12.45
  -2   4  16  157.33   16.13
   2   4 -16  176.11   19.12
   2   4 -15   30.86    7.71
  -2   4  15   33.42    6.89
   2   4 -15   26.60    4.54
  -2   4  14   59.43    9.09
   2   4 -14   73.79    7.21
   2   4 -14   76.85   12.11
  -2   4  13  124.23   12.94
   2   4 -13  123.85   14.94
   2   4 -13  114.32    8.79
  -2   4  13   95.99   12.70
  -2   4  13  103.57   11.88
   2   4 -12   19.49    3.30
  -2   4  12   25.69    6.05
   2   4 -12   17.13    5.32
  -2   4  12   27.09    5.92
  -2   4  12   18.87    4.86
   2   4 -11  210.31   18.06
  -2   4  11  183.69   15.46
  -2   4  11  206.42   17.40
   2   4 -11  207.62   11.53
  -2   4  11  226.55   17.17
   2   4 -10  187.31   16.78
   2   4 -10  174.60   10.20
  -2   4  10  183.73   20.80
  -2   4  10  189.02   15.12
  -2   4  10  168.04   15.09
  -2   4  10  181.58   15.09
  -2   4   9   11.33    3.48
   2   4  -9   17.74    4.90
   2   4  -9   16.28    2.75
  -2   4   9   14.38    5.19
  -2   4   9   18.58    4.67
  -2   4   9   18.98    4.77
   2   4  -8  699.98   34.67
  -2   4   8  767.11   42.76
  -2   4   8  686.05   31.92
   2   4  -8  715.77   24.93
  -2   4   8  711.72   31.86
  -2   4   8  705.07   33.06
   2   4  -7  168.49   15.16
  -2   4   7  159.97   13.32
  -2   4   7  165.24   13.09
   2   4  -7  163.42    9.30
  -2   4   7  176.62   13.35
  -2   4   7  175.65   18.35
   2   4  -6  547.74   28.77
   2   4  -6  531.88   19.92
  -2   4   6  581.71   25.82
  -2   4   6  516.61   25.26
  -2   4   6  476.11   31.97
  -2   4   6  541.52   25.50
   2   4  -6  529.72   29.14
   2   4  -5  570.79   30.69
  -2   4   5  582.95   26.49
   2   4  -5  593.06   21.84
  -2   4   5  588.24   26.24
   2   4  -5  640.51   31.13
  -2   4   5  607.20   26.42
  -2   4   4  211.69   13.97
   2   4  -4  222.50   11.28
   2   4  -4  208.21   17.12
  -2   4   4  246.03   19.98
   2   4  -4  229.79   16.96
  -2   4   4  226.72   13.50
   2   4  -3  156.58   11.33
   2   4  -3  139.56   13.98
  -2   4   3  133.34   14.13
  -2   4   3  146.82   10.56
  -2   4   3  139.21    9.54
   2   4  -3  162.41   13.98
   2   4  -2 2077.60   69.69
  -2   4   2 2081.63   61.57
  -2   4   2 2067.15   72.99
   2   4  -2 2085.65   72.71
  -2   4   2 2155.96   59.47
   2   4  -1  712.11   32.99
  -2   4   1  709.78   23.58
   2   4  -1  706.41   29.30
  -2   4   1  728.25   26.08
  -2   4   1  641.45   33.05
   2   4  -1  730.98   35.62
   2   4   0  187.36   13.20
  -2   4   0  180.88   15.29
   2   4   0  186.12   16.57
  -2   4   0  196.70   10.50
   2   4   1   20.92    5.17
  -2   4  -1   22.59    4.66
  -2   4  -1   21.80    2.86
   2   4   1   19.25    4.00
  -2   4  -2    1.66    0.63
   2   4   2    2.09    1.91
  -2   4  -2    3.62    2.54
   2   4   2    5.23    2.54
  -2   4  -3  105.10    5.33
   2   4   3  105.18   12.40
  -2   4  -3  100.33   10.15
   2   4   3  100.51    9.93
   2   4   4    2.70    3.08
  -2   4  -4    2.01    1.61
   2   4   4    3.46    1.70
   2   4   4   -0.01    1.15
   2   4   5   48.20    7.40
   2   4   5   50.33    7.21
  -2   4  -5   50.85    6.38
   2   4   5   51.46    8.77
   2   4   6   99.71   11.05
   2   4   6  106.42   11.06
  -2   4  -6  114.27   10.08
   2   4   6  101.70   13.34
   2   4   7  189.41   15.80
   2   4   7  191.02   15.77
   2   4   7  186.45   18.48
   2   4   8  325.76   25.50
   2   4   8  315.56   21.49
   2   4   8  306.64   21.58
   2   4   9  565.94   30.89
   2   4   9  589.18   31.83
   2   4   9  576.08   36.64
   2   4  10  146.87   14.70
   2   4  10  130.23   14.08
   2   4  11  115.27   13.34
   2   4  12  649.31   35.66
  -2   4 -12  659.81   30.41
   2   4  13   18.45    5.21
  -2   4 -13   18.05    4.08
   2   4  14  267.95   22.29
  -2   4 -14  270.99   21.14
  -2   4 -14  285.86   19.80
  -2   4 -15   42.45    7.39
   2   4  15   41.20    8.34
  -2   4 -15   37.30    8.50
  -2   4 -16  149.48   16.89
   2   4  16  166.11   17.89
  -2   4 -16  144.39   14.33
  -2   4 -17   97.72   12.14
  -2   4 -17   85.99   13.06
   2   4  17   82.77   12.89
  -2   4 -18   64.85   10.27
   2   4  18   69.60   12.04
  -2   4 -18   56.66   10.79
   2   4  19   72.28   12.20
  -2   4 -19   59.05   11.43
  -2   4 -19   63.69   10.18
  -2   4 -20  323.58   29.00
   2   4  20  314.93   27.31
  -2   4 -20  368.11   27.20
   2   4  21   33.01    9.00
  -2   4 -21   46.85    9.73
  -2   4 -21   42.87   10.33
  -2   4 -22   42.06   10.16
   2   4  22   50.37   10.72
  -2   4 -22   52.93   10.46
  -2   4 -23   11.47    6.64
   2   4  23   13.02    5.53
  -2   4 -23   15.99    5.75
  -2   4 -24    2.60    1.70
   2   4  24    6.92    4.58
  -2   4 -24    9.58    4.03
  -2   4 -25   34.06    9.63
   2   4  25   35.34    9.25
  -2   4 -25   49.33   11.36
  -2   4 -26    2.61    2.91
   2   4  26    9.15    5.75
  -2   4 -26   15.13    6.70
  -2   4 -27    1.07    2.27
  -2   5  25   21.94    9.07
  -2   5  24   26.42    8.91
  -2   5  23   22.64    8.30
  -2   5  22   -0.46    1.69
   2   5 -21    6.67    4.80
  -2   5  21   -1.40    0.87
  -2   5  20    5.16    3.43
   2   5 -20    2.69    1.74
  -2   5  19   19.20    6.30
   2   5 -19   23.75    6.78
  -2   5  18   64.31   12.10
   2   5 -18   45.24    9.53
  -2   5  17  200.53   20.37
   2   5 -17  226.68   21.00
   2   5 -16   88.13    8.01
  -2   5  16   97.58   13.53
   2   5 -16  113.25   14.42
  -2   5  15  227.32   20.73
   2   5 -15  207.47   12.35
   2   5 -14   61.96    6.16
  -2   5  14   63.46   11.00
   2   5 -14   77.27   11.69
  -2   5  13  126.77   14.79
   2   5 -13  149.93   15.47
   2   5 -13  115.44    8.25
   2   5 -12    6.24    1.93
  -2   5  12   13.11    5.89
  -2   5  12    7.26    3.08
   2   5 -12   10.38    4.25
  -2   5  11   14.43    5.39
   2   5 -11   23.51    5.66
   2   5 -11   16.00    2.88
  -2   5  11    7.73    3.19
  -2   5  11    9.23    4.58
  -2   5  10   21.79    6.00
  -2   5  10   17.24    5.61
   2   5 -10   21.53    3.25
  -2   5  10   21.41    6.48
   2   5 -10   24.86    6.25
  -2   5   9   88.10   11.97
   2   5  -9  104.36    7.55
  -2   5   9  109.68   12.80
  -2   5   9   93.63   12.28
   2   5  -8   80.55    6.64
   2   5  -8   86.93    8.22
  -2   5   8   79.19   10.57
  -2   5   8   60.95   10.02
   2   5  -8   95.46   11.90
  -2   5   8   83.15   11.05
  -2   5   7  266.47   19.09
   2   5  -7  297.43   21.39
   2   5  -7  254.86   14.80
   2   5  -7  227.81   12.18
  -2   5   7  203.93   17.03
   2   5  -6   55.43    5.66
  -2   5   6   49.63    7.77
   2   5  -6   72.67   11.15
   2   5  -6   67.43    7.52
  -2   5   6   44.29    7.30
  -2   5   6   51.49   11.91
   2   5  -5   45.21    6.20
   2   5  -5   39.61    4.87
  -2   5   5   49.57    7.51
  -2   5   5   35.59    6.21
  -2   5   5   35.86    9.28
   2   5  -5   44.28    8.29
   2   5  -4    2.88    1.26
   2   5  -4    0.12    0.42
   2   5  -4   -0.30    1.16
  -2   5   4    0.45    0.95
  -2   5   4    1.23    0.90
   2   5  -3    4.71    3.26
  -2   5   3    1.30    1.61
  -2   5   3    0.39    0.95
   2   5  -3    3.24    2.11
  -2   5   3    4.14    2.12
  -2   5   2    4.48    1.74
  -2   5   2    3.79    1.71
   2   5  -2    9.90    5.25
  -2   5   2    6.94    3.46
   2   5  -2    5.96    2.24
   2   5  -1   37.89    9.09
   2   5  -1   39.55    6.89
  -2   5   1   43.38    9.43
  -2   5   1   45.15    5.42
   2   5   0   42.97    7.24
  -2   5   0   45.61    5.11
  -2   5   0   42.86    8.47
   2   5   0   38.30    9.28
   2   5   1   68.94    9.30
  -2   5  -1   76.81    6.65
  -2   5  -1   87.93   11.51
   2   5   2   47.31    7.90
  -2   5  -2   38.94    8.35
  -2   5  -2   35.96    4.04
   2   5   3   50.69    8.60
  -2   5  -3   45.38    3.59
  -2   5  -3   48.87    8.53
   2   5   4    4.80    2.67
  -2   5  -4    7.03    3.05
   2   5   5   -3.24    2.54
  -2   5  -5    3.30    2.10
   2   5   5    3.22    2.14
   2   5   6    2.73    1.21
   2   5   6    2.46    1.98
   2   5   7   40.47    8.54
  -2   5  -7   43.13    7.52
   2   5   7   39.05    7.80
   2   5   8   53.83    9.36
   2   5   8   39.93    8.32
   2   5   9   86.61   12.42
   2   5  10    9.45    4.65
   2   5  11   24.89    6.94
   2   5  12    3.04    2.26
   2   5  13   15.51    5.61
   2   5  14   10.65    4.84
   2   5  15   19.35    6.95
   2   5  16   14.32    6.89
   2   5  17   46.41   10.36
   2   5  18   15.03    5.98
   2   5  19   15.25    6.88
   2   5  20    9.49    5.32
  -2   5 -20    4.91    3.07
   2   5  21   47.04   11.40
  -2   5 -21   41.00   10.11
  -2   5 -22   46.31   10.63
   2   5  22   50.10   11.83
   2   5  23   97.61   17.78
  -2   5 -23  100.02   16.38
   2   5  24   37.08   12.04
  -2   5 -24   33.96   10.59
   2   5  25  112.63   18.89
  -2   5 -25   90.12   16.53
  -2   6  23  342.77   31.01
  -2   6  22   38.72    9.80
  -2   6  21  194.33   22.24
  -2   6  20   22.18    6.98
  -2   6  19  218.18   22.59
  -2   6  18   27.06    6.98
   2   6 -18   39.26    7.85
   2   6 -17  480.39   29.22
  -2   6  17  423.84   31.27
  -2   6  16    9.35    4.55
   2   6 -16   14.80    4.97
  -2   6  15  125.63   15.42
   2   6 -15  126.46   13.87
   2   6 -14  293.39   21.91
  -2   6  14  258.00   22.53
   2   6 -13  192.37   17.32
  -2   6  13  151.68   16.43
   2   6 -12  281.83   21.35
  -2   6  12  249.93   20.94
  -2   6  11  258.10   21.26
   2   6 -11  308.58   21.99
  -2   6  10   25.70    5.77
  -2   6  10   24.29    5.60
   2   6 -10   18.28    2.03
   2   6 -10   20.23    2.21
   2   6 -10   27.07    6.25
   2   6  -9  209.21    9.84
   2   6  -9  205.02    9.05
  -2   6   9  184.59   16.67
   2   6  -9  222.97   18.63
  -2   6   9  195.02   17.12
  -2   6   8  119.42   12.58
  -2   6   8  112.56   12.63
   2   6  -8  108.04    7.25
   2   6  -8  114.61    6.77
   2   6  -7  147.41    9.28
  -2   6   7  124.78   13.03
  -2   6   7  118.94   11.97
   2   6  -7  142.31    8.15
   2   6  -6  160.09   10.42
  -2   6   6  140.34   12.46
  -2   6   6  142.88   13.45
   2   6  -6  147.37    8.77
   2   6  -5   44.77    5.70
   2   6  -5   46.26    4.74
  -2   6   5   41.90    6.23
  -2   6   5   44.93    6.91
   2   6  -4   27.70    4.82
  -2   6   4   23.80    4.45
   2   6  -4   23.54    3.61
  -2   6   4   27.50    5.56
  -2   6   3  699.88   29.75
  -2   6   3  656.78   27.10
   2   6  -3  673.33   29.09
  -2   6   2   27.70    4.65
   2   6  -2   22.85    4.86
   2   6  -1  427.50   22.88
  -2   6   1  439.87   20.38
  -2   6   0   21.55    3.48
   2   6   0   20.33    4.64
  -2   6  -1   21.12    3.20
  -2   6  -1   30.44    7.99
   2   6   1   22.92    5.36
   2   6   2  490.87   26.76
  -2   6  -2  446.20   29.47
  -2   6  -2  495.85   18.40
  -2   6  -3    5.95    1.01
  -2   6  -3    2.90    2.02
   2   6   3    3.54    1.99
  -2   6  -4    8.26    3.32
   2   6   4   13.03    4.05
  -2   6  -5  101.39   12.71
   2   6   5  103.15   12.07
  -2   6  -6   81.40   11.00
   2   6   6   92.58   11.36
   2   6   7  329.35   23.17
  -2   6  -7  305.84   22.38
   2   6   8   28.38    6.21
   2   6   9  170.45   16.99
   2   6  10   13.20    3.94
   2   6  11  156.76   17.33
   2   6  12   29.75    8.01
   2   6  13  210.94   20.96
   2   6  14   24.54    7.38
   2   6  15  259.31   24.30
   2   6  16   17.80    6.86
   2   6  17  123.96   17.10
   2   6  18   88.96   14.83
   2   6  19  311.25   29.33
   2   6  20   19.92    7.20
   2   6  21   26.96    8.54
   2   6  22   20.90    7.73
   2   6  23    3.03    3.42
  -2   7  20   -1.73    1.74
  -2   7  19   41.62   10.50
  -2   7  18   11.52    6.02
  -2   7  17   20.81    7.03
  -2   7  16   14.20    5.63
  -2   7  15   10.12    5.00
  -2   7  14   30.11    8.30
  -2   7  13   28.44    8.01
  -2   7  12   55.90   10.68
  -2   7  11   19.20    6.05
  -2   7  10   20.94    6.40
  -2   7   9    6.66    3.60
  -2   7   8   11.71    4.50
   2   7  -7    4.86    1.56
  -2   7   7    3.17    2.37
  -2   7   7    0.33    1.16
   2   7  -6    3.93    1.76
  -2   7   6    5.67    3.53
  -2   7   6    3.24    2.01
   2   7  -5    8.33    2.82
  -2   7   5   14.28    4.69
   2   7  -5   12.76    2.93
  -2   7   5   10.95    3.66
  -2   7   4    3.77    2.31
   2   7  -4    0.97    0.63
   2   7  -4    0.79    1.54
  -2   7   3    3.56    2.12
   2   7  -3    0.64    0.09
   2   7  -2    2.88    2.20
  -2   7   2    1.91    0.93
  -2   7   1    7.12    2.79
   2   7  -1    8.40    3.42
   2   7   0   15.88    4.32
  -2   7   0   12.77    3.09
  -2   7  -1   22.48    3.82
   2   7   1   29.94    6.42
   2   7   2   54.82    8.76
  -2   7  -2   50.96    4.63
   2   7   3   26.26    6.45
   2   7   4  118.72   13.72
   2   7   5   37.01    7.15
   2   7   6  120.74   14.57
   2   7   7   18.37    6.07
   2   7   8   71.75   11.90
   2   7   9   56.00   10.62
   2   7  10   98.50   14.87
   2   7  11   42.66    9.97
   2   7  12   41.98    9.91
   2   7  13   60.43   12.31
   2   7  14   21.63    7.61
   2   7  15   12.61    6.31
   2   7  16    8.28    4.96
   2   7  17    1.05    2.47
   2   7  18   25.49    9.12
   2   7  19   -3.53    4.45
   2   7  20   35.82   10.37
  -2   8  16   -0.47    1.43
  -2   8  15    4.52    3.15
  -2   8  14   26.29    7.62
  -2   8  13   15.83    6.09
  -2   8  12  121.43   16.02
  -2   8  11   44.67    9.58
  -2   8  10  175.51   18.58
  -2   8   9  112.84   14.15
  -2   8   8   35.99    7.80
  -2   8   7   21.72    5.49
  -2   8   6  462.01   28.03
  -2   8   5   69.96    9.84
  -2   8   4  632.90   31.70
  -2   8   3   40.26    6.64
   2   8  -2  414.47   22.76
  -2   8   2  449.89   23.20
   2   8  -1   96.91   10.55
   2   8   0  274.30   18.97
   2   8   1   34.92    6.81
   2   8   2   39.82    7.62
   2   8   3   13.58    4.46
   2   8   4  204.22   18.42
   2   8   5   37.91    7.95
   2   8   6  239.46   20.92
   2   8   7   75.93   11.51
   2   8   8   80.65   12.65
   2   8   9   40.27    8.54
   2   8  10  304.80   26.07
   2   8  11   90.37   14.09
   2   8  12   95.93   14.86
   2   8  13   16.42    7.33
   2   8  14   86.42   14.56
   2   8  15    9.57    4.32
   2   8  16   10.72    5.65
   2   9   7   19.75    7.38
   2   9   8    0.95    1.27
   2   9   9   40.72   10.21
  -3  -9   9   24.26   12.36
   3  -9  -9   10.03    9.50
   3  -9  -9   24.52   11.78
   3  -9  -8    3.27    6.62
  -3  -9   8    5.96    7.06
   3  -9  -8    3.73    5.57
  -3  -9   7   29.67   13.03
   3  -9  -7   17.14    9.26
   3  -9  -7    0.23    2.62
  -3  -9   6    3.48    4.38
   3  -9  -6    8.64    4.98
   3  -9  -6   -3.29    6.44
   3  -9  -5    0.71    5.08
   3  -9  -5    4.93    5.10
  -3  -9   5   -0.83    4.56
  -3  -9   5    7.23    3.43
  -3  -9   4    5.71    4.77
  -3  -9   4    8.51    3.02
   3  -9  -4    8.04    7.02
   3  -9  -4    7.49    6.54
  -3  -9   3   22.51   11.02
   3  -9  -3    5.08    5.97
   3  -9  -3   11.02    8.73
  -3  -9   3   13.73    7.18
  -3  -9   2   15.05    9.25
  -3  -9   2   10.86    6.12
   3  -9  -2   12.29    9.13
   3  -9  -2   -1.51    3.31
  -3  -9   1   16.00    7.67
   3  -9  -1   25.72   10.81
  -3  -9   1   26.77   13.07
  -3  -9   0   35.80   14.29
  -3  -9   0   20.75    7.73
   3  -9   0   38.52   14.42
   3  -9   1   45.70   13.77
  -3  -9  -1   51.40   11.51
  -3  -9  -1   47.43   16.85
   3  -9   2    9.19    7.64
  -3  -9  -2   21.92   11.71
  -3  -9  -3   11.86    9.35
   3  -9   3   22.58    9.96
  -3  -9  -3   26.78    9.33
  -3  -9  -4   35.05   12.83
   3  -9   4   21.31    9.22
  -3  -9  -4   24.02    9.26
   3  -9   5    4.20    3.88
  -3  -9  -5    4.85    7.83
  -3  -9  -5    2.80    2.76
   3  -9   6   27.54   12.01
  -3  -9  -6   17.98   10.83
  -3  -9  -6   31.06   10.67
   3  -9   7    2.78    3.43
  -3  -9  -7    2.96    6.08
  -3  -9  -7   -0.36    2.70
  -3  -9  -8   34.47   10.13
  -3  -9  -8   43.82   11.61
  -3  -8  16   51.79   15.02
   3  -8 -16   38.27   15.10
   3  -8 -16   38.99   15.35
  -3  -8  15   40.55   13.71
   3  -8 -15   32.58   14.44
   3  -8 -15   44.35   16.80
  -3  -8  14   21.19    9.48
   3  -8 -14    9.22    8.88
   3  -8 -14   12.39    9.45
  -3  -8  13  101.70   20.37
   3  -8 -13   78.55   21.21
   3  -8 -13   94.47   22.97
  -3  -8  12  124.44   23.39
   3  -8 -12  108.04   23.78
   3  -8 -12  104.16   22.86
   3  -8 -11   18.57    9.90
  -3  -8  11   33.09   10.89
   3  -8 -11   27.47   11.90
  -3  -8  10    7.25    4.34
   3  -8 -10    3.15    4.32
   3  -8 -10    2.12    5.70
  -3  -8   9   69.21   16.63
   3  -8  -9   38.50   13.36
   3  -8  -9   45.37   14.22
   3  -8  -8   78.56   18.96
  -3  -8   8  100.24   20.38
   3  -8  -8   78.88   17.91
  -3  -8   7  225.39   30.28
  -3  -8   7  216.22   19.98
   3  -8  -7  213.08   30.84
   3  -8  -7  202.32   29.27
  -3  -8   6   43.67   13.42
  -3  -8   6   31.93    7.65
   3  -8  -6   27.13   10.44
   3  -8  -6   39.86   13.57
  -3  -8   5  204.37   29.08
  -3  -8   5  194.33   19.14
   3  -8  -5  198.76   28.35
   3  -8  -5  175.00   26.23
   3  -8  -4   11.81    8.66
  -3  -8   4   25.95   10.74
  -3  -8   4    6.67    4.43
   3  -8  -4   13.17    6.66
  -3  -8   3  145.38   23.57
   3  -8  -3  117.47   20.76
   3  -8  -3  128.36   21.25
  -3  -8   3  124.86   15.63
  -3  -8   2   13.67    5.94
  -3  -8   2   13.78    6.84
   3  -8  -2   13.97    7.37
  -3  -8   2   12.60    4.83
   3  -8  -2   13.87    7.55
  -3  -8   1   68.39   16.45
   3  -8  -1   96.59   18.04
  -3  -8   1   98.41   13.45
  -3  -8   1   72.25   13.30
   3  -8  -1  103.22   18.68
  -3  -8   0  111.10   16.43
   3  -8   0  123.90   20.13
  -3  -8   0  105.54   14.23
  -3  -8   0  107.84   21.09
   3  -8   0   95.06   17.74
  -3  -8  -1    6.63    6.67
  -3  -8  -1   -1.62    2.71
   3  -8   1    2.32    3.28
  -3  -8  -1    4.81    3.43
   3  -8   1    2.22    4.26
  -3  -8  -2   12.64    7.86
   3  -8   2    9.22    5.58
  -3  -8  -2   16.95    6.62
  -3  -8  -2   25.86    6.68
   3  -8   2   22.15    8.84
   3  -8   3    8.44    6.22
  -3  -8  -3   13.05    7.80
  -3  -8  -3    5.67    3.34
  -3  -8  -3    7.75    3.93
   3  -8   3    6.74    4.29
  -3  -8  -4    2.22    3.39
   3  -8   4    1.25    1.67
  -3  -8  -4    3.89    1.72
  -3  -8  -4    1.74    2.60
   3  -8   5    5.88    4.82
  -3  -8  -5    8.57    5.59
  -3  -8  -5    6.78    4.39
  -3  -8  -5    5.23    3.16
  -3  -8  -6   -2.81    2.98
   3  -8   6    1.16    1.37
  -3  -8  -6   10.40    5.35
  -3  -8  -6    7.14    4.97
  -3  -8  -7   81.35   19.95
   3  -8   7   73.64   15.08
  -3  -8  -7   79.25   14.00
  -3  -8  -7   74.45   13.21
  -3  -8  -8   50.23   15.09
  -3  -8  -8   35.83    9.21
   3  -8   8   41.20   11.96
  -3  -8  -8   52.60   11.23
   3  -8   9  131.44   20.12
  -3  -8  -9  129.58   17.72
  -3  -8  -9  115.74   23.45
  -3  -8  -9  149.16   19.90
   3  -8  10    9.55    7.21
  -3  -8 -10    0.92    4.84
  -3  -8 -10   -0.21    0.94
  -3  -8 -10    3.80    3.22
   3  -8  11    2.17    3.84
  -3  -8 -11   19.80    6.75
  -3  -8 -11   15.20    7.91
  -3  -8 -11   16.24    6.83
  -3  -8 -12   30.67   13.43
  -3  -8 -12   22.19    7.13
  -3  -8 -12   35.27   18.54
  -3  -8 -13  392.58   47.57
  -3  -8 -13  415.75   34.94
  -3  -8 -13  413.08   37.53
  -3  -8 -14   16.57   11.51
  -3  -8 -14    6.49    4.39
  -3  -8 -14    8.39    2.93
  -3  -8 -15   75.19   15.12
  -3  -8 -15   53.36   13.26
   3  -7 -20   30.82    7.79
  -3  -7  20   47.26   15.31
   3  -7 -20   28.40   11.56
   3  -7 -20   24.50   13.74
   3  -7 -20   29.94   15.10
   3  -7 -19   39.92   13.59
   3  -7 -19   44.60    9.53
  -3  -7  19   54.42   16.04
   3  -7 -19   48.79   18.13
   3  -7 -19   53.86   19.96
   3  -7 -18   21.20    9.59
  -3  -7  18   24.08   11.70
   3  -7 -18   23.59   13.36
   3  -7 -18   13.98    8.11
   3  -7 -18   15.86    5.30
  -3  -7  17   36.93   13.39
   3  -7 -17   32.25   10.59
   3  -7 -17   38.06   16.71
   3  -7 -17   55.76   18.97
   3  -7 -17   32.59    8.16
   3  -7 -16   11.05    6.73
  -3  -7  16   17.26    8.58
   3  -7 -16   13.01    8.10
   3  -7 -16   10.90    8.24
   3  -7 -16   16.02    5.18
   3  -7 -15   61.88   14.75
  -3  -7  15   78.19   17.27
   3  -7 -15   34.65   14.66
   3  -7 -15   61.51    9.85
   3  -7 -15   77.89   21.29
   3  -7 -14   28.36   10.22
  -3  -7  14   32.39   12.11
   3  -7 -14   42.94    8.32
   3  -7 -14   29.87   14.59
   3  -7 -14   30.17   13.38
   3  -7 -13   50.03   12.84
   3  -7 -13   44.85    8.20
  -3  -7  13   69.35   16.69
   3  -7 -13   47.55   16.42
   3  -7 -13   48.46   15.72
   3  -7 -12    8.82    6.19
  -3  -7  12   27.16   10.39
   3  -7 -12   12.99    4.27
   3  -7 -12   22.12   11.39
   3  -7 -12   17.43   10.32
   3  -7 -11  122.59   18.50
  -3  -7  11  178.76   26.30
   3  -7 -11  136.24   26.61
   3  -7 -11  146.70   14.35
   3  -7 -11  145.78   26.22
   3  -7 -10   33.79   12.80
  -3  -7  10   40.08    9.00
   3  -7 -10   21.06    7.22
   3  -7 -10   35.63    6.97
   3  -7 -10   34.49   14.17
  -3  -7  10   52.13   15.15
   3  -7  -9   53.05    8.10
   3  -7  -9   36.76   10.08
  -3  -7   9   76.46   17.25
  -3  -7   9   68.90   10.95
   3  -7  -9   38.30   14.07
   3  -7  -9   44.34   13.62
   3  -7  -8    4.34    3.59
   3  -7  -8    2.93    2.42
  -3  -7   8    5.71    3.65
  -3  -7   8    2.55    4.24
   3  -7  -8    4.41    4.33
   3  -7  -8    3.10    4.61
   3  -7  -7   -0.33    2.46
  -3  -7   7    5.91    3.13
   3  -7  -7    5.01    2.99
   3  -7  -7    1.35    2.31
  -3  -7   7    9.60    6.99
   3  -7  -7    1.12    5.48
   3  -7  -6    2.88    3.35
   3  -7  -6    0.03    0.64
  -3  -7   6    5.69    6.63
  -3  -7   6   -2.68    2.78
   3  -7  -6   -2.97    4.97
   3  -7  -6   -2.26    6.24
   3  -7  -5    0.60    1.76
  -3  -7   5    1.42    1.53
  -3  -7   5    1.17    3.74
   3  -7  -5   -2.11    3.83
   3  -7  -5    2.58    2.59
   3  -7  -5    1.30    4.08
   3  -7  -4   13.15    3.98
   3  -7  -4    6.28    2.85
  -3  -7   4   28.83   11.35
  -3  -7   4   13.65    5.26
   3  -7  -4    7.29    3.34
   3  -7  -4   13.98    6.15
   3  -7  -4   10.82    6.68
   3  -7  -3    2.12    1.55
   3  -7  -3    4.04    3.25
  -3  -7   3    3.65    1.02
  -3  -7   3    6.34    3.78
   3  -7  -3    0.81    3.19
   3  -7  -2    2.10    1.46
  -3  -7   2    1.05    0.29
  -3  -7   2    4.99    2.34
   3  -7  -2    8.49    5.31
   3  -7  -2    3.82    4.82
   3  -7  -1    0.73    0.84
   3  -7  -1   -0.86    3.80
  -3  -7   1   -0.20    1.12
  -3  -7   1   -0.65    4.78
   3  -7  -1   -0.53    1.48
   3  -7   0    6.28    2.52
  -3  -7   0    5.29    4.35
  -3  -7   0   16.77    6.87
   3  -7   0    7.53    5.17
  -3  -7   0   10.83    4.22
   3  -7   0   15.08    7.11
   3  -7   1   13.15    4.79
  -3  -7  -1   18.06    7.22
  -3  -7  -1   11.48    7.76
   3  -7   1   21.71    9.01
  -3  -7  -1   22.11    6.32
   3  -7   1   17.12    7.12
   3  -7   1   19.41    3.77
   3  -7   2   14.61    4.71
  -3  -7  -2   31.34   12.18
  -3  -7  -2   20.57    7.66
   3  -7   2   27.68    9.83
  -3  -7  -2   41.98    8.67
   3  -7   2   21.86    8.03
   3  -7   2   27.02    4.40
   3  -7   3   39.76    5.24
   3  -7   3   40.35   10.49
  -3  -7  -3   48.33   10.72
  -3  -7  -3   47.73    9.81
   3  -7   3   30.40    7.98
  -3  -7  -3   41.35   13.57
  -3  -7  -4   23.51   11.24
   3  -7   4   23.00    8.31
  -3  -7  -4   24.38    7.31
  -3  -7  -4   27.06    7.29
   3  -7   4   20.08    3.87
   3  -7   4   13.02    6.02
   3  -7   5   59.90   11.93
  -3  -7  -5   73.31   13.81
   3  -7   5   65.20    7.84
  -3  -7  -5   91.03   14.22
   3  -7   5   62.44   13.79
  -3  -7  -5   91.99   19.66
   3  -7   6   11.95    5.10
   3  -7   6   14.47    3.68
   3  -7   6   28.41    9.58
  -3  -7  -6   16.27    9.65
  -3  -7  -6   25.86    8.07
  -3  -7  -6   15.48    6.65
   3  -7   7   74.33   15.07
   3  -7   7   61.70    8.07
  -3  -7  -7   68.22   18.86
  -3  -7  -7   68.21   12.80
  -3  -7  -7   73.10   13.16
   3  -7   7   32.56    8.11
   3  -7   8    6.19    4.86
  -3  -7  -8    6.15    5.17
  -3  -7  -8   15.52    6.93
  -3  -7  -8    8.78    4.44
   3  -7   9   13.07    6.49
  -3  -7  -9   15.28    7.99
  -3  -7  -9   10.34    4.47
  -3  -7  -9    8.58    4.29
   3  -7  10   34.85    9.61
  -3  -7 -10   50.14   17.04
  -3  -7 -10   33.28    9.44
  -3  -7 -10   35.84   10.31
  -3  -7 -11   26.01    8.73
   3  -7  11   16.24    7.25
  -3  -7 -11   27.44   13.47
  -3  -7 -11   21.92    9.40
   3  -7  12   87.65   15.54
  -3  -7 -12   92.81   15.75
  -3  -7 -12   86.14   21.55
  -3  -7 -12  106.62   17.99
  -3  -7 -13   14.06    6.34
   3  -7  13   10.93    5.36
  -3  -7 -13    6.72    4.59
  -3  -7 -13   12.45    6.74
  -3  -7 -14    4.00    4.34
   3  -7  14    4.72    3.82
  -3  -7 -14    4.77    4.18
  -3  -7 -14    2.56    0.79
  -3  -7 -15    1.10    2.39
  -3  -7 -15    0.64    0.35
   3  -7  15   -1.48    1.32
  -3  -7 -16   31.78   10.49
  -3  -7 -16   12.78    9.71
  -3  -7 -16   13.57    7.63
  -3  -7 -17   58.01   15.62
  -3  -7 -17   20.37   11.94
  -3  -7 -17   37.95   11.92
  -3  -7 -18   36.72   12.83
  -3  -7 -18   26.37   13.70
  -3  -7 -18   22.97    9.49
  -3  -7 -19  101.35   21.02
  -3  -7 -19  114.47   20.35
  -3  -7 -19   71.82   22.72
   3  -6 -23   50.58   10.42
   3  -6 -23   46.59   15.02
  -3  -6  23   69.92   16.58
   3  -6 -23   50.58   20.03
   3  -6 -22   50.87    9.75
   3  -6 -22   55.18   15.02
  -3  -6  22   64.75   16.64
   3  -6 -22   55.88   19.43
  -3  -6  21   46.28   13.84
   3  -6 -21   28.35    7.38
   3  -6 -21   36.56   12.22
   3  -6 -21   32.45   14.21
   3  -6 -20  389.38   39.40
   3  -6 -20  352.45   26.81
   3  -6 -20  315.12   43.86
   3  -6 -19   96.78   18.10
  -3  -6  19  123.23   21.41
   3  -6 -19  102.79   13.15
   3  -6 -19   80.16   21.54
   3  -6 -19  129.45   27.72
   3  -6 -18   41.50    8.31
  -3  -6  18   42.71   12.61
   3  -6 -18    5.21    6.51
   3  -6 -18   24.78   13.88
   3  -6 -18   49.58   13.00
  -3  -6  17   49.10   13.37
   3  -6 -17   56.89   13.42
   3  -6 -17   42.47   14.80
   3  -6 -17   56.75   15.77
   3  -6 -17   57.44    9.22
  -3  -6  16    5.28    5.96
   3  -6 -16    3.20    1.78
   3  -6 -16   -0.03    2.06
   3  -6 -16    0.72    4.86
   3  -6 -16   -0.18    1.33
  -3  -6  15   25.33    8.93
   3  -6 -15   16.01    7.17
   3  -6 -15   18.65   10.12
   3  -6 -15   22.67    5.42
   3  -6 -15   21.73   10.23
   3  -6 -14   11.56    4.98
  -3  -6  14   11.44    5.90
   3  -6 -14    9.66    5.97
   3  -6 -14    7.34    3.32
   3  -6 -14    9.78    8.02
   3  -6 -13    8.64    4.28
  -3  -6  13   23.89    8.47
   3  -6 -13    4.66    3.20
   3  -6 -13   12.91    3.81
   3  -6 -13   14.88    8.56
   3  -6 -12   20.94    7.26
   3  -6 -12   18.65    4.58
  -3  -6  12   18.21    7.57
   3  -6 -12   18.34    9.05
   3  -6 -12   19.40    8.80
   3  -6 -11    1.88    0.92
  -3  -6  11    5.41    1.02
   3  -6 -11    5.48    6.28
  -3  -6  11   10.06    5.57
   3  -6 -11    4.51    5.77
   3  -6 -11   12.85    4.07
   3  -6 -10   69.73    8.61
   3  -6 -10   57.89   11.05
  -3  -6  10   55.99   11.47
  -3  -6  10   81.97   15.51
   3  -6 -10   59.11   14.37
   3  -6 -10   80.44   16.61
   3  -6  -9   18.54    6.05
  -3  -6   9   15.58    5.32
   3  -6  -9   17.42    4.44
   3  -6  -9   25.35    9.54
   3  -6  -9   23.64   10.30
   3  -6  -8  650.11   38.15
   3  -6  -8  695.24   30.16
  -3  -6   8  724.59   47.82
   3  -6  -8  625.26   47.53
   3  -6  -8  703.37   49.97
   3  -6  -7  170.25   17.36
   3  -6  -7  184.91   16.83
  -3  -6   7  210.07   18.38
  -3  -6   7  200.41   23.79
   3  -6  -7  175.93   13.04
   3  -6  -7  145.63   21.50
   3  -6  -7  190.66   24.39
   3  -6  -6  237.67   14.94
   3  -6  -6  206.40   17.44
   3  -6  -6  228.36   19.08
  -3  -6   6  262.70   27.13
   3  -6  -6  214.25   25.21
   3  -6  -6  233.34   26.37
  -3  -6   6  236.45   19.47
  -3  -6   5  619.67   43.46
   3  -6  -5  581.62   31.36
  -3  -6   5  631.67   33.56
   3  -6  -5  547.26   30.19
   3  -6  -5  562.48   41.98
   3  -6  -5  615.30   43.11
   3  -6  -5  636.49   26.80
   3  -6  -4  522.27   28.35
   3  -6  -4  557.21   28.90
  -3  -6   4  594.91   32.75
  -3  -6   4  582.42   42.29
   3  -6  -4  541.18   39.89
   3  -6  -4  573.17   40.54
   3  -6  -4  616.50   26.03
   3  -6  -3   42.13    6.64
   3  -6  -3   53.68   11.75
   3  -6  -3   43.25    6.47
  -3  -6   3   50.90   12.12
  -3  -6   3   52.42    8.84
   3  -6  -3   56.13   11.14
   3  -6  -3   67.84    7.58
   3  -6  -2    2.33    1.42
   3  -6  -2    3.11    1.70
  -3  -6   2    1.77    3.42
  -3  -6   2    0.28    0.72
   3  -6  -2   -0.57    1.27
   3  -6  -2    6.80    2.81
   3  -6  -2   -0.41    1.62
   3  -6  -1    5.80    1.73
   3  -6  -1    4.17    1.51
  -3  -6   1    6.72    5.27
  -3  -6   1    3.43    1.80
   3  -6  -1    0.65    2.84
   3  -6  -1    7.51    3.70
   3  -6   0  242.32   14.71
  -3  -6   0  251.67   20.20
  -3  -6   0  261.26   27.40
   3  -6   0  245.07   12.77
   3  -6   0  280.93   25.07
   3  -6   0  281.16   25.53
   3  -6   1  121.76    9.23
   3  -6   1  122.77    8.55
  -3  -6  -1  122.97   14.10
   3  -6   1  128.65   16.43
   3  -6   1  129.35    8.42
  -3  -6  -1  128.42   19.54
  -3  -6  -1  139.83   16.45
   3  -6   1  122.29   15.37
   3  -6   2  127.19    8.82
  -3  -6  -2  157.16   17.32
   3  -6   2  149.66    9.22
  -3  -6  -2  173.47   22.87
   3  -6   2  122.42   11.74
  -3  -6  -2  136.65   15.06
   3  -6   2  161.52   18.13
   3  -6   2  156.99    9.41
   3  -6   2  148.00   16.75
   3  -6   3  137.29   12.05
   3  -6   3  152.31    9.11
  -3  -6  -3  158.56   21.61
   3  -6   3  141.13   16.75
  -3  -6  -3  148.65   15.90
   3  -6   3  161.46   16.41
  -3  -6  -3  154.61   17.16
   3  -6   3  156.90    9.57
   3  -6   3  140.65    8.23
   3  -6   4   58.25    5.19
   3  -6   4   71.08    6.33
  -3  -6  -4   53.62   12.72
   3  -6   4   51.11    9.26
   3  -6   4   49.55    6.83
  -3  -6  -4   58.32   10.48
  -3  -6  -4   62.03    9.84
   3  -6   4   52.26    9.06
  -3  -6  -5  282.62   23.77
   3  -6   5  328.86   25.42
   3  -6   5  275.53   14.44
  -3  -6  -5  226.31   26.58
  -3  -6  -5  297.39   23.71
   3  -6   5  248.19   16.32
   3  -6   5  287.38   21.99
   3  -6   5  279.06   13.25
   3  -6   6  225.66   15.06
  -3  -6  -6  263.75   22.97
   3  -6   6  208.45   20.62
  -3  -6  -6  252.04   27.97
  -3  -6  -6  262.50   22.30
   3  -6   6  245.39   12.49
   3  -6   6  224.63   18.60
   3  -6   7   83.26   12.51
   3  -6   7   85.14    8.43
  -3  -6  -7   84.89   12.63
   3  -6   7   89.04    7.09
  -3  -6  -7   97.76   13.51
  -3  -6  -7   92.29   17.13
   3  -6   7   76.45    9.74
  -3  -6  -8  681.33   49.12
   3  -6   8  636.09   24.07
  -3  -6  -8  657.61   38.11
   3  -6   8  643.65   37.10
  -3  -6  -8  686.58   39.21
   3  -6   8  514.56   26.42
   3  -6   8  560.09   25.38
  -3  -6  -9    9.06    6.11
   3  -6   9   16.75    5.43
  -3  -6  -9   14.04    5.56
  -3  -6  -9   13.93    5.68
   3  -6   9   11.38    2.74
   3  -6  10   10.26    4.68
  -3  -6 -10   14.76    6.27
  -3  -6 -10   17.74    5.99
  -3  -6 -10   13.31    5.12
   3  -6  11    8.65    4.12
  -3  -6 -11    4.85    3.61
  -3  -6 -11    7.07    5.34
  -3  -6 -11   10.36    4.90
  -3  -6 -12  172.49   18.85
  -3  -6 -12  189.66   27.79
  -3  -6 -12  155.93   19.67
   3  -6  12  176.31   18.56
   3  -6  13   35.00    7.94
  -3  -6 -13   33.65    8.09
  -3  -6 -13   38.04   12.45
  -3  -6 -13   44.01   10.43
   3  -6  14  242.89   22.44
  -3  -6 -14  188.62   22.82
  -3  -6 -14  210.79   22.27
  -3  -6 -15   12.40    4.51
   3  -6  15   22.26    6.67
  -3  -6 -15   14.32    8.76
  -3  -6 -15    4.38    2.91
   3  -6  16  545.66   36.10
  -3  -6 -16  470.96   48.47
  -3  -6 -16  549.33   42.02
  -3  -6 -16  598.94   41.72
  -3  -6 -17    8.58    5.61
   3  -6  17   10.21    5.15
  -3  -6 -17   15.49    9.70
  -3  -6 -17    6.29    5.37
  -3  -6 -18   27.74    8.72
  -3  -6 -18   12.24    8.17
   3  -6  18   25.57    7.24
  -3  -6 -18   33.40   10.59
  -3  -6 -19    7.04    5.67
  -3  -6 -19    0.94    0.93
  -3  -6 -19   -0.39    4.70
  -3  -6 -20    0.72    1.38
  -3  -6 -20   -1.00    1.16
  -3  -6 -20    4.98    6.12
  -3  -6 -21  111.15   17.31
  -3  -6 -21  105.20   20.02
  -3  -6 -21   92.31   23.61
  -3  -6 -22    3.72    3.90
  -3  -6 -22    9.20    7.69
  -3  -6 -22   -0.11    5.90
  -3  -6 -22    3.58    3.68
   3  -5 -25    8.02    4.03
  -3  -5  25    5.48    6.46
   3  -5 -25   13.94   11.08
   3  -5 -25   18.40   12.50
   3  -5 -24   17.04   11.09
   3  -5 -24   31.60    8.68
  -3  -5  24   44.62   14.42
   3  -5 -24   25.53   15.09
   3  -5 -23   31.04   14.27
   3  -5 -23   29.27    8.07
  -3  -5  23   38.01   13.90
   3  -5 -23   22.03   12.40
   3  -5 -22   26.77    7.64
  -3  -5  22   33.94   11.48
   3  -5 -22   19.35   10.81
   3  -5 -22   10.53    9.29
   3  -5 -21    3.34    5.50
  -3  -5  21    5.15    4.88
   3  -5 -21    4.65    2.64
   3  -5 -21    5.59   10.53
  -3  -5  20   25.60    8.81
   3  -5 -20   33.17    7.91
   3  -5 -20   35.51   12.88
   3  -5 -20   21.42   12.39
   3  -5 -19   34.33    8.05
  -3  -5  19   16.14    6.27
   3  -5 -19   30.13   15.32
   3  -5 -19   33.36   11.09
  -3  -5  18   68.37   14.91
   3  -5 -18   66.70   10.76
   3  -5 -18   50.89   13.56
   3  -5 -18   57.75   17.97
   3  -5 -17   22.41    5.74
  -3  -5  17   40.77   11.44
   3  -5 -17   25.07    9.24
   3  -5 -17   23.83   11.92
   3  -5 -17   21.79   10.53
   3  -5 -16  116.23   18.93
  -3  -5  16  115.64   19.05
   3  -5 -16  111.72   13.12
   3  -5 -16  110.46   24.20
   3  -5 -16   94.01   21.55
  -3  -5  16   64.29   17.67
   3  -5 -15   95.96   16.57
  -3  -5  15   46.08   16.00
   3  -5 -15  110.65   12.54
  -3  -5  15  104.61   17.47
   3  -5 -15   49.42   16.78
   3  -5 -15   91.18   21.33
  -3  -5  14   55.13   12.73
  -3  -5  14   36.48   13.97
   3  -5 -14   31.11   12.31
   3  -5 -14   41.32   13.94
   3  -5 -14   60.77    8.90
   3  -5 -14   48.87   12.00
  -3  -5  13    1.46    5.23
  -3  -5  13    0.87    3.03
   3  -5 -13    0.81    1.66
   3  -5 -13   12.60    7.79
  -3  -5  13   -0.34    2.12
   3  -5 -13    2.32    1.64
   3  -5 -13    2.05    2.66
  -3  -5  12    3.96    3.86
   3  -5 -12    1.15    2.54
  -3  -5  12    3.70    2.81
  -3  -5  12   -1.14    1.33
   3  -5 -12    2.51    5.76
   3  -5 -12    2.76    1.85
   3  -5 -12    9.01    3.94
  -3  -5  11    6.84    5.74
   3  -5 -11    4.41    5.05
  -3  -5  11   10.10    5.74
  -3  -5  11    2.31    3.80
   3  -5 -11    0.79    4.34
   3  -5 -11    4.13    1.90
   3  -5 -11    7.06    5.77
  -3  -5  10    6.63    4.43
   3  -5 -10    4.45    4.11
  -3  -5  10   -0.64    1.65
   3  -5 -10    4.67    1.94
   3  -5 -10    6.64    5.70
  -3  -5  10    5.27    5.23
   3  -5 -10    0.12    2.92
   3  -5  -9   17.67    5.85
  -3  -5   9   11.39    6.05
   3  -5  -9   12.53    4.98
  -3  -5   9   15.68    6.61
   3  -5  -9    9.17    3.34
   3  -5  -9   13.11    7.18
   3  -5  -9    9.85    5.91
   3  -5  -8   14.81    4.77
   3  -5  -8    6.58    3.26
  -3  -5   8   10.35    6.18
  -3  -5   8   15.23    5.62
   3  -5  -8   13.20    3.60
   3  -5  -8   12.22    7.50
   3  -5  -8    3.94    4.05
   3  -5  -7   14.54    4.91
  -3  -5   7   14.73    7.39
   3  -5  -7   19.84    6.49
   3  -5  -7   13.86    3.48
   3  -5  -7   19.89    7.60
  -3  -5   7   22.01    7.51
   3  -5  -7   11.33    6.39
  -3  -5   6    6.67    5.24
   3  -5  -6    9.14    3.90
  -3  -5   6    8.23    5.86
   3  -5  -6    5.28    1.71
   3  -5  -6    4.79    2.95
   3  -5  -6    5.33    3.82
   3  -5  -6   -0.78    2.56
   3  -5  -5   25.39    6.38
  -3  -5   5   35.00    9.32
   3  -5  -5   33.14    6.70
  -3  -5   5   50.55   11.52
   3  -5  -5   39.87    5.41
   3  -5  -5   22.65    8.03
   3  -5  -5   37.72   10.30
  -3  -5   4   72.39   13.59
   3  -5  -4   87.55    9.99
   3  -5  -4   64.88    9.31
  -3  -5   4  102.36   15.96
   3  -5  -4   85.68   15.29
  -3  -5   4  123.72   12.82
   3  -5  -4   91.31   15.05
   3  -5  -4   81.81    7.83
   3  -5  -3   96.23   11.23
  -3  -5   3  128.16   17.52
   3  -5  -3  136.84   11.96
  -3  -5   3  188.32   15.89
  -3  -5   3  171.52   19.85
   3  -5  -3  121.14   17.86
   3  -5  -3  119.61   17.20
   3  -5  -3  139.49   10.22
   3  -5  -2  176.44   13.95
   3  -5  -2  288.34   16.73
  -3  -5   2  215.27   23.62
  -3  -5   2  299.27   20.55
  -3  -5   2  321.20   27.68
   3  -5  -2  237.45   23.60
   3  -5  -2  222.13   22.98
   3  -5  -2  359.93   17.93
  -3  -5   1  192.39   16.49
   3  -5  -1  150.57   11.70
  -3  -5   1  109.86   16.58
  -3  -5   1  191.69   21.22
   3  -5  -1  138.74   16.69
   3  -5  -1  153.47   10.09
   3  -5  -1  130.10   16.40
   3  -5   0  225.10   11.69
   3  -5   0  245.19   14.52
  -3  -5   0  213.60   22.34
  -3  -5   0  297.64   20.88
  -3  -5   0  276.52   25.90
   3  -5   0  240.71   21.78
   3  -5   0  224.91   21.15
   3  -5   1  136.66    9.80
  -3  -5  -1  131.54   17.17
   3  -5   1  112.13    8.15
  -3  -5  -1  167.46   15.20
  -3  -5  -1  153.12   19.68
   3  -5   1  107.91    7.93
   3  -5   1  125.31   15.37
   3  -5   1  126.51   15.74
   3  -5   2  313.39   14.14
  -3  -5  -2  326.83   24.39
   3  -5   2  243.71   12.45
   3  -5   2  222.26   12.53
  -3  -5  -2  338.87   23.74
  -3  -5  -2  278.75   26.71
   3  -5   2  276.22   23.48
   3  -5   2  297.74   22.61
   3  -5   3   93.17    6.71
   3  -5   3   87.74    6.62
  -3  -5  -3  111.75   15.76
  -3  -5  -3  109.57   18.07
   3  -5   3  105.48   13.51
   3  -5   3   93.55   12.82
   3  -5   3   79.93    7.07
  -3  -5  -4  184.46   18.15
  -3  -5  -4  175.81   21.88
  -3  -5  -4  182.68   16.76
   3  -5   4  174.60   16.78
   3  -5   4  131.25    7.40
   3  -5   4  125.82   10.50
   3  -5   4  144.39    8.99
   3  -5   4  115.84   13.62
   3  -5   4  125.01    8.24
   3  -5   5   11.09    2.36
   3  -5   5   10.08    2.75
   3  -5   5   12.46    4.95
  -3  -5  -5    9.16    5.41
  -3  -5  -5   17.98    6.24
  -3  -5  -5   20.17    5.33
   3  -5   5   10.01    4.13
  -3  -5  -6   96.64   13.75
   3  -5   6   82.97    6.40
   3  -5   6  100.89   13.18
  -3  -5  -6  106.21   13.44
  -3  -5  -6   81.66   16.35
   3  -5   6   71.21    7.06
   3  -5   6   57.76    9.14
   3  -5   7   51.73    5.37
  -3  -5  -7   53.87   10.57
  -3  -5  -7   54.10   10.43
   3  -5   7   52.21    9.37
   3  -5   7   29.85    4.50
  -3  -5  -7   37.06   11.85
   3  -5   7   27.26    5.65
   3  -5   8  249.22   13.31
   3  -5   8  282.22   21.74
  -3  -5  -8  284.49   23.34
  -3  -5  -8  295.39   24.34
  -3  -5  -8  238.33   29.14
   3  -5   9  104.23    8.56
   3  -5   9  128.21   14.53
  -3  -5  -9  141.45   16.43
  -3  -5  -9   97.47   19.74
  -3  -5  -9  131.82   16.16
  -3  -5 -10  242.30   23.54
   3  -5  10  215.12   13.43
   3  -5  10  250.24   20.07
  -3  -5 -10  234.76   22.56
  -3  -5 -10  226.14   29.47
  -3  -5 -11   71.12   14.27
   3  -5  11   70.26    7.49
   3  -5  11   93.73   11.83
  -3  -5 -11   79.99   13.46
  -3  -5 -11   73.80   16.71
  -3  -5 -12   69.80   16.73
   3  -5  12   53.97    6.87
   3  -5  12   50.35    3.96
   3  -5  12   85.86   11.50
  -3  -5 -12   75.02   12.78
  -3  -5 -12   69.98   13.39
   3  -5  13    1.10    0.69
   3  -5  13    2.29    1.25
   3  -5  13    1.48    3.37
  -3  -5 -13    3.80    3.36
  -3  -5 -13    3.96    3.86
  -3  -5 -13    6.99    4.74
  -3  -5 -14    7.19    3.95
   3  -5  14   -4.28    2.64
   3  -5  14    4.74    2.76
  -3  -5 -14    3.17    0.64
  -3  -5 -14    1.62    3.35
   3  -5  15   -1.11    1.49
  -3  -5 -15   -2.85    3.11
   3  -5  15    5.28    2.67
  -3  -5 -15    2.09    5.49
  -3  -5 -15    3.47    3.91
  -3  -5 -16    9.40    5.50
   3  -5  16   10.79    4.59
  -3  -5 -16   15.48    6.77
  -3  -5 -17   18.64    8.97
   3  -5  17   10.20    4.79
  -3  -5 -17   12.45    6.84
  -3  -5 -17    7.56    4.64
  -3  -5 -18   35.02    9.87
   3  -5  18   21.33    6.05
  -3  -5 -18    7.43    6.42
  -3  -5 -18   19.04    8.05
  -3  -5 -19   37.92   10.66
   3  -5  19   24.79    7.38
  -3  -5 -19   22.76   10.91
  -3  -5 -19   29.42   10.49
   3  -5  20   16.97    6.53
  -3  -5 -20   19.17    6.80
  -3  -5 -20    7.88    6.84
  -3  -5 -20   15.28    7.89
  -3  -5 -21    4.79    5.89
  -3  -5 -21   -1.72    3.34
   3  -5  21    5.87    4.03
  -3  -5 -21    6.87    5.07
  -3  -5 -22    1.17    3.78
  -3  -5 -22    4.50    3.40
  -3  -5 -22   -4.26    2.75
  -3  -5 -22   -0.43    1.39
  -3  -5 -23    5.01    5.03
  -3  -5 -23   26.04   14.10
  -3  -5 -23   16.95    7.78
  -3  -5 -23   18.92    8.79
  -3  -5 -24   13.96    7.86
  -3  -5 -24   24.94    8.57
  -3  -5 -24   31.10   14.64
  -3  -5 -24   24.10   11.20
   3  -4 -27  112.09   24.11
  -3  -4  27  117.57   21.45
   3  -4 -27   88.30   14.62
   3  -4 -27   50.42   19.73
   3  -4 -26  149.49   26.83
  -3  -4  26  184.39   26.39
   3  -4 -26  140.54   17.98
   3  -4 -26  103.34   28.22
  -3  -4  25  173.88   24.93
   3  -4 -25  127.66   16.39
   3  -4 -25  146.49   26.36
   3  -4 -25  104.47   27.11
   3  -4 -24  106.12   14.53
   3  -4 -24   91.75   20.01
  -3  -4  24  118.71   20.45
   3  -4 -24   85.93   23.31
  -3  -4  23   65.74    9.02
   3  -4 -23   58.85   16.13
   3  -4 -23   82.75   12.29
   3  -4 -23   77.88   22.19
  -3  -4  23   82.18   15.87
   3  -4 -22   41.65   12.67
   3  -4 -22   36.61    8.20
  -3  -4  22   43.57    7.12
  -3  -4  22   53.36   12.83
   3  -4 -22   27.71   12.87
   3  -4 -21  234.62   29.57
  -3  -4  21  223.44   16.63
   3  -4 -21  239.89   20.93
  -3  -4  21  263.44   28.22
   3  -4 -21  249.17   36.14
   3  -4 -20  116.40   20.04
  -3  -4  20  162.66   21.26
   3  -4 -20  117.08   13.74
  -3  -4  20  116.29   11.28
   3  -4 -20   93.94   21.83
  -3  -4  19  432.65   35.10
  -3  -4  19  392.95   21.81
   3  -4 -19  338.89   34.02
   3  -4 -19  363.13   25.03
   3  -4 -19  374.63   42.77
  -3  -4  18  364.16   20.18
   3  -4 -18  339.93   33.00
  -3  -4  18  419.23   33.78
   3  -4 -18  335.88   23.45
   3  -4 -18  314.22   37.73
  -3  -4  18  294.52   33.40
   3  -4 -17    3.90    2.58
   3  -4 -17    9.29    3.74
  -3  -4  17    3.71    2.17
  -3  -4  17    9.96    6.05
   3  -4 -17    2.07    4.44
  -3  -4  17    5.79    6.20
   3  -4 -16  154.03   20.15
  -3  -4  16  196.34   21.27
   3  -4 -16  155.33   14.42
  -3  -4  16  163.45   12.33
   3  -4 -16  149.52   24.62
  -3  -4  16  121.80   21.98
   3  -4 -15   84.69   14.14
  -3  -4  15   91.68    8.97
   3  -4 -15   83.71    9.91
   3  -4 -15   66.68   16.00
   3  -4 -15   85.12   18.05
  -3  -4  15  114.58   16.10
  -3  -4  15   79.64   18.35
  -3  -4  14   19.83    7.55
   3  -4 -14   38.78    6.36
  -3  -4  14   47.02    6.11
   3  -4 -14   43.28    9.68
  -3  -4  14   53.17   10.67
   3  -4 -14   33.23   11.39
  -3  -4  14   45.28   10.64
   3  -4 -14   58.68   14.58
   3  -4 -13    4.07    2.74
  -3  -4  13    1.93    1.41
  -3  -4  13   -1.70    3.02
  -3  -4  13    3.82    3.77
   3  -4 -13   -0.76    3.08
   3  -4 -13   -2.49    2.96
   3  -4 -13    4.65    1.47
  -3  -4  12   57.71   11.13
  -3  -4  12   50.43   13.27
   3  -4 -12   47.30    9.49
  -3  -4  12   44.66   10.13
   3  -4 -12   52.59    6.92
   3  -4 -12   51.84   11.80
   3  -4 -12   62.79   13.52
   3  -4 -11  128.04   15.61
   3  -4 -11  131.68   10.96
  -3  -4  11  153.01   17.62
  -3  -4  11  100.65   18.22
  -3  -4  11  134.97   16.84
   3  -4 -11   96.63   16.62
   3  -4 -11  147.18   20.56
   3  -4 -10    1.91    2.15
  -3  -4  10    1.96    3.47
  -3  -4  10    2.68    2.75
  -3  -4  10   -3.25    4.56
  -3  -4  10    1.58    2.14
   3  -4 -10    3.45    2.67
   3  -4 -10    1.00    1.71
   3  -4 -10   -1.53    1.59
   3  -4 -10   -2.40    2.04
   3  -4  -9  251.33   21.54
   3  -4  -9  290.39   15.98
   3  -4  -9  266.39   19.58
  -3  -4   9  300.28   24.77
  -3  -4   9  211.81   25.28
   3  -4  -9  239.56   25.20
   3  -4  -9  275.02   27.33
  -3  -4   9  296.09   20.65
   3  -4  -8  243.73   20.22
   3  -4  -8  273.79   19.16
  -3  -4   8  270.53   19.37
   3  -4  -8  259.29   14.67
   3  -4  -8  263.04   25.78
  -3  -4   8  292.07   23.91
   3  -4  -8  291.74   27.46
  -3  -4   8  219.20   25.11
   3  -4  -7  901.92   32.02
  -3  -4   7 1009.95   47.97
  -3  -4   7  903.34   39.85
   3  -4  -7  899.99   41.67
   3  -4  -7  900.98   50.13
   3  -4  -7  778.55   46.42
  -3  -4   7  847.20   51.58
   3  -4  -7  860.16   37.86
   3  -4  -6  749.84   27.64
   3  -4  -6  718.13   35.91
   3  -4  -6  812.97   45.73
  -3  -4   6  864.56   43.23
   3  -4  -6  793.71   34.36
   3  -4  -6  709.94   42.55
  -3  -4   6  676.92   44.08
  -3  -4   5 1191.49   60.11
   3  -4  -5 1316.38   47.91
   3  -4  -5 1301.33   50.43
   3  -4  -5 1325.53   40.82
  -3  -4   5 1397.96   58.78
   3  -4  -5 1197.41   57.16
   3  -4  -5 1259.16   59.77
   3  -4  -4   45.58    8.78
  -3  -4   4   31.88    8.39
  -3  -4   4   33.02    7.67
   3  -4  -4   30.51    5.82
   3  -4  -4   35.42    3.91
   3  -4  -4   30.31    5.10
   3  -4  -4   30.59    7.44
  -3  -4   3  950.95   49.43
  -3  -4   3 1154.84   52.11
   3  -4  -3 1072.23   39.00
   3  -4  -3  968.80   47.48
   3  -4  -3 1078.78   50.65
   3  -4  -3 1007.10   39.58
   3  -4  -3 1077.74   32.69
  -3  -4   2  181.40   18.42
   3  -4  -2  182.22   12.27
  -3  -4   2  197.75   15.59
  -3  -4   2  195.85   19.67
   3  -4  -2  168.54   16.60
   3  -4  -2  170.95   11.80
   3  -4  -2  180.41   18.06
   3  -4  -2  178.43    8.66
  -3  -4   1   80.25   11.72
   3  -4  -1  100.43    8.41
  -3  -4   1   95.94   10.45
   3  -4  -1   81.19   10.97
   3  -4  -1   90.67   12.21
   3  -4  -1  102.45    5.82
  -3  -4   1   77.13   11.70
   3  -4   0   89.74    7.54
  -3  -4   0  105.59   13.76
  -3  -4   0   80.15   11.75
  -3  -4   0   93.98   10.64
   3  -4   0   66.74    9.68
   3  -4   0   91.83   12.05
   3  -4   0  127.20    6.46
   3  -4   1 2297.35   75.81
   3  -4   1 2191.42   64.19
   3  -4   1 2201.61   58.29
  -3  -4  -1 2185.41   82.56
  -3  -4  -1 2127.71   79.32
   3  -4   1 2242.02   58.61
   3  -4   1 2152.27   76.66
  -3  -4  -1 2231.69   74.19
  -3  -4  -2   80.63   11.36
  -3  -4  -2  106.54   13.98
   3  -4   2   95.32    6.86
  -3  -4  -2   91.98   10.26
   3  -4   2   90.11    4.67
   3  -4   2   78.27    9.93
   3  -4   2   82.81    9.99
   3  -4   2   88.18    4.45
  -3  -4  -3   30.85    6.57
   3  -4   3   39.32    3.92
   3  -4   3   36.18    2.95
  -3  -4  -3   31.48    6.57
   3  -4   3   39.35    2.71
  -3  -4  -3   34.08    7.53
   3  -4   3   29.95    5.87
  -3  -4  -3   27.43    5.72
   3  -4   3   43.51    7.23
  -3  -4  -4   97.80   12.43
  -3  -4  -4   82.34   10.74
  -3  -4  -4   89.20   10.65
   3  -4   4   87.74    9.76
   3  -4   4   89.42    5.75
  -3  -4  -4   91.54   12.87
   3  -4   4   93.39    4.86
   3  -4   4   81.76    9.29
   3  -4   5   48.88    3.74
   3  -4   5   58.98    7.47
   3  -4   5   47.26    4.30
   3  -4   5   47.97    3.63
  -3  -4  -5   49.01    9.88
  -3  -4  -5   52.23    8.77
  -3  -4  -5   42.18    7.50
  -3  -4  -5   49.04    8.01
   3  -4   5   44.01    6.43
   3  -4   6  529.87   25.69
   3  -4   6  493.91   15.69
   3  -4   6  470.10   16.72
   3  -4   6  473.52   17.00
  -3  -4  -6  453.24   28.81
  -3  -4  -6  503.65   34.06
  -3  -4  -6  516.99   29.08
  -3  -4  -6  474.83   27.89
   3  -4   6  399.31   21.06
   3  -4   7  752.89   25.38
   3  -4   7  836.14   34.21
   3  -4   7  777.84   22.20
  -3  -4  -7  769.17   39.86
   3  -4   7  726.86   22.53
  -3  -4  -7  756.92   37.57
  -3  -4  -7  699.85   43.01
  -3  -4  -7  792.19   38.44
   3  -4   8    6.60    1.01
   3  -4   8    5.44    1.53
   3  -4   8    7.74    1.07
   3  -4   8    4.58    1.37
  -3  -4  -8   11.08    4.85
  -3  -4  -8   10.74    3.85
  -3  -4  -8    6.38    3.44
   3  -4   9  279.83   13.99
  -3  -4  -9  266.64   25.71
   3  -4   9  262.56    9.29
  -3  -4  -9  256.15   20.17
   3  -4   9  289.36   18.41
   3  -4   9  258.33    9.37
  -3  -4  -9  274.47   21.51
   3  -4  10   19.42    1.95
   3  -4  10   22.40    2.03
   3  -4  10   17.95    4.69
   3  -4  10   18.50    3.41
  -3  -4 -10   22.23    8.25
   3  -4  10   20.12    2.84
  -3  -4 -10   15.22    5.16
  -3  -4 -10   21.89    5.38
   3  -4  11  782.37   22.61
   3  -4  11  750.21   29.24
   3  -4  11  768.20   34.39
   3  -4  11  745.44   26.70
  -3  -4 -11  643.39   45.18
  -3  -4 -11  739.03   37.90
  -3  -4 -11  747.81   40.61
   3  -4  11  717.26   22.40
   3  -4  12   36.83    3.17
   3  -4  12   37.16    5.37
   3  -4  12   28.91    6.07
   3  -4  12   39.17    4.91
  -3  -4 -12   32.13    9.69
   3  -4  12   40.06    3.30
  -3  -4 -12   36.06    8.31
  -3  -4 -12   42.67    8.31
   3  -4  13  245.81   16.02
   3  -4  13  253.54   11.05
   3  -4  13  250.54   18.93
   3  -4  13  248.15   14.82
  -3  -4 -13  259.40   21.43
  -3  -4 -13  225.15   27.10
  -3  -4 -13  269.63   23.77
   3  -4  13  266.26   11.10
   3  -4  14   62.66    7.92
   3  -4  14   62.07    5.21
   3  -4  14   70.62    5.32
   3  -4  14   65.08    9.47
   3  -4  14   58.97    7.15
  -3  -4 -14   70.76   11.05
  -3  -4 -14   76.91   13.29
  -3  -4 -14   71.33   15.36
   3  -4  15  276.06   13.11
   3  -4  15  321.39   22.72
   3  -4  15  275.40   17.57
  -3  -4 -15  241.00   29.96
  -3  -4 -15  289.74   26.47
  -3  -4 -15  341.68   26.97
   3  -4  15  286.09   19.03
   3  -4  16  215.49   17.09
  -3  -4 -16  198.97   26.91
   3  -4  16  193.29   11.25
   3  -4  16  209.52   15.54
   3  -4  16  234.87   19.45
  -3  -4 -16  201.83   22.17
   3  -4  17  398.82   18.51
   3  -4  17  403.08   24.29
  -3  -4 -17  405.81   40.38
   3  -4  17  497.99   29.87
  -3  -4 -17  409.09   33.18
  -3  -4 -17  532.00   36.17
   3  -4  17  446.73   27.26
   3  -4  18  323.45   23.67
  -3  -4 -18  257.73   32.83
  -3  -4 -18  279.58   27.74
   3  -4  18  263.60   14.54
  -3  -4 -18  341.39   28.00
  -3  -4 -19    5.03    2.60
   3  -4  19    1.41    1.52
   3  -4  19    3.14    3.72
  -3  -4 -19    4.83    6.85
  -3  -4 -19    7.46    4.95
  -3  -4 -20   12.51    3.19
   3  -4  20   22.98    7.33
  -3  -4 -20   18.03    5.76
  -3  -4 -20   17.77    8.08
  -3  -4 -21   -1.00    1.84
   3  -4  21    3.10    3.04
  -3  -4 -21   -1.82    1.22
  -3  -4 -21   -4.03    5.41
  -3  -4 -22   -0.28    4.04
   3  -4  22   10.41    4.65
  -3  -4 -22    3.76    2.67
  -3  -4 -22   -5.01    6.23
  -3  -4 -22    4.12    1.57
  -3  -4 -23    3.64    4.14
   3  -4  23    0.92    2.57
  -3  -4 -23    4.13    2.30
  -3  -4 -23   11.40    9.78
  -3  -4 -23    1.13    2.76
  -3  -4 -24  160.65   24.99
  -3  -4 -24  179.50   20.80
  -3  -4 -24  157.30   26.30
  -3  -4 -25   20.08    7.16
  -3  -4 -25   25.30   10.31
  -3  -4 -25   25.45   10.63
  -3  -4 -26   80.07   18.35
  -3  -4 -26   70.87   13.58
  -3  -4 -26   80.89   20.02
   3  -3 -28    3.26    6.77
   3  -3 -28   17.55   14.13
   3  -3 -28    2.68    2.35
   3  -3 -27    2.84    6.28
  -3  -3  27    5.41    2.60
   3  -3 -27    2.56    4.29
   3  -3 -27   -2.82    7.33
  -3  -3  26    3.20    2.57
   3  -3 -26   -3.60    1.62
   3  -3 -26    1.75    2.09
  -3  -3  25   12.53    4.87
   3  -3 -25    8.64    4.84
   3  -3 -25   11.91    7.03
   3  -3 -25    9.29   11.39
  -3  -3  24   18.84    5.13
   3  -3 -24   16.28    6.18
   3  -3 -24    2.94    3.91
   3  -3 -24   19.93   11.49
   3  -3 -23   18.43    8.51
   3  -3 -23   15.30    6.26
  -3  -3  23   20.04    5.80
   3  -3 -23   22.00   13.38
  -3  -3  22   25.73    6.50
   3  -3 -22   13.46    9.31
   3  -3 -22   15.84    5.61
   3  -3 -22   13.58    9.37
  -3  -3  21   82.78   10.46
   3  -3 -21   65.17   15.67
   3  -3 -21   68.94   11.20
   3  -3 -21   61.33   19.38
   3  -3 -20   56.45   14.10
   3  -3 -20   45.95    8.96
  -3  -3  20   61.59    8.55
   3  -3 -20   41.09   14.39
   3  -3 -19   71.30   10.43
   3  -3 -19   66.72   15.43
  -3  -3  19   82.04   10.20
  -3  -3  19   52.98   13.54
   3  -3 -19   28.77   13.12
  -3  -3  18   12.37    7.49
  -3  -3  18   24.09    5.09
   3  -3 -18   16.21    5.23
   3  -3 -18    8.95    8.45
   3  -3 -18   12.24    6.54
   3  -3 -17   17.33    4.96
   3  -3 -17   14.77    6.16
  -3  -3  17   23.00    4.54
   3  -3 -17   14.16    8.51
  -3  -3  17   12.26    7.59
   3  -3 -16   15.32    9.31
  -3  -3  16   33.00    5.54
   3  -3 -16   22.35    5.56
  -3  -3  16   21.98    9.55
   3  -3 -16   18.46    8.03
   3  -3 -15   93.26   15.56
  -3  -3  15   88.29   13.21
   3  -3 -15  101.27   11.00
   3  -3 -15   66.25   16.39
  -3  -3  15  105.65    9.82
  -3  -3  15   67.30   16.03
  -3  -3  15   95.79   15.33
  -3  -3  14   69.15   12.93
   3  -3 -14   61.65   12.33
   3  -3 -14   59.55    8.04
  -3  -3  14   84.10   12.65
  -3  -3  14   82.64    8.33
   3  -3 -14   60.79   15.59
  -3  -3  14   44.00   12.99
  -3  -3  13  260.68   26.14
  -3  -3  13  379.17   27.28
  -3  -3  13  367.31   18.36
   3  -3 -13  300.47   19.03
   3  -3 -13  332.77   27.78
   3  -3 -13  249.94   30.30
  -3  -3  13  220.34   30.60
  -3  -3  12  266.66   15.00
   3  -3 -12  274.36   20.84
  -3  -3  12  222.15   23.04
  -3  -3  12  283.75   22.77
   3  -3 -12  227.19   15.58
   3  -3 -12  252.21   23.35
  -3  -3  12  240.86   18.77
   3  -3 -12  166.00   23.01
   3  -3 -12  208.38   26.26
  -3  -3  12  164.83   26.35
   3  -3 -11  431.71   26.08
  -3  -3  11  348.78   29.61
  -3  -3  11  437.26   29.25
   3  -3 -11  378.13   28.67
   3  -3 -11  383.65   20.53
  -3  -3  11  387.50   24.52
   3  -3 -11  252.02   28.21
   3  -3 -11  353.79   33.74
  -3  -3  11  461.15   20.07
  -3  -3  11  232.60   31.74
   3  -3 -10  276.40   23.22
   3  -3 -10  289.17   20.66
   3  -3 -10  243.35   15.49
  -3  -3  10  310.87   15.83
  -3  -3  10  283.84   20.02
  -3  -3  10  288.47   23.41
   3  -3 -10  170.54   23.69
  -3  -3  10  237.17   23.09
   3  -3 -10  257.85   27.14
  -3  -3  10  212.67   27.90
  -3  -3   9  295.23   19.73
  -3  -3   9  266.48   22.17
  -3  -3   9  243.70   23.18
  -3  -3   9  340.87   16.19
   3  -3  -9  245.92   14.94
   3  -3  -9  266.94   19.56
   3  -3  -9  257.52   22.33
   3  -3  -9  197.14   24.29
   3  -3  -9  265.31   27.31
  -3  -3   9  200.88   27.64
   3  -3  -8   87.77   12.61
   3  -3  -8  106.18   11.78
   3  -3  -8   72.38   13.88
  -3  -3   8   90.09   16.32
  -3  -3   8  117.51   14.29
   3  -3  -8   89.30    8.19
   3  -3  -8   65.32   13.60
  -3  -3   8  107.86   11.23
   3  -3  -7    6.46    3.12
  -3  -3   7    0.06    2.19
  -3  -3   7    3.58    4.20
  -3  -3   7    3.66    2.00
   3  -3  -7   -0.97    1.91
   3  -3  -7    5.62    4.80
   3  -3  -7    3.16    1.64
   3  -3  -7    2.64    1.55
   3  -3  -6    6.80    3.41
  -3  -3   6    1.58    1.07
  -3  -3   6    8.61    5.32
   3  -3  -6    7.16    2.47
  -3  -3   6    4.50    1.92
   3  -3  -6    4.06    3.04
   3  -3  -6    7.40    4.59
   3  -3  -6    4.49    1.79
   3  -3  -5    3.26    1.38
   3  -3  -5    2.59    1.10
  -3  -3   5    0.30    1.81
  -3  -3   5    2.84    2.01
   3  -3  -5    0.72    2.86
   3  -3  -5    2.58    2.10
   3  -3  -5    0.56    0.53
   3  -3  -4   50.49    7.06
   3  -3  -4   46.24    4.46
  -3  -3   4   36.22    8.62
  -3  -3   4   53.47   11.07
   3  -3  -4   39.98    6.93
   3  -3  -4   35.45    8.74
   3  -3  -4   46.12    9.79
  -3  -3   3   74.00   12.45
   3  -3  -3   85.57    8.58
  -3  -3   3   75.06   11.97
   3  -3  -3   55.11   10.36
   3  -3  -3   63.37    8.60
   3  -3  -3   74.72    5.24
   3  -3  -3   68.49   12.14
  -3  -3   2   88.47   12.58
   3  -3  -2   78.15    4.86
  -3  -3   2  105.31   13.35
   3  -3  -2   76.20   10.69
   3  -3  -2   97.74    8.93
   3  -3  -2   80.56   12.11
   3  -3  -1   31.99    4.79
   3  -3  -1   24.20    2.10
  -3  -3   1   38.61    7.34
   3  -3  -1   25.81    6.14
   3  -3  -1   23.39    6.29
   3  -3   0   39.06    5.01
  -3  -3   0   37.11    7.16
  -3  -3   0   44.30    6.91
  -3  -3   0   40.99    7.94
   3  -3   0   35.48    6.85
   3  -3   0   36.30    7.81
   3  -3   1   32.80    4.39
  -3  -3  -1   26.13    6.14
  -3  -3  -1   35.46    6.14
  -3  -3  -1   30.05    7.04
   3  -3   1   18.59    4.83
   3  -3   1   30.74    7.09
   3  -3   2   68.60    5.81
  -3  -3  -2   75.31   10.13
  -3  -3  -2   61.24    8.78
  -3  -3  -2   79.11   10.72
   3  -3   2   48.86    6.97
   3  -3   2   45.46    8.01
   3  -3   3  202.84   14.07
  -3  -3  -3  302.12   20.49
   3  -3   3  285.62   12.29
  -3  -3  -3  281.05   18.36
  -3  -3  -3  241.74   18.14
  -3  -3  -3  262.20   21.02
   3  -3   3  176.30   15.64
  -3  -3  -4  299.37   20.47
  -3  -3  -4  263.83   18.83
  -3  -3  -4  276.87   18.78
   3  -3   4  233.73   14.40
  -3  -3  -4  246.08   21.91
   3  -3   4  286.61   11.87
   3  -3   4  231.22    9.31
   3  -3   5  362.37   13.64
   3  -3   5  320.01   16.70
  -3  -3  -5  330.00   22.25
  -3  -3  -5  349.17   22.16
  -3  -3  -5  336.08   21.22
  -3  -3  -5  344.91   24.83
   3  -3   5  282.14   11.74
  -3  -3  -6  132.53   14.05
  -3  -3  -6  141.30   13.93
   3  -3   6  134.39    7.38
   3  -3   6   96.05    8.56
  -3  -3  -6  127.15   13.69
  -3  -3  -6  153.68   19.75
   3  -3   6   97.08    6.83
   3  -3   7  143.46    8.31
   3  -3   7  142.10   10.37
   3  -3   7  115.83    7.40
   3  -3   7  133.34    8.82
  -3  -3  -7  136.47   14.19
  -3  -3  -7  123.00   15.64
  -3  -3  -7  158.72   14.73
   3  -3   7  135.54    8.64
   3  -3   8   25.55    3.56
   3  -3   8   35.06    3.79
   3  -3   8   28.16    3.74
  -3  -3  -8   38.36    7.51
   3  -3   8   30.56    4.71
  -3  -3  -8   29.86    7.75
  -3  -3  -8   25.00    6.18
  -3  -3  -8   24.46    6.27
   3  -3   8   29.22    4.11
   3  -3   9    4.69    1.75
   3  -3   9    2.42    1.14
  -3  -3  -9    3.43    2.10
   3  -3   9    6.95    2.20
   3  -3   9    2.36    1.33
  -3  -3  -9    2.25    2.77
   3  -3   9    4.27    1.96
  -3  -3  -9   -1.27    2.06
  -3  -3  -9    2.91    2.48
   3  -3  10   31.31    4.77
   3  -3  10   31.76    5.33
  -3  -3 -10   38.35    7.73
  -3  -3 -10   22.29    8.65
  -3  -3 -10   33.21    7.53
   3  -3  10   33.00    4.24
   3  -3  10   30.40    4.96
  -3  -3 -10   32.78    7.02
   3  -3  11   65.19    6.63
  -3  -3 -11   76.52   11.27
   3  -3  11   79.21    8.69
   3  -3  11   60.58    7.19
  -3  -3 -11   84.25   11.52
  -3  -3 -11   65.72   11.41
  -3  -3 -11   68.64   13.41
   3  -3  11   68.26    7.81
  -3  -3 -12   73.72   11.00
   3  -3  12   69.01    7.09
   3  -3  12   61.18    7.70
  -3  -3 -12   85.97   12.40
  -3  -3 -12   51.14   12.38
  -3  -3 -12   72.85   11.27
   3  -3  12   76.80    8.90
   3  -3  12   76.15    8.82
   3  -3  13   57.69    6.63
   3  -3  13   67.17    8.80
   3  -3  13   67.35    8.24
  -3  -3 -13   80.79   12.72
  -3  -3 -13   59.29   13.48
  -3  -3 -13   89.32   12.61
   3  -3  13   80.01    9.51
  -3  -3 -14   26.38    8.30
   3  -3  14   22.10    3.92
   3  -3  14   23.21    5.42
   3  -3  14   26.99    5.81
   3  -3  14   26.87    5.70
  -3  -3 -14   21.45    9.34
  -3  -3 -14   22.80    7.47
  -3  -3 -15   96.14   16.53
   3  -3  15   70.24    9.39
   3  -3  15   68.24    7.30
  -3  -3 -15   62.56   15.97
  -3  -3 -15   66.35   12.50
   3  -3  15   76.03   10.54
   3  -3  15   67.37    9.28
   3  -3  16   51.00    6.52
  -3  -3 -16   55.49   11.85
   3  -3  16   54.09    9.45
   3  -3  16   50.19    8.06
   3  -3  16   41.50    7.42
  -3  -3 -16   35.11   11.54
  -3  -3 -16   48.23   11.65
   3  -3  17  102.88    9.58
  -3  -3 -17   61.65   17.21
   3  -3  17   75.17   10.96
   3  -3  17   96.93   12.36
  -3  -3 -17   86.95   15.74
   3  -3  17  114.72   15.11
  -3  -3 -17   92.47   13.78
  -3  -3 -18   88.02   13.30
   3  -3  18  111.27   13.50
   3  -3  18  106.79   10.44
   3  -3  18   88.86   12.06
  -3  -3 -18   90.24   20.08
   3  -3  18   52.55   12.02
  -3  -3 -18   98.65   17.11
  -3  -3 -19  301.06   25.51
   3  -3  19  301.54   18.75
   3  -3  19  321.82   24.27
   3  -3  19  248.13   21.93
  -3  -3 -19  250.50   33.92
  -3  -3 -19  288.34   29.43
   3  -3  20  167.05   14.03
  -3  -3 -20  180.82   19.70
  -3  -3 -20  107.45   23.86
  -3  -3 -20  164.97   22.99
  -3  -3 -21  205.12   21.64
   3  -3  21  224.11   17.06
  -3  -3 -21  145.35   27.87
  -3  -3 -21  276.93   31.55
  -3  -3 -21  209.95   26.09
  -3  -3 -22   83.15   16.96
  -3  -3 -22   59.40   15.10
  -3  -3 -22   61.85   12.28
   3  -3  22   63.05    8.84
   3  -3  23   91.80   11.04
  -3  -3 -23   89.20   14.21
  -3  -3 -23   81.78   17.88
  -3  -3 -23   85.70   19.36
   3  -3  24   33.64    6.88
  -3  -3 -24   39.80   11.49
  -3  -3 -24   32.43    9.36
  -3  -3 -24   48.59   15.16
  -3  -3 -25   50.58   14.51
  -3  -3 -25   41.46   11.03
  -3  -3 -25   57.26   16.13
  -3  -3 -26    4.84    7.52
  -3  -3 -26    7.08    3.67
  -3  -3 -26   10.80    6.50
  -3  -3 -27   42.95   13.81
  -3  -3 -27   35.85   13.23
  -3  -3 -27   34.12    9.50
  -3  -2  29   32.17    7.60
   3  -2 -29   27.29    7.55
   3  -2 -29   10.69    8.19
   3  -2 -28  167.46   20.15
  -3  -2  28  160.03   17.16
   3  -2 -28  184.95   30.93
   3  -2 -28  108.21   29.36
   3  -2 -27   36.89    8.91
   3  -2 -27   52.24   16.29
  -3  -2  27   38.32    7.93
   3  -2 -27   42.82   17.67
  -3  -2  26  104.30   13.13
   3  -2 -26  106.14   21.33
   3  -2 -26  119.68   16.02
   3  -2 -26  122.31   28.89
   3  -2 -25   58.41   16.55
  -3  -2  25   47.86    8.52
   3  -2 -25   54.40   10.45
   3  -2 -25   49.62   17.75
  -3  -2  24  197.34   17.47
   3  -2 -24  154.83   24.76
   3  -2 -24  182.55   19.20
   3  -2 -24  167.94   32.95
  -3  -2  23   56.05    9.02
   3  -2 -23   45.35   14.05
   3  -2 -23   59.93   10.25
   3  -2 -23   49.83   17.83
  -3  -2  22   49.19    8.04
   3  -2 -22   40.88   12.22
   3  -2 -22   45.09    8.78
   3  -2 -22   34.53   14.94
  -3  -2  21   28.00    5.89
   3  -2 -21   23.51    9.00
   3  -2 -21   27.57    6.29
   3  -2 -21   11.01    5.10
   3  -2 -20  200.28   25.34
  -3  -2  20  235.89   17.75
   3  -2 -20  216.52   32.80
   3  -2 -20  223.74   19.00
   3  -2 -19   32.42   10.37
   3  -2 -19   23.50    5.92
  -3  -2  19   24.55    5.57
  -3  -2  19   41.11   11.73
   3  -2 -19   32.10   11.58
  -3  -2  18  302.40   19.79
  -3  -2  18  308.21   30.66
   3  -2 -18  283.78   28.99
   3  -2 -18  315.49   21.65
   3  -2 -18  302.93   37.16
   3  -2 -17  247.14   25.98
   3  -2 -17  277.93   19.47
  -3  -2  17  296.66   30.01
   3  -2 -17  233.01   30.84
  -3  -2  17  283.23   18.29
   3  -2 -16    5.51    1.75
  -3  -2  16   18.56    4.39
   3  -2 -16   16.30    4.37
  -3  -2  16   25.52    9.08
   3  -2 -16   22.25    8.65
  -3  -2  15    9.13    3.59
  -3  -2  15   13.63    3.67
   3  -2 -15   13.48    5.71
   3  -2 -15   15.88    3.87
   3  -2 -15    9.86    6.54
  -3  -2  15   16.10    6.35
  -3  -2  14  116.02   10.18
   3  -2 -14  106.52   15.22
   3  -2 -14  110.45   10.74
  -3  -2  14  111.85   12.04
   3  -2 -14   95.20   17.58
  -3  -2  14   91.38   16.27
  -3  -2  14  118.12   15.90
  -3  -2  13  572.73   36.88
   3  -2 -13  508.78   34.54
  -3  -2  13  539.98   24.41
   3  -2 -13  505.89   25.21
   3  -2 -13  441.03   38.77
  -3  -2  13  448.64   39.61
  -3  -2  13  537.45   28.19
   3  -2 -13  578.14   30.68
  -3  -2  12  171.63   11.96
   3  -2 -12  148.98   14.22
  -3  -2  12  155.25   17.79
   3  -2 -12  130.15   20.22
   3  -2 -12  144.77   16.62
   3  -2 -12  147.68   11.77
  -3  -2  12  159.39   23.54
  -3  -2  12  159.17   13.65
  -3  -2  11   12.37    7.08
   3  -2 -11   19.64    4.91
  -3  -2  11   17.52    4.56
  -3  -2  11   20.59    3.92
   3  -2 -11   18.24    3.88
   3  -2 -11   22.71    6.50
  -3  -2  11   20.00    6.23
   3  -2 -11   12.92    6.32
  -3  -2  10    4.69    3.92
   3  -2 -10    4.73    1.16
   3  -2 -10    7.96    2.92
   3  -2 -10    6.25    2.18
  -3  -2  10    9.06    3.77
  -3  -2  10    6.78    2.11
  -3  -2  10   10.60    2.93
   3  -2 -10    3.53    3.08
   3  -2  -9  599.62   28.34
  -3  -2   9  546.27   33.71
   3  -2  -9  529.84   32.21
  -3  -2   9  622.10   28.43
   3  -2  -9  569.33   23.92
   3  -2  -9  554.86   39.23
  -3  -2   9  594.71   24.11
   3  -2  -8  572.91   26.88
  -3  -2   8  569.77   32.81
   3  -2  -8  522.25   30.83
  -3  -2   8  646.08   30.56
  -3  -2   8  557.63   23.00
  -3  -2   8  598.25   27.53
   3  -2  -8  511.37   22.10
   3  -2  -8  491.52   36.36
  -3  -2   8  489.93   39.29
  -3  -2   7  632.93   30.38
   3  -2  -7  651.14   28.34
  -3  -2   7  651.36   24.90
   3  -2  -7  593.93   23.60
   3  -2  -7  603.24   39.11
   3  -2  -7  589.70   32.50
  -3  -2   7  599.61   41.04
  -3  -2   7  671.11   29.11
   3  -2  -6  692.38   34.58
   3  -2  -6  786.04   31.10
  -3  -2   6  803.17   32.05
  -3  -2   6  808.91   28.45
   3  -2  -6  591.98   36.22
  -3  -2   6  859.24   35.48
   3  -2  -6  731.45   26.35
   3  -2  -6  690.46   41.44
  -3  -2   6  679.49   43.05
  -3  -2   5 1800.53   57.10
   3  -2  -5 1874.51   56.06
  -3  -2   5 1766.86   59.58
   3  -2  -5 1524.01   58.16
   3  -2  -5 1446.90   62.34
   3  -2  -5 1715.07   49.70
   3  -2  -5 1631.19   69.32
  -3  -2   5 1648.11   71.28
   3  -2  -4 1059.45   35.76
  -3  -2   4 1052.38   40.33
   3  -2  -4  984.93   38.65
   3  -2  -4  804.35   40.29
   3  -2  -4  897.23   46.24
   3  -2  -4  980.05   30.12
  -3  -2   4  963.17   48.63
   3  -2  -3  249.97   13.62
  -3  -2   3  254.03   16.74
   3  -2  -3  194.86   16.04
   3  -2  -3  229.61   20.20
   3  -2  -3  240.33    9.89
  -3  -2   3  250.10   21.43
  -3  -2   2 1209.00   51.74
  -3  -2   2 1179.23   45.11
   3  -2  -2 1241.05   39.67
   3  -2  -2 1045.69   43.81
   3  -2  -2 1262.06   33.71
   3  -2  -2 1101.61   51.20
  -3  -2   1  894.11   40.44
   3  -2  -1  903.66   29.92
   3  -2  -1  800.10   32.80
  -3  -2   1  891.97   35.86
  -3  -2   0  165.18   14.76
   3  -2   0  185.45   10.08
  -3  -2   0  174.82   13.55
   3  -2   0  141.28   10.20
   3  -2   0  140.60   14.27
  -3  -2  -1  328.51   18.19
  -3  -2  -1  318.66   19.07
  -3  -2  -1  334.68   21.04
   3  -2   1  306.80   14.71
   3  -2   1  333.78   14.20
   3  -2   1  277.90   20.59
   3  -2   2   23.81    5.22
   3  -2   2   30.59    3.40
  -3  -2  -2   29.30    5.22
  -3  -2  -2   31.53    5.02
   3  -2   2   27.90    3.30
  -3  -2  -2   28.53    5.32
   3  -2   3   53.93    4.70
  -3  -2  -3   42.13    6.72
  -3  -2  -3   55.66    7.13
  -3  -2  -3   57.35    7.82
  -3  -2  -3   40.25    6.05
   3  -2   3   52.65    4.26
   3  -2   3   49.30    6.64
  -3  -2  -4  213.04   15.78
   3  -2   4  223.65   10.73
  -3  -2  -4  215.55   14.97
   3  -2   4  216.40    9.58
  -3  -2  -4  245.45   15.78
  -3  -2  -4  224.48   16.40
   3  -2   4  222.52    8.70
   3  -2   4  218.30   12.55
   3  -2   5   47.30    3.94
  -3  -2  -5   51.55    7.21
   3  -2   5   45.42    4.47
   3  -2   5   50.29    3.85
  -3  -2  -5   47.31    6.62
   3  -2   5   49.14    3.75
  -3  -2  -5   48.76    7.47
  -3  -2  -5   42.32    6.58
  -3  -2  -6  264.36   17.63
   3  -2   6  259.27   12.37
  -3  -2  -6  267.46   17.27
  -3  -2  -6  243.15   17.10
  -3  -2  -6  264.14   19.25
   3  -2   6  259.74   11.52
   3  -2   6  287.13   11.53
  -3  -2  -7  151.29   13.24
   3  -2   7  143.71    9.83
  -3  -2  -7  145.85   12.44
  -3  -2  -7  152.19   14.57
  -3  -2  -7  152.64   13.40
   3  -2   7  156.27    8.50
   3  -2   7  145.18    9.17
   3  -2   7  162.17    9.29
  -3  -2  -8  652.06   31.23
   3  -2   8  594.58   24.79
   3  -2   8  711.56   23.62
   3  -2   8  624.89   24.81
  -3  -2  -8  618.80   34.21
  -3  -2  -8  630.03   31.30
  -3  -2  -8  600.06   29.54
   3  -2   8  690.05   25.17
  -3  -2  -9   14.50    4.01
   3  -2   9   19.83    4.27
   3  -2   9   28.11    5.22
   3  -2   9   23.61    4.39
   3  -2   9   21.73    4.41
  -3  -2  -9    8.15    3.08
  -3  -2  -9   13.24    4.13
  -3  -2  -9    5.39    2.82
   3  -2  10  685.34   28.31
  -3  -2 -10  728.67   40.53
   3  -2  10  759.97   29.76
  -3  -2 -10  707.59   35.42
  -3  -2 -10  728.52   34.48
  -3  -2 -10  720.64   33.54
   3  -2  10  840.69   31.36
  -3  -2 -11   48.38    7.78
  -3  -2 -11   55.28   10.38
  -3  -2 -11   64.82    8.76
   3  -2  11   50.74    6.50
   3  -2  11   50.87    6.28
   3  -2  11   64.84    7.54
  -3  -2 -11   42.92    7.66
  -3  -2 -12  508.58   31.09
  -3  -2 -12  533.38   29.49
  -3  -2 -12  512.24   35.61
   3  -2  12  506.00   24.05
   3  -2  12  573.58   26.62
  -3  -2 -12  564.45   32.34
  -3  -2 -12  603.89   31.55
  -3  -2 -13   75.14   11.38
   3  -2  13   76.16    8.05
  -3  -2 -13   82.88   11.81
  -3  -2 -13   81.04   13.83
   3  -2  13   57.76    9.85
   3  -2  13   98.18   10.31
  -3  -2 -13  115.21   14.26
  -3  -2 -13   77.24   10.17
   3  -2  13   87.36    9.67
   3  -2  14  686.67   30.37
  -3  -2 -14  944.07   44.61
   3  -2  14  718.58   34.13
  -3  -2 -14  633.97   44.56
   3  -2  14  598.66   36.64
  -3  -2 -14  746.00   40.49
  -3  -2 -14  788.97   38.18
   3  -2  14  860.31   36.72
   3  -2  15  153.08   12.57
  -3  -2 -15  146.49   14.97
   3  -2  15  174.28   15.01
  -3  -2 -15  146.82   20.90
   3  -2  15  124.33   16.01
  -3  -2 -15  158.96   17.76
   3  -2  15  188.54   15.65
  -3  -2 -15  194.61   17.68
   3  -2  16   80.61   10.62
  -3  -2 -16   86.24   13.16
   3  -2  16   69.68   12.32
  -3  -2 -16   73.14   13.93
   3  -2  16   88.91   11.10
   3  -2  16   87.61    9.57
  -3  -2 -16   92.85   11.92
  -3  -2 -17  162.16   15.81
  -3  -2 -17  133.81   21.01
   3  -2  17  130.16   14.02
   3  -2  17  119.14   16.28
  -3  -2 -17  138.35   17.63
   3  -2  17  162.81   15.65
   3  -2  17  138.57   12.31
   3  -2  18   42.91    6.97
  -3  -2 -18   39.56    7.97
   3  -2  18   43.50    8.15
   3  -2  18   38.82    9.57
  -3  -2 -18   31.46   11.33
  -3  -2 -18   29.54    7.68
   3  -2  19   51.08    7.66
  -3  -2 -19   56.00    9.51
   3  -2  19   49.00   10.99
  -3  -2 -19   44.80   10.65
  -3  -2 -20   14.15    7.61
   3  -2  20   11.86    3.61
  -3  -2 -20   17.71    5.20
   3  -2  20    6.09    4.03
  -3  -2 -20   15.80    6.66
  -3  -2 -21   20.05    7.01
   3  -2  21   19.66    4.83
  -3  -2 -21   17.02    5.10
  -3  -2 -21   24.37    7.90
  -3  -2 -22   51.53   12.68
   3  -2  22   34.13    6.57
  -3  -2 -22   27.94    6.98
  -3  -2 -22   45.12   11.18
  -3  -2 -23    5.02    3.01
   3  -2  23   11.47    2.91
  -3  -2 -23   13.11    4.80
   3  -2  24   15.60    4.96
  -3  -2 -24   25.78   10.14
  -3  -2 -24   28.57   10.43
  -3  -2 -24   19.96    6.18
   3  -2  25    3.27    2.30
  -3  -2 -25   -1.26    1.53
  -3  -2 -25    2.75    3.47
  -3  -2 -26   75.76   16.84
   3  -2  26   61.17    9.80
  -3  -2 -26   64.63   15.57
  -3  -2 -26   66.35   11.88
  -3  -2 -27   50.29   13.12
  -3  -2 -27   40.96   14.31
   3  -2  27   48.07    8.65
  -3  -2 -27   65.11   12.10
  -3  -2 -28  285.62   36.91
  -3  -2 -28  289.06   27.39
  -3  -2 -28  270.81   34.59
   3  -1 -30   22.41   14.87
  -3  -1  30   22.03    7.12
   3  -1 -29   -0.76   14.08
   3  -1 -29   20.98   12.44
   3  -1 -29   28.08    9.46
  -3  -1  29   20.75    6.52
   3  -1 -28   16.54   12.34
   3  -1 -28   31.91   13.76
  -3  -1  28   25.95    7.54
   3  -1 -28   15.41    6.37
  -3  -1  27    2.15    1.39
   3  -1 -27    2.06    2.02
   3  -1 -27    2.62    6.36
   3  -1 -27   -1.03    7.27
  -3  -1  26    0.35    1.89
[truncated: 975,091 more chars]
