# Supplementary material for: Template or ligand? Different structural behaviours of aromatic amines in combination with zinco­phosphite networks
Source: Acta Crystallogr E Crystallogr Commun. 2018 Sep 11;74(Pt 10):1411–6. doi: 10.1107/S2056989018012343 (PMC6176438; doi:10.1107/S2056989018012343)
Supplement: Supplementary file 2 [file e-74-01411-Isup2.hkl]

data_I                                                                          
_shelx_title ' 2017ncs0850_k1_100k_c_a.res in Pn'                               
_shelx_refln_list_code          4                                               
_shelx_F_calc_maximum      298.07                                               
_exptl_crystal_F_000       992.00                                               
_reflns_d_resolution_high  0.7701                                               
                                                                                
loop_                                                                           
 _space_group_symop_operation_xyz                                               
 'x, y, z'                                                                      
 'x+1/2, -y, z+1/2'                                                             
                                                                                
_cell_length_a    10.5172                                                       
_cell_length_b     7.4210                                                       
_cell_length_c    23.5592                                                       
_cell_angle_alpha  90.000                                                       
_cell_angle_beta   93.861                                                       
_cell_angle_gamma  90.000                                                       
                                                                                
_shelx_F_squared_multiplier     1.000                                           
                                                                                
loop_                                                                           
 _refln_index_h                                                                 
 _refln_index_k                                                                 
 _refln_index_l                                                                 
 _refln_F_squared_calc                                                          
 _refln_F_squared_meas                                                          
 _refln_F_squared_sigma                                                         
 _refln_observed_status                                                         
   0   0 -30        340.70        282.62        99.87 o                         
   2   0 -30        773.45        702.69        97.18 o                         
  -1   1 -30        560.93        498.39        61.91 o                         
   0   1 -30        144.68         66.20        44.48 o                         
   1   1 -30        606.04        620.49        65.88 o                         
   2   1 -30         90.75         34.34        33.56 o                         
   3   1 -30        257.81        263.55        74.45 o                         
  -3   0 -29        353.43        343.17        63.98 o                         
  -1   0 -29       2203.53       1995.27       152.01 o                         
   1   0 -29          1.47        -22.32        22.32 o                         
   3   0 -29        739.48        917.81       106.53 o                         
   5   0 -29        464.18        345.11       124.91 o                         
  -3   1 -29        217.41        228.79        39.83 o                         
  -2   1 -29        342.06        245.01        40.18 o                         
  -1   1 -29        785.45        807.96        76.52 o                         
   0   1 -29         79.69         44.78        26.12 o                         
   1   1 -29        199.46        146.75        32.16 o                         
   2   1 -29        189.51        111.16        27.21 o                         
   3   1 -29        196.75        204.29        41.60 o                         
   4   1 -29        232.55        123.93        32.77 o                         
  -2   2 -29       1654.22       1613.63       100.97 o                         
  -1   2 -29         78.10         61.33        16.25 o                         
   0   2 -29         34.79         41.59        13.78 o                         
   1   2 -29          5.52        -12.18        17.63 o                         
   2   2 -29        335.21        354.82        49.70 o                         
   3   2 -29        313.41        210.59        55.60 o                         
   4   2 -29       2353.94       2279.08       181.80 o                         
   0   3 -29        557.99        518.06        84.61 o                         
   1   3 -29       1398.12       1291.36       160.49 o                         
  -4   0 -28       2717.75       2541.21       189.33 o                         
  -2   0 -28        614.40        456.93        69.97 o                         
   0   0 -28          1.15         -4.34        25.92 o                         
   2   0 -28        738.66        772.19        94.42 o                         
   4   0 -28        198.97        203.99        49.00 o                         
   6   0 -28        370.43        466.93        92.51 o                         
  -4   1 -28        463.74        415.47        52.50 o                         
  -3   1 -28        153.98        147.29        29.37 o                         
  -2   1 -28        578.63        516.08        57.66 o                         
  -1   1 -28        361.13        377.26        48.37 o                         
   0   1 -28        285.18        254.05        34.16 o                         
   1   1 -28        124.15         97.13        21.57 o                         
   2   1 -28        117.52         78.27        26.86 o                         
   3   1 -28        184.72        158.43        31.60 o                         
   4   1 -28        134.28        106.70        48.25 o                         
   5   1 -28        125.34        136.80        32.33 o                         
   6   1 -28        333.69        266.91        57.88 o                         
  -3   2 -28       2391.57       2523.00       125.24 o                         
  -2   2 -28       1743.15       1777.50       104.57 o                         
  -1   2 -28        590.09        536.08        55.67 o                         
   0   2 -28        159.28        202.44        32.10 o                         
   1   2 -28        275.52        277.66        38.69 o                         
   2   2 -28         14.42          8.99        12.87 o                         
   3   2 -28       1528.06       1467.55       122.81 o                         
   4   2 -28        243.92        228.43        41.46 o                         
   5   2 -28       1777.60       1706.72       132.77 o                         
  -2   3 -28        383.81        328.03        46.71 o                         
  -1   3 -28        165.85        143.09        30.43 o                         
   0   3 -28       1520.63       1515.41       104.20 o                         
   1   3 -28        859.06        847.07        87.33 o                         
   2   3 -28        834.45        913.25       108.75 o                         
   3   3 -28         63.04         41.04        21.33 o                         
   4   3 -28         88.20         62.09        17.56 o                         
  -5   0 -27       1886.14       1900.59       240.04 o                         
  -3   0 -27        275.88        275.99        48.09 o                         
  -1   0 -27        317.69        282.53        51.02 o                         
   1   0 -27         50.73         53.04        14.93 o                         
   3   0 -27       2593.55       2631.47       283.78 o                         
   5   0 -27        132.83        178.62        52.20 o                         
   7   0 -27        147.99        110.68        42.48 o                         
  -5   1 -27         21.59         31.78        18.60 o                         
  -4   1 -27        342.83        304.74        42.71 o                         
  -3   1 -27          3.63         -4.25        10.01 o                         
  -2   1 -27        774.70        830.17        69.72 o                         
  -1   1 -27        454.27        410.77        47.62 o                         
   0   1 -27        511.63        439.82        50.58 o                         
   1   1 -27        295.68        254.34        39.05 o                         
   2   1 -27        158.68        201.33        38.39 o                         
   3   1 -27         16.26         18.69        13.64 o                         
   4   1 -27          7.98         13.74        17.94 o                         
   5   1 -27         16.39         21.21        14.96 o                         
   6   1 -27        415.13        423.30        66.24 o                         
   7   1 -27        224.15        228.54        49.38 o                         
  -4   2 -27       2308.62       2302.84       116.38 o                         
  -3   2 -27        477.92        538.81        53.96 o                         
  -2   2 -27       2449.67       2386.10       126.93 o                         
  -1   2 -27         39.18          6.84        13.67 o                         
   0   2 -27          9.34          3.07        14.01 o                         
   1   2 -27        160.41        153.89        29.95 o                         
   2   2 -27         21.34         14.01        24.53 o                         
   3   2 -27        372.38        408.57        51.38 o                         
   4   2 -27       2139.61       2186.22       126.04 o                         
   5   2 -27         10.14         -7.93        13.39 o                         
   6   2 -27       1194.58       1235.17       106.48 o                         
  -3   3 -27        381.78        345.05        46.35 o                         
  -2   3 -27        124.47        111.01        25.27 o                         
  -1   3 -27        156.03         29.30        31.92 o                         
   0   3 -27        655.45        685.32        69.14 o                         
   1   3 -27       1028.07        878.02        85.61 o                         
   2   3 -27        443.37        478.06        64.29 o                         
   3   3 -27         49.92         26.00        16.64 o                         
   4   3 -27         65.29         43.90        17.00 o                         
   5   3 -27        113.02         90.14        46.21 o                         
  -2   4 -27         37.34         11.59        17.65 o                         
  -1   4 -27         24.44         23.61        12.84 o                         
   0   4 -27        166.79        175.51        36.83 o                         
   1   4 -27        378.21        459.94        59.40 o                         
   2   4 -27        176.12        154.20        35.88 o                         
   3   4 -27        919.79        789.25       135.56 o                         
  -6   0 -26         36.04          8.42         6.14 o                         
  -4   0 -26        664.46        504.54        67.18 o                         
  -2   0 -26         25.41         49.56        24.47 o                         
   0   0 -26        360.16        355.41        60.39 o                         
   2   0 -26       2124.75       2293.38       157.93 o                         
   4   0 -26        537.06        477.17        71.97 o                         
   6   0 -26       2357.22       2191.16       197.98 o                         
  -6   1 -26         70.20         44.76        16.70 o                         
  -5   1 -26         50.27         56.19        18.58 o                         
  -4   1 -26        200.95        157.24        29.84 o                         
  -3   1 -26         95.73         68.65        16.86 o                         
  -2   1 -26        489.22        493.98        50.72 o                         
  -1   1 -26        573.97        569.60        54.53 o                         
   0   1 -26        888.83        915.35        71.60 o                         
   1   1 -26        106.97         68.04        17.58 o                         
   2   1 -26         95.74        106.40        24.50 o                         
   3   1 -26          5.41          4.83        14.43 o                         
   4   1 -26          4.11         -0.29        23.36 o                         
   5   1 -26        188.77        170.56        36.04 o                         
   6   1 -26        524.41        543.95        72.64 o                         
   7   1 -26         92.67        100.93        34.21 o                         
  -5   2 -26        504.28        544.45        53.02 o                         
  -4   2 -26        113.81         96.27        28.51 o                         
  -3   2 -26        580.82        639.31        57.03 o                         
  -2   2 -26         17.11         24.77        10.88 o                         
  -1   2 -26        566.70        577.91        56.75 o                         
   0   2 -26          0.52         -8.44         8.44 o                         
   1   2 -26        877.85        832.58        65.80 o                         
   2   2 -26          5.26         -8.42        10.75 o                         
   3   2 -26        982.83       1055.58        81.76 o                         
   4   2 -26        540.26        456.71        56.50 o                         
   5   2 -26       1125.04       1000.26        83.19 o                         
   6   2 -26         21.05          1.77        16.65 o                         
   7   2 -26        144.82        101.40        59.58 o                         
  -5   3 -26         41.23         -2.46        19.20 o                         
  -4   3 -26        128.14        112.29        25.47 o                         
  -3   3 -26         51.74         38.83        19.36 o                         
  -2   3 -26        100.66         88.59        21.19 o                         
  -1   3 -26         80.55         28.54        19.77 o                         
   0   3 -26        876.46        791.68        69.73 o                         
   1   3 -26        392.65        405.79        57.78 o                         
   2   3 -26        182.84        170.31        32.10 o                         
   3   3 -26          5.66          4.65        13.76 o                         
   4   3 -26         83.98         46.11        13.80 o                         
   5   3 -26         97.41        108.33        37.57 o                         
   6   3 -26          2.88          5.14        22.56 o                         
  -3   4 -26        639.15        745.14        73.63 o                         
  -2   4 -26         71.47         76.68        25.20 o                         
  -1   4 -26         15.25         13.31        16.72 o                         
   0   4 -26        320.54        315.02        44.18 o                         
   1   4 -26        805.32        856.26        79.07 o                         
   2   4 -26        924.00        939.42        88.13 o                         
   3   4 -26       1449.77       1243.60       120.10 o                         
   4   4 -26        627.28        698.75        88.43 o                         
   5   4 -26        219.47        141.94        39.49 o                         
   0   5 -26         32.75         54.20        28.07 o                         
   1   5 -26         51.55         30.59        38.78 o                         
   2   5 -26         80.64         56.46        32.39 o                         
  -7   0 -25        363.73        425.25        74.06 o                         
  -5   0 -25       2124.00       2012.75       155.81 o                         
  -3   0 -25         13.10         45.69        23.37 o                         
  -1   0 -25         73.20         67.67        18.36 o                         
   1   0 -25        513.92        525.20        73.96 o                         
   3   0 -25       4751.57       4204.50       338.86 o                         
   5   0 -25       1697.61       1755.04       174.49 o                         
   7   0 -25         67.12         24.10        47.54 o                         
  -6   1 -25         87.61         85.47        23.09 o                         
  -5   1 -25         51.57         49.57        14.19 o                         
  -4   1 -25         56.51         27.27        18.43 o                         
  -3   1 -25        388.10        322.89        38.58 o                         
  -2   1 -25       1104.13       1029.97        68.65 o                         
  -1   1 -25        542.53        478.88        49.34 o                         
   0   1 -25        398.47        376.64        44.86 o                         
   1   1 -25        289.40        231.48        35.59 o                         
   2   1 -25        193.33        143.50        26.32 o                         
   3   1 -25          8.92         -0.85        15.77 o                         
   4   1 -25        215.00        142.11        30.38 o                         
   5   1 -25        326.36        318.08        50.07 o                         
   6   1 -25        405.05        421.96        63.49 o                         
   7   1 -25        183.87        125.28        39.02 o                         
   8   1 -25        368.87        295.02        68.54 o                         
  -6   2 -25        930.68        912.18        69.05 o                         
  -5   2 -25          0.59         13.03         9.71 o                         
  -4   2 -25        104.37        164.48        27.42 o                         
  -3   2 -25          4.88          1.32        10.11 o                         
  -2   2 -25       1126.62       1039.62        72.39 o                         
  -1   2 -25        359.62        342.87        38.34 o                         
   0   2 -25       1056.50       1038.73        69.82 o                         
   1   2 -25        343.97        334.12        40.27 o                         
   2   2 -25         14.77         21.56         8.08 o                         
   3   2 -25        477.32        524.64        56.03 o                         
   4   2 -25       3474.54       3344.35       150.84 o                         
   5   2 -25         96.81        121.12        30.07 o                         
   6   2 -25        508.77        513.11        71.43 o                         
   7   2 -25        580.04        532.47        83.22 o                         
   8   2 -25         84.85         92.26        46.01 o                         
  -5   3 -25         45.23         67.36        28.51 o                         
  -4   3 -25        108.83         99.63        26.10 o                         
  -3   3 -25        483.09        380.44        46.86 o                         
  -2   3 -25        227.18        142.72        28.20 o                         
  -1   3 -25         87.96         80.11        22.40 o                         
   0   3 -25        226.42        217.64        35.92 o                         
   1   3 -25        197.35        228.93        34.18 o                         
   2   3 -25         93.29        107.19        26.54 o                         
   3   3 -25         81.48         89.64        27.07 o                         
   4   3 -25        185.71        201.62        40.39 o                         
   5   3 -25         47.50         64.71        27.45 o                         
   6   3 -25         32.35         15.53        20.48 o                         
   7   3 -25        282.35        310.37        69.37 o                         
  -4   4 -25        184.96        243.89        41.79 o                         
  -3   4 -25        253.08        220.29        34.87 o                         
  -2   4 -25        309.58        352.64        42.64 o                         
  -1   4 -25        212.49        176.36        33.60 o                         
   0   4 -25        202.96        228.37        41.00 o                         
   1   4 -25       1631.46       1753.34       112.51 o                         
   2   4 -25        100.64        117.22        27.62 o                         
   3   4 -25       1218.97       1347.79       180.89 o                         
   4   4 -25        160.72        127.20        37.36 o                         
   5   4 -25        374.04        376.49        58.61 o                         
   6   4 -25         11.03         -1.39        14.05 o                         
  -2   5 -25        963.09        896.94        87.96 o                         
  -1   5 -25        442.12        442.08        60.62 o                         
   0   5 -25        286.52        236.04        55.04 o                         
   1   5 -25         26.46         27.36        22.74 o                         
   2   5 -25        193.96         98.96        34.12 o                         
   3   5 -25         51.15        102.64        32.97 o                         
   4   5 -25         10.21        -16.15        16.15 o                         
  -6   0 -24        542.07        589.27        79.63 o                         
  -4   0 -24       2023.35       2151.32       131.05 o                         
  -2   0 -24        280.18        262.72        43.38 o                         
   0   0 -24        428.65        365.46        55.85 o                         
   2   0 -24       7752.33       6635.75       272.75 o                         
   4   0 -24       4063.62       3749.51       230.47 o                         
   6   0 -24       3124.71       2872.65       256.73 o                         
   8   0 -24         50.84         -6.56        19.51 o                         
  -7   1 -24         66.60         82.93        23.41 o                         
  -6   1 -24         19.19         38.92         9.19 o                         
  -5   1 -24        303.14        293.87        37.44 o                         
  -4   1 -24        188.18        189.92        28.66 o                         
  -3   1 -24       1077.38       1098.44        68.69 o                         
  -2   1 -24       1045.31       1053.24        69.22 o                         
  -1   1 -24        411.97        424.21        43.79 o                         
   0   1 -24        953.21        875.50        64.36 o                         
   1   1 -24        260.15        277.09        38.19 o                         
   2   1 -24         11.87          7.55        10.00 o                         
   3   1 -24         27.90         15.47        12.25 o                         
   4   1 -24        250.86        230.46        40.09 o                         
   5   1 -24        470.52        463.98        57.60 o                         
   6   1 -24        576.64        419.52        62.52 o                         
   7   1 -24        224.03        172.90        40.71 o                         
   8   1 -24        237.41        119.27        47.30 o                         
   9   1 -24        333.69        206.62        93.60 o                         
  -7   2 -24       1165.28       1171.89        85.17 o                         
  -6   2 -24         11.94         -2.53        16.43 o                         
  -5   2 -24         27.91         12.81        21.17 o                         
  -4   2 -24        303.21        289.72        35.82 o                         
  -3   2 -24        220.79        254.47        33.51 o                         
  -2   2 -24         81.32         48.89        20.06 o                         
  -1   2 -24        446.47        379.79        40.58 o                         
   0   2 -24          2.03         -3.02        15.99 o                         
   1   2 -24       1598.33       1474.46        83.25 o                         
   2   2 -24         11.85          4.55        14.30 o                         
   3   2 -24       1779.67       1664.50        99.22 o                         
   4   2 -24         40.83         34.97        26.07 o                         
   5   2 -24        218.95        256.47        39.49 o                         
   6   2 -24         62.15         50.34        20.08 o                         
   7   2 -24          2.13         25.80        32.34 o                         
   8   2 -24        611.40        557.96        86.00 o                         
  -6   3 -24        178.84        128.80        37.18 o                         
  -5   3 -24        293.08        323.34        41.01 o                         
  -4   3 -24        312.72        325.05        41.99 o                         
  -3   3 -24        428.67        348.36        43.58 o                         
  -2   3 -24        114.52         35.79        23.62 o                         
  -1   3 -24         13.64         20.32        12.31 o                         
   0   3 -24        299.46        319.30        39.98 o                         
   1   3 -24         22.87         11.50        14.08 o                         
   2   3 -24         23.02         10.48        11.05 o                         
   3   3 -24        142.34        114.03        27.71 o                         
   4   3 -24        107.31        116.25        30.24 o                         
   5   3 -24        126.05         73.67        30.59 o                         
   6   3 -24         65.81         36.43        22.73 o                         
   7   3 -24        180.24        150.06        46.91 o                         
   8   3 -24        440.44        467.68        90.30 o                         
  -5   4 -24        107.98         88.02        36.48 o                         
  -4   4 -24        816.80        913.49        74.26 o                         
  -3   4 -24       1530.27       1510.07        91.25 o                         
  -2   4 -24         65.48         27.42        12.30 o                         
  -1   4 -24        154.69        190.46        35.52 o                         
   0   4 -24        760.34        873.89        76.66 o                         
   1   4 -24       1856.55       1788.31       111.93 o                         
   2   4 -24       1435.34       1595.71        96.44 o                         
   3   4 -24        993.17        931.77        85.95 o                         
   4   4 -24        528.71        567.93        69.61 o                         
   5   4 -24         85.32        121.35        32.43 o                         
   6   4 -24        314.97        354.17        54.91 o                         
   7   4 -24        230.73        280.90        68.87 o                         
  -3   5 -24        284.91        228.77        39.97 o                         
  -2   5 -24        430.60        331.46        49.58 o                         
  -1   5 -24       1104.40       1069.46        93.30 o                         
   0   5 -24        143.73        112.14        33.61 o                         
   1   5 -24        269.50        234.12        53.81 o                         
   2   5 -24        201.68        106.35        35.08 o                         
   3   5 -24        315.19        234.81        56.64 o                         
   4   5 -24          7.37         11.70        16.31 o                         
   5   5 -24        255.86        201.61        47.96 o                         
  -7   0 -23        873.10        777.23        92.51 o                         
  -5   0 -23      10836.58      10682.54       316.04 o                         
  -3   0 -23         23.10         11.44        17.43 o                         
  -1   0 -23        211.52        181.41        38.49 o                         
   1   0 -23       3719.92       3418.00       179.23 o                         
   3   0 -23       7062.29       6475.81       293.33 o                         
   5   0 -23       3203.80       3181.09       232.58 o                         
   7   0 -23       1257.49       1339.25       148.06 o                         
   9   0 -23        202.31        251.46       136.83 o                         
  -8   1 -23         15.00          4.08        12.17 o                         
  -7   1 -23          2.81          5.92        11.48 o                         
  -6   1 -23        112.29        121.00        23.16 o                         
  -5   1 -23        788.85        805.97        63.01 o                         
  -4   1 -23        110.65         76.34        15.47 o                         
  -3   1 -23        859.48        809.05        56.52 o                         
  -2   1 -23       1864.26       1963.14        91.53 o                         
  -1   1 -23        398.81        348.59        38.98 o                         
   0   1 -23        630.02        599.69        52.13 o                         
   1   1 -23        150.59        172.53        27.30 o                         
   2   1 -23        112.49         79.65        19.23 o                         
   3   1 -23         17.58         37.25        19.81 o                         
   4   1 -23        157.15        158.48        30.58 o                         
   5   1 -23        842.90        772.01        72.55 o                         
   6   1 -23        457.96        394.58        58.66 o                         
   7   1 -23        258.09        257.52        51.63 o                         
   8   1 -23        405.91        482.92        82.30 o                         
   9   1 -23        295.89        245.35        99.85 o                         
  -7   2 -23        342.35        338.58        43.14 o                         
  -6   2 -23        363.43        429.98        47.46 o                         
  -5   2 -23        106.79        110.30        22.20 o                         
  -4   2 -23        404.90        454.72        44.18 o                         
  -3   2 -23        127.90        103.61        31.61 o                         
  -2   2 -23         35.89         33.11        12.15 o                         
  -1   2 -23        306.73        274.75        32.23 o                         
   0   2 -23       3203.09       3239.20       121.31 o                         
   1   2 -23        822.11        761.86        56.49 o                         
   2   2 -23        374.50        411.02        40.98 o                         
   3   2 -23        558.12        508.48        52.79 o                         
   4   2 -23       1118.60       1061.71        78.81 o                         
   5   2 -23        616.58        582.12        60.40 o                         
   6   2 -23         47.07         22.02        17.43 o                         
   7   2 -23        406.83        468.97        75.38 o                         
   8   2 -23        537.73        569.38       161.21 o                         
   9   2 -23        152.36        152.97        46.46 o                         
  -7   3 -23        326.34        293.30        71.10 o                         
  -6   3 -23        197.34        167.21        32.40 o                         
  -5   3 -23        395.00        396.55        49.79 o                         
  -4   3 -23        267.37        213.28        33.07 o                         
  -3   3 -23        806.67        762.19        64.17 o                         
  -2   3 -23        594.55        547.29        53.39 o                         
  -1   3 -23         41.00         24.84        10.80 o                         
   0   3 -23         93.47         62.86        15.49 o                         
   1   3 -23        104.07        119.10        22.04 o                         
   2   3 -23        242.42        184.88        33.34 o                         
   3   3 -23        171.53        159.63        31.31 o                         
   4   3 -23        283.84        251.53        39.48 o                         
   5   3 -23        104.86         75.46        41.68 o                         
   6   3 -23         95.65         32.87        23.22 o                         
   7   3 -23        556.12        515.91        90.39 o                         
   8   3 -23        236.85        233.86        53.01 o                         
  -6   4 -23       1322.56       1342.68       123.61 o                         
  -5   4 -23       1340.61       1400.70        99.74 o                         
  -4   4 -23         78.42         75.26        18.72 o                         
  -3   4 -23         14.61         42.06        13.08 o                         
  -2   4 -23        102.57        117.21        20.84 o                         
  -1   4 -23        295.89        293.08        38.19 o                         
   0   4 -23        871.17        862.39        75.27 o                         
   1   4 -23        842.79       1013.78        71.21 o                         
   2   4 -23        145.43        204.62        32.39 o                         
   3   4 -23        587.90        805.25       119.11 o                         
   4   4 -23        137.80        165.81        34.98 o                         
   5   4 -23        456.49        511.08        75.06 o                         
   6   4 -23         77.56         69.08        32.35 o                         
   7   4 -23         99.39        111.32        35.89 o                         
  -4   5 -23        198.36        119.27        37.18 o                         
  -3   5 -23         88.37        105.34        36.69 o                         
  -2   5 -23        944.06        863.84        76.13 o                         
  -1   5 -23        279.91        205.04        39.84 o                         
   0   5 -23        361.52        362.71        62.27 o                         
   1   5 -23        146.26        127.17        37.97 o                         
   2   5 -23        105.02         50.13        20.67 o                         
   3   5 -23        304.59        252.37        55.60 o                         
   4   5 -23         11.06        -12.01        17.95 o                         
   5   5 -23        101.85         81.95        30.91 o                         
   6   5 -23        574.74        461.36        73.07 o                         
  -2   6 -23         26.60         -0.39         9.99 o                         
  -1   6 -23        297.93        312.09        51.01 o                         
   0   6 -23          7.71         32.04        11.57 o                         
   1   6 -23        437.19        456.13        62.06 o                         
   2   6 -23       3020.70       2905.33       181.18 o                         
   3   6 -23        517.85        451.04        71.62 o                         
  -8   0 -22       2697.29       2892.39       190.11 o                         
  -6   0 -22       2175.88       2291.09       129.00 o                         
  -4   0 -22       1151.38       1273.64        91.28 o                         
  -2   0 -22        342.63        348.19        58.95 o                         
   0   0 -22        431.16        317.74        49.28 o                         
   2   0 -22       4019.82       3761.32       249.96 o                         
   4   0 -22       1183.71       1085.95       146.68 o                         
   6   0 -22       1901.88       1782.49       244.91 o                         
   8   0 -22         13.47         56.41        76.69 o                         
  10   0 -22       1894.31       1558.60       319.69 o                         
  -8   1 -22         18.54         15.06        13.22 o                         
  -7   1 -22         50.12         79.18        22.41 o                         
  -6   1 -22        219.09        221.55        35.26 o                         
  -5   1 -22        166.87        180.45        26.37 o                         
  -4   1 -22        195.85        223.23        28.38 o                         
  -3   1 -22        812.70        876.63        54.00 o                         
  -2   1 -22       1179.36       1309.86        72.06 o                         
  -1   1 -22        743.58        699.22        53.98 o                         
   0   1 -22        234.43        181.27        26.85 o                         
   1   1 -22        807.52        758.48        62.20 o                         
   2   1 -22          6.59         21.39        11.05 o                         
   3   1 -22        158.98        115.95        24.23 o                         
   4   1 -22        178.88        119.10        30.67 o                         
   5   1 -22        867.73        922.04        75.49 o                         
   6   1 -22        282.86        319.47        50.08 o                         
   7   1 -22        140.37        116.72        34.75 o                         
   8   1 -22        296.84        349.70        75.11 o                         
   9   1 -22        505.81        420.26       145.47 o                         
  10   1 -22         81.07         27.93        52.04 o                         
  -8   2 -22         13.27         17.10         9.68 o                         
  -7   2 -22       4486.01       4460.66       167.21 o                         
  -6   2 -22       1411.24       1278.76        82.67 o                         
  -5   2 -22        222.23        211.15        31.35 o                         
  -4   2 -22         21.54         38.31        13.04 o                         
  -3   2 -22        347.35        336.18        32.74 o                         
  -2   2 -22         55.22         49.20        13.71 o                         
  -1   2 -22       2094.04       2051.17        90.15 o                         
   0   2 -22       1892.47       1746.36        83.93 o                         
   1   2 -22        791.21        785.17        56.17 o                         
   2   2 -22       3788.03       3582.65       128.93 o                         
   3   2 -22        480.45        421.46        47.70 o                         
   4   2 -22        645.14        586.63        54.79 o                         
   5   2 -22        936.43        919.62        72.61 o                         
   6   2 -22          4.80         -0.16        28.61 o                         
   7   2 -22        131.68        164.63        41.77 o                         
   8   2 -22        641.99        663.47        88.18 o                         
   9   2 -22         43.52         60.50        15.63 o                         
  -7   3 -22        404.78        407.97        70.31 o                         
  -6   3 -22        606.83        552.59        55.35 o                         
  -5   3 -22        152.68         97.82        19.73 o                         
  -4   3 -22       1591.79       1672.58       100.90 o                         
  -3   3 -22        553.83        568.43        53.69 o                         
  -2   3 -22        890.69        883.88        66.68 o                         
  -1   3 -22         28.89         25.29        13.68 o                         
   0   3 -22         59.26         38.95         9.82 o                         
   1   3 -22        125.90        129.09        24.08 o                         
   2   3 -22        880.36        740.67        65.81 o                         
   3   3 -22        156.52        142.88        30.66 o                         
   4   3 -22        917.20        918.10        75.55 o                         
   5   3 -22        220.00        155.55        42.80 o                         
   6   3 -22        169.06        163.01        37.70 o                         
   7   3 -22        544.86        551.59        93.30 o                         
   8   3 -22        452.11        426.95        84.64 o                         
   9   3 -22         68.74         30.97        31.04 o                         
  -6   4 -22        435.66        463.61        77.84 o                         
  -5   4 -22        713.14        800.60        79.96 o                         
  -4   4 -22       1441.94       1304.88        81.61 o                         
  -3   4 -22         44.65         23.14        10.00 o                         
  -2   4 -22        445.97        405.55        41.09 o                         
  -1   4 -22        160.46        146.43        26.42 o                         
   0   4 -22       1593.86       1746.94       117.00 o                         
   1   4 -22       2332.20       2347.19       108.44 o                         
   2   4 -22       6548.97       6743.51       282.86 o                         
   3   4 -22        395.53        354.73        50.96 o                         
   4   4 -22       2608.82       2491.70       141.83 o                         
   5   4 -22        364.34        395.86        55.13 o                         
   6   4 -22          4.26        -10.95        10.95 o                         
   7   4 -22        110.76         70.90        50.41 o                         
   8   4 -22        783.00        700.19       131.03 o                         
  -5   5 -22        165.57        146.92        42.35 o                         
  -4   5 -22        264.55        162.68        34.15 o                         
  -3   5 -22          8.05         -4.27        10.38 o                         
  -2   5 -22        456.32        395.77        50.35 o                         
  -1   5 -22        544.77        577.04        61.92 o                         
   0   5 -22        110.34         87.28        28.65 o                         
   1   5 -22        122.17        107.75        31.68 o                         
   2   5 -22         12.06         17.35        43.54 o                         
   3   5 -22        279.94        199.31        42.17 o                         
   4   5 -22          2.92         19.21        33.79 o                         
   5   5 -22        204.61        159.74        36.95 o                         
   6   5 -22        158.62         85.96        38.98 o                         
  -3   6 -22         67.71         34.12        21.14 o                         
  -2   6 -22        120.63        124.23        30.10 o                         
  -1   6 -22        319.16        242.61        46.96 o                         
   0   6 -22         21.70         48.48        17.25 o                         
   1   6 -22        733.39        666.70        75.03 o                         
   2   6 -22        323.46        324.01        56.25 o                         
   3   6 -22        451.90        480.60        68.57 o                         
   4   6 -22        454.57        415.84        65.17 o                         
  -9   0 -21       1647.10       1614.49       141.88 o                         
  -7   0 -21         72.15         63.94        18.92 o                         
  -5   0 -21       1744.01       2046.16       116.88 o                         
  -3   0 -21        162.74        115.48        18.63 o                         
  -1   0 -21       3384.91       3124.14       153.82 o                         
   1   0 -21       5007.25       4629.59       210.87 o                         
   3   0 -21       3969.23       3364.89       315.55 o                         
   5   0 -21       2908.37       2731.81       288.26 o                         
   7   0 -21       4193.77       4385.14       308.68 o                         
   9   0 -21        773.20        940.06       249.82 o                         
  -9   1 -21         88.42         95.78        27.23 o                         
  -8   1 -21         27.96         31.35        13.58 o                         
  -7   1 -21         18.71          3.84         9.22 o                         
  -6   1 -21        372.41        315.13        37.86 o                         
  -5   1 -21        380.59        342.18        38.25 o                         
  -4   1 -21        282.96        291.99        32.20 o                         
  -3   1 -21        351.28        362.73        31.13 o                         
  -2   1 -21        711.68        701.67        50.32 o                         
  -1   1 -21       1261.18       1387.41        74.36 o                         
   0   1 -21          4.70         23.77         8.38 o                         
   1   1 -21       1087.53       1040.78        70.24 o                         
   2   1 -21        325.34        349.32        40.53 o                         
   3   1 -21        441.67        422.31        43.20 o                         
   4   1 -21         80.87        114.49        27.21 o                         
   5   1 -21        811.99        794.40        68.76 o                         
   6   1 -21        134.54        163.36        39.12 o                         
   7   1 -21        352.54        283.17        62.58 o                         
   8   1 -21        159.43        109.29        36.69 o                         
   9   1 -21        256.09        216.93        97.59 o                         
  10   1 -21         42.24         20.25        66.87 o                         
  -8   2 -21       4273.56       4402.94       168.24 o                         
  -7   2 -21        121.46         97.72        23.18 o                         
  -6   2 -21       1177.88       1271.88        80.26 o                         
  -5   2 -21         59.79         92.68        20.24 o                         
  -4   2 -21          4.68         -4.53         5.26 o                         
  -3   2 -21        217.07        172.14        23.37 o                         
  -2   2 -21       2518.71       2443.24        86.21 o                         
  -1   2 -21        142.38        101.76        20.81 o                         
   0   2 -21      13178.23      12682.21       242.96 o                         
   1   2 -21         12.91         20.01        10.83 o                         
   2   2 -21       1959.86       1943.62        89.56 o                         
   3   2 -21        230.37        220.36        28.19 o                         
   4   2 -21       1307.09       1303.54        82.40 o                         
   5   2 -21        826.20        874.59        68.13 o                         
   6   2 -21        342.79        287.76        56.98 o                         
   7   2 -21         10.43         33.29        26.91 o                         
   8   2 -21       1865.39       1951.57       171.22 o                         
   9   2 -21          5.13         15.71        29.35 o                         
  10   2 -21       3161.17       2897.04       430.68 o                         
  -8   3 -21        196.52        206.97        49.53 o                         
  -7   3 -21        298.85        313.95        40.69 o                         
  -6   3 -21        365.70        309.20        47.15 o                         
  -5   3 -21        399.33        371.50        41.75 o                         
  -4   3 -21        814.48        981.42        72.32 o                         
  -3   3 -21       1866.50       2036.75       129.61 o                         
  -2   3 -21        147.10        139.20        23.15 o                         
  -1   3 -21        154.86        172.31        22.94 o                         
   0   3 -21        140.93        130.34        20.01 o                         
   1   3 -21         36.08         37.22        13.55 o                         
   2   3 -21        174.21        109.54        32.53 o                         
   3   3 -21        651.19        609.97        59.02 o                         
   4   3 -21        271.46        237.66        37.25 o                         
   5   3 -21        321.89        281.84        51.23 o                         
   6   3 -21        194.92        163.03        37.91 o                         
   7   3 -21       1209.24       1354.95       138.36 o                         
   8   3 -21        305.61        238.68        54.88 o                         
   9   3 -21         65.73         51.53        31.29 o                         
  -7   4 -21        164.39         88.05        54.90 o                         
  -6   4 -21        748.57        818.98        93.04 o                         
  -5   4 -21        655.55        729.57        67.03 o                         
  -4   4 -21          3.09          6.38        10.88 o                         
  -3   4 -21         18.16         -1.19        12.60 o                         
  -2   4 -21        377.68        347.19        37.83 o                         
  -1   4 -21       1135.93       1220.86        71.43 o                         
   0   4 -21        111.63        101.81        19.20 o                         
   1   4 -21       3390.65       3651.34       133.27 o                         
   2   4 -21         27.52          5.20        13.20 o                         
   3   4 -21       2139.32       2227.85       125.10 o                         
   4   4 -21         41.94         21.16        19.06 o                         
   5   4 -21         11.99         31.00        15.85 o                         
   6   4 -21         18.89          6.14         9.57 o                         
   7   4 -21         25.81         26.43        14.38 o                         
   8   4 -21       1952.93       2111.63       293.53 o                         
  -6   5 -21        276.94        194.32        54.06 o                         
  -5   5 -21        215.99        132.97        53.68 o                         
  -4   5 -21        375.94        343.25        52.01 o                         
  -3   5 -21         12.66         11.15        17.33 o                         
  -2   5 -21        402.75        355.60        47.87 o                         
  -1   5 -21        110.08        105.56        36.50 o                         
   0   5 -21         35.84         31.02        15.16 o                         
   1   5 -21          9.72         -3.05        18.21 o                         
   2   5 -21         32.41         44.28        20.97 o                         
   3   5 -21         42.08         50.01        19.46 o                         
   4   5 -21         27.13         39.28        15.44 o                         
   5   5 -21        189.37        155.81        35.96 o                         
   6   5 -21        322.90        184.54        72.42 o                         
   7   5 -21          8.95          8.65        15.01 o                         
  -4   6 -21        315.22        277.90        58.64 o                         
  -3   6 -21        948.23        957.90       104.18 o                         
  -2   6 -21        240.05        214.32        42.74 o                         
  -1   6 -21         73.28         42.86        31.37 o                         
   0   6 -21        468.43        430.93        60.64 o                         
   1   6 -21        683.19        653.96        73.73 o                         
   2   6 -21       1730.03       1576.84       115.59 o                         
   3   6 -21        344.37        284.74        52.52 o                         
   4   6 -21          7.40          8.72        19.62 o                         
   5   6 -21       1241.84       1268.08        98.87 o                         
   1   7 -21          9.83          8.22        25.79 o                         
  -8   0 -20        980.15       1046.08       107.08 o                         
  -6   0 -20        883.58        803.69        86.64 o                         
  -4   0 -20         46.60         19.42         9.20 o                         
  -2   0 -20        853.52        783.18        68.95 o                         
   0   0 -20        152.19        186.22        40.23 o                         
   2   0 -20       7959.68       7422.04       300.08 o                         
   4   0 -20        115.81        132.86        26.86 o                         
   6   0 -20        632.72        764.92       101.82 o                         
   8   0 -20       1399.31       1198.52       275.66 o                         
  10   0 -20        335.58        482.26       181.68 o                         
  -9   1 -20         22.71         26.58        17.40 o                         
  -8   1 -20         24.80         25.88        10.46 o                         
  -7   1 -20         22.79         20.64        11.78 o                         
  -6   1 -20        751.48        713.71        54.05 o                         
  -5   1 -20        427.28        389.99        39.10 o                         
  -4   1 -20        392.65        366.10        32.87 o                         
  -3   1 -20        522.10        501.90        35.85 o                         
  -2   1 -20        611.38        602.71        46.01 o                         
  -1   1 -20        400.84        384.90        37.45 o                         
   0   1 -20         17.17         29.97         9.75 o                         
   1   1 -20          6.27          5.22         6.60 o                         
   2   1 -20        415.93        360.03        38.60 o                         
   3   1 -20        242.01        213.42        28.19 o                         
   4   1 -20         99.03         69.98        29.27 o                         
   5   1 -20        855.36        989.98        94.40 o                         
   6   1 -20        535.04        711.34        74.06 o                         
   7   1 -20        177.89        164.27        53.21 o                         
   8   1 -20        123.14         54.70        36.60 o                         
   9   1 -20        119.14         38.01        35.65 o                         
  10   1 -20         30.02         67.90        63.87 o                         
  -9   2 -20        838.96        769.15        84.67 o                         
  -8   2 -20          0.90         17.73        20.73 o                         
  -7   2 -20       2219.65       2504.09       116.64 o                         
  -6   2 -20        160.19        182.58        28.33 o                         
  -5   2 -20         27.09         12.61         9.35 o                         
  -4   2 -20         21.46         17.24         5.73 o                         
  -3   2 -20        126.16        125.18        16.71 o                         
  -2   2 -20       2180.67       2103.65        77.00 o                         
  -1   2 -20        948.61        936.25        50.23 o                         
   0   2 -20       6091.02       6137.35       150.73 o                         
   1   2 -20       4474.64       4393.77       119.14 o                         
   2   2 -20         35.85         22.38        10.37 o                         
   3   2 -20       2138.01       2106.89       100.83 o                         
   4   2 -20       2110.67       1923.00        99.13 o                         
   5   2 -20        786.49        706.31        59.63 o                         
   6   2 -20       2385.20       2161.61       165.90 o                         
   7   2 -20       1539.42       1606.61       141.66 o                         
   8   2 -20         15.83         33.06        23.00 o                         
   9   2 -20        693.46        663.73       151.09 o                         
  10   2 -20        123.27         34.31        63.23 o                         
  -8   3 -20        415.10        402.26        77.83 o                         
  -7   3 -20        179.29        164.67        45.09 o                         
  -6   3 -20        604.82        611.44        54.34 o                         
  -5   3 -20        207.09        200.90        31.00 o                         
  -4   3 -20        754.20        804.36        78.32 o                         
  -3   3 -20       1343.30       1540.02       120.29 o                         
  -2   3 -20        145.78        152.86        15.54 o                         
  -1   3 -20        246.77        244.93        27.02 o                         
   0   3 -20        827.37        772.87        49.55 o                         
   1   3 -20         29.25         24.32        11.49 o                         
   2   3 -20         38.58         17.22         9.60 o                         
   3   3 -20        478.55        433.84        41.29 o                         
   4   3 -20        316.22        266.86        59.30 o                         
   5   3 -20        314.35        266.00        48.35 o                         
   6   3 -20        527.37        433.73        60.10 o                         
   7   3 -20        363.04        260.33        50.13 o                         
   8   3 -20        822.49        738.37        95.47 o                         
   9   3 -20         81.05         16.16        39.06 o                         
  10   3 -20         27.31        115.36        82.52 o                         
  -8   4 -20       1111.24       1443.53       264.29 o                         
  -7   4 -20         10.96          4.78         9.46 o                         
  -6   4 -20        272.98        272.25        55.95 o                         
  -5   4 -20        634.49        621.46        53.52 o                         
  -4   4 -20        544.29        565.09        50.27 o                         
  -3   4 -20        125.33        123.81        18.86 o                         
  -2   4 -20       3017.08       3019.56       112.75 o                         
  -1   4 -20        978.61       1008.08        48.94 o                         
   0   4 -20       1708.34       1810.49        84.34 o                         
   1   4 -20        423.01        490.61        45.26 o                         
   2   4 -20        208.62        169.95        23.74 o                         
   3   4 -20       1011.97       1047.27        81.26 o                         
   4   4 -20        141.75        129.80        33.97 o                         
   5   4 -20        465.72        438.68        55.12 o                         
   6   4 -20         12.23         17.96         6.05 o                         
   7   4 -20         49.55         27.86        28.30 o                         
   8   4 -20        220.30        214.73        54.09 o                         
   9   4 -20       1139.90       1023.69       175.87 o                         
  -6   5 -20        136.91        127.69        55.66 o                         
  -5   5 -20       1138.96       1303.39       128.60 o                         
  -4   5 -20         57.93         23.14        23.55 o                         
  -3   5 -20        201.81        145.52        32.19 o                         
  -2   5 -20         79.15         51.77        17.28 o                         
  -1   5 -20        376.96        317.38        73.51 o                         
   0   5 -20         62.05         55.42        24.07 o                         
   1   5 -20        287.08        244.00        37.27 o                         
   2   5 -20         21.42         14.66        12.70 o                         
   3   5 -20        347.43        295.04        46.43 o                         
   4   5 -20        103.02        125.84        30.18 o                         
   5   5 -20        906.24        932.78        86.25 o                         
   6   5 -20        151.64        140.62        37.34 o                         
   7   5 -20         16.76         35.54        29.79 o                         
   8   5 -20         11.37         56.98        48.60 o                         
  -5   6 -20        606.90        675.33        92.06 o                         
  -4   6 -20       1247.32       1463.79       150.87 o                         
  -3   6 -20         14.93          2.46        13.79 o                         
  -2   6 -20        204.80        305.28        50.37 o                         
  -1   6 -20        714.26        761.13        85.06 o                         
   0   6 -20         26.76         28.67        18.17 o                         
   1   6 -20       2521.99       2447.81       141.79 o                         
   2   6 -20        325.88        187.63        49.96 o                         
   3   6 -20       3490.93       3238.10       179.97 o                         
   4   6 -20         97.05         98.85        27.54 o                         
   5   6 -20        296.94        286.38        45.84 o                         
   6   6 -20        392.51        475.18        80.37 o                         
  -2   7 -20        211.70        145.56        73.36 o                         
  -1   7 -20         55.76         12.26         8.96 o                         
   0   7 -20         75.85         34.74        20.85 o                         
   1   7 -20        126.61        149.85        41.08 o                         
   2   7 -20         98.35         43.90        14.99 o                         
   3   7 -20        365.09        263.62        49.60 o                         
  -9   0 -19        404.41        404.89        66.36 o                         
  -7   0 -19         26.33          8.75        15.01 o                         
  -5   0 -19        230.21        170.54        30.68 o                         
  -3   0 -19       6894.97       6974.15       182.30 o                         
  -1   0 -19      12744.71      12491.29       325.25 o                         
   1   0 -19       2936.43       3079.08       147.57 o                         
   3   0 -19         29.97         51.23        15.15 o                         
   5   0 -19       4416.37       4294.00       443.87 o                         
   7   0 -19       1346.95       1271.69       133.21 o                         
   9   0 -19       1903.53       1594.63       325.24 o                         
  11   0 -19       1198.64       1161.40       275.48 o                         
 -10   1 -19         18.01         16.31        28.34 o                         
  -9   1 -19         48.99         64.15        27.02 o                         
  -8   1 -19        103.30         51.45        32.24 o                         
  -7   1 -19        249.40        233.20        36.89 o                         
  -6   1 -19        965.91        960.95        60.83 o                         
  -5   1 -19       1033.05       1082.96        56.70 o                         
  -4   1 -19        282.91        251.19        26.42 o                         
  -3   1 -19        223.08        221.21        23.77 o                         
  -2   1 -19        340.07        309.99        29.68 o                         
  -1   1 -19        147.21        106.46        17.45 o                         
   0   1 -19         67.08         19.72        13.51 o                         
   1   1 -19        323.53        360.26        31.90 o                         
   2   1 -19        396.71        397.82        39.82 o                         
   3   1 -19        320.08        335.90        35.85 o                         
   4   1 -19        943.75       1094.12       101.74 o                         
   5   1 -19        407.96        485.80        79.46 o                         
   6   1 -19       1022.61       1017.75        84.12 o                         
   7   1 -19        455.65        429.40        70.07 o                         
   8   1 -19        231.92        157.31        45.90 o                         
   9   1 -19         29.12        -40.28        40.28 o                         
  10   1 -19          5.22         -5.56        41.03 o                         
  11   1 -19         25.88          4.91        46.94 o                         
  -9   2 -19        117.35        154.91        33.62 o                         
  -8   2 -19       2283.93       2368.50       126.44 o                         
  -7   2 -19        194.72        205.52        30.28 o                         
  -6   2 -19       1410.15       1498.90       106.74 o                         
  -5   2 -19        561.67        515.55        37.84 o                         
  -4   2 -19         51.17         62.97        11.57 o                         
  -3   2 -19        461.71        468.89        31.39 o                         
  -2   2 -19        189.75        206.43        21.77 o                         
  -1   2 -19       2178.61       2145.91        75.85 o                         
   0   2 -19       7586.09       7115.43       151.74 o                         
   1   2 -19       1094.45       1106.76        54.49 o                         
   2   2 -19         17.56         11.80        15.46 o                         
   3   2 -19        261.86        252.64        28.56 o                         
   4   2 -19       3922.53       3657.75       149.84 o                         
   5   2 -19       1420.55       1431.14        92.17 o                         
   6   2 -19         37.17          1.75        23.81 o                         
   7   2 -19        602.26        479.96        70.49 o                         
   8   2 -19        258.84        225.80        47.97 o                         
   9   2 -19         53.85         88.33        44.94 o                         
  10   2 -19       1272.52       1359.94       208.11 o                         
  -9   3 -19         51.06         26.43        56.50 o                         
  -8   3 -19        413.78        431.36        80.73 o                         
  -7   3 -19        268.46        289.85        38.04 o                         
  -6   3 -19        245.77        181.98        26.80 o                         
  -5   3 -19        219.49        213.25        31.24 o                         
  -4   3 -19        269.36        301.37        36.70 o                         
  -3   3 -19       2417.51       2621.83       110.43 o                         
  -2   3 -19        166.28        162.13        14.99 o                         
  -1   3 -19        222.55        189.30        22.25 o                         
   0   3 -19        415.09        418.55        34.35 o                         
   1   3 -19         93.27         77.59        16.30 o                         
   2   3 -19         56.15         50.99        13.14 o                         
   3   3 -19        622.22        615.67        46.90 o                         
   4   3 -19        327.73        293.95        40.67 o                         
   5   3 -19        328.01        241.86        42.64 o                         
   6   3 -19        200.11        254.42        45.42 o                         
   7   3 -19        850.29        852.82       170.05 o                         
   8   3 -19        385.04        365.91        65.13 o                         
   9   3 -19         27.03         20.87        40.84 o                         
  10   3 -19          1.37         -0.01        19.06 o                         
  -8   4 -19        357.26        404.84        66.05 o                         
  -7   4 -19        107.07         63.29        17.12 o                         
  -6   4 -19         91.45         40.77        36.78 o                         
  -5   4 -19         16.25         24.96        11.06 o                         
  -4   4 -19          5.51          7.94        11.18 o                         
  -3   4 -19         28.65         40.01        13.54 o                         
  -2   4 -19        662.14        621.46        50.48 o                         
  -1   4 -19        175.51        206.82        20.29 o                         
   0   4 -19         31.73         41.13         7.84 o                         
   1   4 -19       2380.57       2407.21        84.84 o                         
   2   4 -19         30.62         15.95         9.06 o                         
   3   4 -19       3594.97       3313.12       131.03 o                         
   4   4 -19         29.64         49.20        21.76 o                         
   5   4 -19        350.24        253.32        46.60 o                         
   6   4 -19         15.62         25.92        16.04 o                         
   7   4 -19        593.83        760.78        96.85 o                         
   8   4 -19          2.60        -13.54        21.48 o                         
   9   4 -19       1225.20       1275.17       358.13 o                         
  -7   5 -19         27.87         92.18        38.52 o                         
  -6   5 -19        379.37        417.18        96.68 o                         
  -5   5 -19        566.19        579.01       107.00 o                         
  -4   5 -19        123.61        108.62        31.88 o                         
  -3   5 -19        222.33        252.53        41.99 o                         
  -2   5 -19        175.61        175.47        41.42 o                         
  -1   5 -19        367.93        348.63        52.14 o                         
   0   5 -19         85.31         80.32        25.88 o                         
   1   5 -19        152.01        147.90        26.47 o                         
   2   5 -19        191.17        113.75        35.51 o                         
   3   5 -19        272.64        299.24        46.04 o                         
   4   5 -19        169.07        138.96        33.65 o                         
   5   5 -19        258.85        231.36        43.60 o                         
   6   5 -19        400.33        397.59        84.97 o                         
   7   5 -19         48.91         24.17        22.78 o                         
   8   5 -19          8.31         17.87        43.17 o                         
  -5   6 -19        334.95        444.85        72.72 o                         
  -4   6 -19        784.27        787.63        96.51 o                         
  -3   6 -19         52.50         13.48        17.09 o                         
  -2   6 -19       2895.17       3184.94       185.92 o                         
  -1   6 -19        722.16        728.99        73.70 o                         
   0   6 -19        393.51        416.48        56.44 o                         
   1   6 -19         76.36         62.98        23.05 o                         
   2   6 -19       1971.73       2120.13       127.11 o                         
   3   6 -19        985.92        957.69        71.25 o                         
   4   6 -19         98.25         90.96        24.31 o                         
   5   6 -19        953.72       1016.67        98.28 o                         
   6   6 -19        288.49        305.60        44.19 o                         
   7   6 -19         80.71         94.75        45.12 o                         
  -3   7 -19        924.83        915.24       111.85 o                         
  -2   7 -19         13.99         20.89        12.08 o                         
  -1   7 -19        137.50        121.46        34.75 o                         
   0   7 -19        150.40         78.26        29.07 o                         
   1   7 -19         36.92         11.59        24.69 o                         
   2   7 -19        296.79        251.89        49.12 o                         
   3   7 -19        564.02        415.07        61.37 o                         
   4   7 -19         35.72         18.88        26.39 o                         
 -10   0 -18        316.94        329.63        64.06 o                         
  -8   0 -18       3199.88       3379.57       220.71 o                         
  -6   0 -18        620.00        569.28        70.04 o                         
  -4   0 -18       6124.98       5926.77       162.25 o                         
  -2   0 -18      15786.34      15473.89       357.83 o                         
   0   0 -18        197.08        203.68        27.82 o                         
   2   0 -18        917.76        860.78        73.74 o                         
   4   0 -18       4958.06       4601.90       354.49 o                         
   6   0 -18          3.96         19.00        19.84 o                         
   8   0 -18        788.81        854.54       204.33 o                         
  10   0 -18       2080.60       1684.24       319.60 o                         
 -10   1 -18         16.81          4.79        16.89 o                         
  -9   1 -18        344.17        354.92        48.45 o                         
  -8   1 -18        323.01        343.74        42.68 o                         
  -7   1 -18        891.16        921.17        68.23 o                         
  -6   1 -18        700.77        744.08        63.98 o                         
  -5   1 -18       1768.73       1901.76        72.98 o                         
  -4   1 -18        721.88        638.05        38.27 o                         
  -3   1 -18        210.07        228.85        22.23 o                         
  -2   1 -18         69.19         67.31        12.89 o                         
  -1   1 -18        513.02        488.14        35.76 o                         
   0   1 -18        263.59        261.09        25.94 o                         
   1   1 -18        736.63        767.72        45.90 o                         
   2   1 -18        920.57        962.41        72.20 o                         
   3   1 -18       1024.96       1089.75        68.39 o                         
   4   1 -18        452.72        469.60        46.74 o                         
   5   1 -18       1315.63       1770.14       105.92 o                         
   6   1 -18       1081.56       1199.87       145.79 o                         
   7   1 -18        293.06        275.93        54.71 o                         
   8   1 -18         70.32         70.39        31.94 o                         
   9   1 -18         11.79          0.61        33.21 o                         
  10   1 -18          4.84         18.22        30.42 o                         
  11   1 -18         66.60          2.19        53.36 o                         
 -10   2 -18        218.48        202.32        51.56 o                         
  -9   2 -18        891.59        898.35        70.28 o                         
  -8   2 -18        879.34        918.17        63.84 o                         
  -7   2 -18       2177.91       2373.16       100.99 o                         
  -6   2 -18        102.84        145.01        18.02 o                         
  -5   2 -18        208.07        185.69        18.01 o                         
  -4   2 -18        731.78        648.61        34.93 o                         
  -3   2 -18        372.58        392.08        27.62 o                         
  -2   2 -18        181.46        180.10        19.11 o                         
  -1   2 -18       7595.36       7179.52       164.02 o                         
   0   2 -18       1001.13        868.03        45.47 o                         
   1   2 -18       4084.20       4077.87       107.76 o                         
   2   2 -18       1884.67       1898.20        71.80 o                         
   3   2 -18       2773.97       2765.17        96.89 o                         
   4   2 -18        579.51        514.82        47.22 o                         
   5   2 -18        205.39        237.23        30.18 o                         
   6   2 -18        232.06        173.34        66.70 o                         
   7   2 -18        526.93        460.81        66.40 o                         
   8   2 -18         23.75         35.77        23.06 o                         
   9   2 -18        743.70        492.57       182.36 o                         
  10   2 -18        267.41        253.05        90.34 o                         
  11   2 -18       3188.27       2491.38       289.01 o                         
  -9   3 -18         44.30         23.76        25.63 o                         
  -8   3 -18        112.71         88.74        24.19 o                         
  -7   3 -18        197.17        208.50        30.65 o                         
  -6   3 -18         32.14         18.14         9.75 o                         
  -5   3 -18        126.15        139.82        26.37 o                         
  -4   3 -18        726.84        726.54        55.59 o                         
  -3   3 -18        846.58        810.51        59.12 o                         
  -2   3 -18        485.66        423.92        24.53 o                         
  -1   3 -18        175.00        160.83        18.92 o                         
   0   3 -18        327.68        289.14        26.33 o                         
   1   3 -18         16.44          6.84        10.05 o                         
   2   3 -18         86.63         79.31        15.80 o                         
   3   3 -18        147.74        130.92        23.23 o                         
   4   3 -18        507.41        532.84        48.90 o                         
   5   3 -18         45.57         57.49        29.80 o                         
   6   3 -18        189.86        191.80        39.97 o                         
   7   3 -18        559.38        535.98        75.00 o                         
   8   3 -18        477.06        496.22        73.71 o                         
   9   3 -18         73.12         51.74        47.43 o                         
  10   3 -18          9.16         44.35        32.61 o                         
  -8   4 -18        319.57        313.24        53.72 o                         
  -7   4 -18       2614.66       2825.43       210.04 o                         
  -6   4 -18         89.87        122.87        26.34 o                         
  -5   4 -18         23.80         -0.02        12.74 o                         
  -4   4 -18        153.59        179.39        24.88 o                         
  -3   4 -18       2599.00       2730.82       133.62 o                         
  -2   4 -18        636.47        626.00        50.08 o                         
  -1   4 -18       1890.81       1801.05        63.96 o                         
   0   4 -18       2009.23       2018.13        69.09 o                         
   1   4 -18         25.36         29.40        11.31 o                         
   2   4 -18       4236.53       4139.35       182.17 o                         
   3   4 -18       3276.98       3149.61       113.40 o                         
   4   4 -18        272.41        208.72        27.74 o                         
   5   4 -18        119.15         92.98        25.50 o                         
   6   4 -18       1012.19       1082.79        85.13 o                         
   7   4 -18         18.34         -5.63        21.29 o                         
   8   4 -18       1527.20       1388.73       122.55 o                         
   9   4 -18        343.30        350.21        57.52 o                         
  -7   5 -18        344.71        354.79        69.02 o                         
  -6   5 -18        262.60        305.80        78.83 o                         
  -5   5 -18       1730.05       2019.59       149.18 o                         
  -4   5 -18        137.16        132.33        34.50 o                         
  -3   5 -18        163.10        176.67        37.04 o                         
  -2   5 -18        202.92        223.68        46.33 o                         
  -1   5 -18        181.24        196.40        37.40 o                         
   0   5 -18        271.46        236.19        28.36 o                         
   1   5 -18        698.54        695.26        55.45 o                         
   2   5 -18        429.42        382.65        45.55 o                         
   3   5 -18        574.21        586.10        61.39 o                         
   4   5 -18        213.94        190.20        44.28 o                         
   5   5 -18        869.85        891.58        79.06 o                         
   6   5 -18        169.28        213.72        42.05 o                         
   7   5 -18         48.24         51.65        27.57 o                         
   8   5 -18         34.71         32.47        23.67 o                         
  -6   6 -18         10.90        -11.23        40.76 o                         
  -5   6 -18         53.67         30.62        11.18 o                         
  -4   6 -18          8.71         66.63        27.14 o                         
  -3   6 -18        202.56        216.98        53.72 o                         
  -2   6 -18        794.36        950.65        97.45 o                         
  -1   6 -18        526.84        598.81        66.34 o                         
   0   6 -18       1188.59       1277.56        96.81 o                         
   1   6 -18       2044.02       2114.48       123.99 o                         
   2   6 -18        263.99        275.46        35.21 o                         
   3   6 -18        348.56        296.89        62.50 o                         
   4   6 -18        190.82        181.55        33.21 o                         
   5   6 -18        355.29        356.74        50.44 o                         
   6   6 -18         92.06        121.62        25.51 o                         
   7   6 -18        809.74        731.23       159.66 o                         
  -4   7 -18        261.04        280.18        73.67 o                         
  -3   7 -18        244.74        255.82        60.64 o                         
  -2   7 -18        141.95        142.75        41.21 o                         
  -1   7 -18        135.51         90.41        25.94 o                         
   0   7 -18         42.79         21.30        19.83 o                         
   1   7 -18         12.56         13.35        15.24 o                         
   2   7 -18         83.32         12.80        16.62 o                         
   3   7 -18        218.01        161.03        35.07 o                         
   4   7 -18        504.04        378.68        56.50 o                         
   5   7 -18          9.26         17.76        26.87 o                         
  -9   0 -17       7976.25       8531.20       345.62 o                         
  -7   0 -17        237.95        234.02        73.55 o                         
  -5   0 -17         86.65         54.07        14.86 o                         
  -3   0 -17      22935.34      22534.48       414.92 o                         
  -1   0 -17      18015.92      17589.64       333.67 o                         
   1   0 -17       9453.53       9538.18       274.94 o                         
   3   0 -17        263.22        235.44        39.82 o                         
   5   0 -17        765.24        752.24        90.03 o                         
   7   0 -17       1882.98       1670.94       219.39 o                         
   9   0 -17       8852.98       7016.44       670.22 o                         
  11   0 -17        614.77        595.44       192.14 o                         
 -10   1 -17        109.79         76.10        17.09 o                         
  -9   1 -17        631.39        724.49        66.90 o                         
  -8   1 -17        186.02        174.77        29.90 o                         
  -7   1 -17        926.75        929.91        68.07 o                         
  -6   1 -17       1470.00       1714.91        80.21 o                         
  -5   1 -17       1905.51       2181.22        78.59 o                         
  -4   1 -17        728.77        722.12        40.06 o                         
  -3   1 -17         70.20         75.62        12.45 o                         
  -2   1 -17        554.56        596.42        38.33 o                         
  -1   1 -17        544.01        509.02        35.29 o                         
   0   1 -17        345.74        349.23        29.22 o                         
   1   1 -17        649.81        610.70        39.52 o                         
   2   1 -17       1232.20       1564.65        87.39 o                         
   3   1 -17        781.12        935.60        51.68 o                         
   4   1 -17       1040.42       1156.31        75.70 o                         
   5   1 -17       1013.69       1346.22       126.58 o                         
   6   1 -17        809.68        946.87        81.26 o                         
   7   1 -17        553.84        543.27        79.57 o                         
   8   1 -17        100.81         78.33        51.21 o                         
   9   1 -17          2.63          2.91        32.76 o                         
  10   1 -17          4.66         12.58        24.47 o                         
  11   1 -17        102.40         36.92        50.67 o                         
 -10   2 -17        195.21        225.87        43.75 o                         
  -9   2 -17        162.97        179.70        27.52 o                         
  -8   2 -17         82.71         56.76        27.88 o                         
  -7   2 -17        762.11        765.80        54.94 o                         
  -6   2 -17         18.05         12.21         8.25 o                         
  -5   2 -17        176.33        178.80        18.60 o                         
  -4   2 -17        603.34        580.32        32.62 o                         
  -3   2 -17       1385.38       1325.66        49.86 o                         
  -2   2 -17        160.71        179.13        19.60 o                         
  -1   2 -17       2180.53       2105.47        70.16 o                         
   0   2 -17       2656.03       2440.67        76.68 o                         
   1   2 -17       2397.81       2412.16        76.97 o                         
   2   2 -17         45.18         39.70        11.72 o                         
   3   2 -17       2557.93       2563.17        90.96 o                         
   4   2 -17       1362.47       1214.16        64.27 o                         
   5   2 -17        282.53        241.84        39.36 o                         
   6   2 -17        118.23         57.16        37.39 o                         
   7   2 -17        348.69        326.53        55.06 o                         
   8   2 -17        237.21        200.71        57.13 o                         
   9   2 -17          2.52        -15.28        15.28 o                         
  10   2 -17        253.27        207.39        69.96 o                         
  11   2 -17         27.01         23.57        33.52 o                         
  -9   3 -17        174.81        129.88        38.52 o                         
  -8   3 -17         34.19         20.37        12.48 o                         
  -7   3 -17        321.21        316.89        36.95 o                         
  -6   3 -17         20.59         22.88         9.63 o                         
  -5   3 -17         40.18         26.16         8.73 o                         
  -4   3 -17        282.65        274.98        35.40 o                         
  -3   3 -17        791.94        814.30        57.32 o                         
  -2   3 -17        557.75        426.89        42.04 o                         
  -1   3 -17        450.48        417.91        30.03 o                         
   0   3 -17        207.68        214.86        22.42 o                         
   1   3 -17         21.67         30.57        10.82 o                         
   2   3 -17         74.89         73.74        14.95 o                         
   3   3 -17        124.62        157.03        22.80 o                         
   4   3 -17        362.51        379.98        44.18 o                         
   5   3 -17         77.44         60.13        20.06 o                         
   6   3 -17        200.99        168.51        40.46 o                         
   7   3 -17        649.94        592.23       105.74 o                         
   8   3 -17        244.71        247.32        52.52 o                         
   9   3 -17          3.55         40.59        53.93 o                         
  10   3 -17          3.84        -12.38        22.06 o                         
  11   3 -17         36.78         39.86        91.39 o                         
  -9   4 -17       1574.96       1665.48       136.77 o                         
  -8   4 -17       3422.92       3659.80       199.00 o                         
  -7   4 -17        344.12        325.51        53.38 o                         
  -6   4 -17         29.70         33.89        11.45 o                         
  -5   4 -17        103.25        123.84        20.81 o                         
  -4   4 -17        287.33        314.68        35.61 o                         
  -3   4 -17       3826.63       4111.89       166.73 o                         
  -2   4 -17        763.05        866.93        57.89 o                         
  -1   4 -17       5679.70       5783.10       162.18 o                         
   0   4 -17        397.14        385.78        27.89 o                         
   1   4 -17       2546.65       2556.04        82.06 o                         
   2   4 -17       2164.31       2131.59        80.68 o                         
   3   4 -17         50.38         39.35        11.13 o                         
   4   4 -17        522.69        614.48        47.95 o                         
   5   4 -17       1240.72       1241.30        87.77 o                         
   6   4 -17         79.57         93.49        23.73 o                         
   7   4 -17       2017.83       2081.24       145.87 o                         
   8   4 -17          7.97        -12.61        16.80 o                         
   9   4 -17       1901.00       1970.85       143.65 o                         
  10   4 -17       1885.59       1820.05       273.61 o                         
  -8   5 -17        130.83        133.01        42.53 o                         
  -7   5 -17        342.33        371.68        68.67 o                         
  -6   5 -17       1274.18       1444.22       125.32 o                         
  -5   5 -17        784.35        870.52        97.29 o                         
  -4   5 -17        625.67        754.39       105.74 o                         
  -3   5 -17         87.50        106.27        32.11 o                         
  -2   5 -17        417.85        383.13        61.17 o                         
  -1   5 -17        224.61        248.23        48.09 o                         
   0   5 -17        245.90        216.21        26.99 o                         
   1   5 -17        310.45        262.65        34.28 o                         
   2   5 -17       1513.99       1667.35       121.38 o                         
   3   5 -17        281.34        246.94        35.11 o                         
   4   5 -17        834.35        969.49        78.35 o                         
   5   5 -17        325.58        342.31        48.17 o                         
   6   5 -17        662.18        654.76        82.22 o                         
   7   5 -17        220.67        202.44        67.59 o                         
   8   5 -17         71.12         31.31        16.74 o                         
   9   5 -17         41.88         42.68        52.22 o                         
  -6   6 -17         28.65         27.98        28.47 o                         
  -5   6 -17        179.34        179.33        41.07 o                         
  -4   6 -17          8.43         34.49        22.04 o                         
  -3   6 -17         79.41         83.62        32.77 o                         
  -2   6 -17       1035.63       1275.60       112.34 o                         
  -1   6 -17        478.12        640.15        76.55 o                         
   0   6 -17        848.03        826.53        74.20 o                         
   1   6 -17        359.68        352.82        37.25 o                         
   2   6 -17       3534.07       3822.08       142.89 o                         
   3   6 -17        536.12        522.73        49.74 o                         
   4   6 -17          2.58         18.71         8.14 o                         
   5   6 -17         13.32         20.79        16.49 o                         
   6   6 -17       1008.05       1064.87        87.63 o                         
   7   6 -17        172.75        216.60        74.01 o                         
   8   6 -17       1211.88       1294.54       370.68 o                         
  -5   7 -17         19.79        -15.07        16.54 o                         
  -4   7 -17        197.27        202.47        53.70 o                         
  -3   7 -17        320.94        349.49        81.71 o                         
  -2   7 -17         29.90         31.95        23.31 o                         
  -1   7 -17         47.21         30.11        16.28 o                         
   0   7 -17         25.73         25.44         9.61 o                         
   1   7 -17         17.46         37.56        20.46 o                         
   2   7 -17        185.44        141.88        39.49 o                         
   3   7 -17        349.90        333.61        52.27 o                         
   4   7 -17        101.73         56.40        25.30 o                         
   5   7 -17         87.74         46.34        22.16 o                         
   6   7 -17        161.34        168.66        63.50 o                         
   0   8 -17         37.33         65.86        30.50 o                         
   1   8 -17         85.48         88.69        31.15 o                         
 -10   0 -16        755.11        810.67       121.45 o                         
  -8   0 -16       4191.93       4464.73       323.19 o                         
  -6   0 -16         65.61         35.39        13.81 o                         
  -4   0 -16       2761.66       2758.25       114.50 o                         
  -2   0 -16      12449.45      12490.22       255.45 o                         
   0   0 -16      17932.00      17200.06       512.51 o                         
   2   0 -16      13153.78      12466.94       629.96 o                         
   4   0 -16       2937.76       2633.86       151.21 o                         
   6   0 -16       1954.31       1786.10       195.83 o                         
   8   0 -16       1791.77       1489.64       286.12 o                         
  10   0 -16       2818.27       2966.73       434.96 o                         
  12   0 -16        820.43        714.25       212.52 o                         
 -11   1 -16        342.76        293.38        57.29 o                         
 -10   1 -16        321.73        304.45        46.60 o                         
  -9   1 -16        363.29        364.99        48.25 o                         
  -8   1 -16        284.01        301.82        68.36 o                         
  -7   1 -16       1265.79       1301.62        65.26 o                         
  -6   1 -16       1498.88       1664.73        76.82 o                         
  -5   1 -16       1507.82       1564.50        61.33 o                         
  -4   1 -16       1601.53       1737.93        62.39 o                         
  -3   1 -16        407.81        428.33        28.88 o                         
  -2   1 -16        194.99        181.49        19.59 o                         
  -1   1 -16        427.54        395.95        27.75 o                         
   0   1 -16        430.23        416.74        28.30 o                         
   1   1 -16        265.95        271.47        22.58 o                         
   2   1 -16       1599.02       1873.78        87.48 o                         
   3   1 -16        502.81        544.40        43.69 o                         
   4   1 -16        530.52        619.65        56.68 o                         
   5   1 -16       1396.80       1742.45       115.09 o                         
   6   1 -16        745.85        845.56        81.53 o                         
   7   1 -16        604.66        615.56        77.91 o                         
   8   1 -16         42.19         54.40        41.68 o                         
   9   1 -16         25.66          0.53        17.06 o                         
  10   1 -16         59.13         60.12        47.83 o                         
  11   1 -16        131.76         98.74        53.75 o                         
 -10   2 -16        967.05       1020.26        94.90 o                         
  -9   2 -16         41.09         34.70        15.68 o                         
  -8   2 -16        428.55        373.57        39.89 o                         
  -7   2 -16        393.53        426.90        38.12 o                         
  -6   2 -16        129.33        154.51        18.11 o                         
  -5   2 -16       1563.24       1498.68        56.72 o                         
  -4   2 -16       5068.35       5135.67       153.31 o                         
  -3   2 -16        788.50        734.49        34.81 o                         
  -2   2 -16        346.38        329.67        25.35 o                         
  -1   2 -16       3074.55       2953.85        84.52 o                         
   0   2 -16       1003.31        942.86        44.00 o                         
   1   2 -16         27.31         27.13         5.13 o                         
   2   2 -16         48.64         28.39         8.36 o                         
   3   2 -16        180.18        138.49        26.97 o                         
   4   2 -16          0.23         12.39        10.51 o                         
   5   2 -16        210.59        179.69        30.28 o                         
   6   2 -16         47.15         38.61        36.62 o                         
   7   2 -16       2513.56       2357.11       150.90 o                         
   8   2 -16        258.13        167.51        86.80 o                         
   9   2 -16         26.11         -1.57        24.75 o                         
  10   2 -16        295.94        261.56        78.43 o                         
  11   2 -16       1363.64       1445.94       219.48 o                         
 -10   3 -16         72.07         41.10        24.01 o                         
  -9   3 -16         76.15         74.03        28.84 o                         
  -8   3 -16        352.24        369.52        39.26 o                         
  -7   3 -16        232.23        265.71        31.18 o                         
  -6   3 -16         44.48         60.18        12.78 o                         
  -5   3 -16         11.71         22.70        11.89 o                         
  -4   3 -16        511.37        550.67        46.45 o                         
  -3   3 -16        427.65        429.07        40.53 o                         
  -2   3 -16          6.56         10.47         6.28 o                         
  -1   3 -16        340.04        301.11        27.18 o                         
   0   3 -16        189.84        154.83        18.14 o                         
   1   3 -16          4.98          9.67         8.60 o                         
   2   3 -16        232.37        275.73        27.28 o                         
   3   3 -16        233.72        216.72        26.23 o                         
   4   3 -16        497.24        493.12        45.37 o                         
   5   3 -16        165.36         84.57        35.45 o                         
   6   3 -16        161.99        126.15        53.25 o                         
   7   3 -16        402.71        403.10        65.63 o                         
   8   3 -16         62.05         55.48        27.71 o                         
   9   3 -16         15.57        -13.09        20.38 o                         
  10   3 -16        187.69         65.48        81.79 o                         
  11   3 -16         45.13        -14.49        16.47 o                         
  -9   4 -16          3.32         -3.89        17.68 o                         
  -8   4 -16       1198.75       1380.60       119.98 o                         
  -7   4 -16        576.72        602.33        71.17 o                         
  -6   4 -16         36.08         29.28        10.15 o                         
  -5   4 -16         52.83         55.43        20.96 o                         
  -4   4 -16        839.93        871.12        57.23 o                         
  -3   4 -16       1873.96       1886.83        94.38 o                         
  -2   4 -16       1420.69       1414.90        72.35 o                         
  -1   4 -16        421.77        402.58        30.64 o                         
   0   4 -16       1805.75       1793.29        59.93 o                         
   1   4 -16        120.27        131.06        17.14 o                         
   2   4 -16       1626.92       1469.17        77.32 o                         
   3   4 -16       1567.24       1511.42        71.17 o                         
   4   4 -16         26.86         16.04         7.44 o                         
   5   4 -16       3850.59       3676.30       126.87 o                         
   6   4 -16       1323.59       1544.26       106.34 o                         
   7   4 -16        537.78        492.67        62.72 o                         
   8   4 -16       1993.26       2063.77       179.91 o                         
   9   4 -16        459.44        431.59       104.54 o                         
  10   4 -16        772.65        717.68       341.57 o                         
  -8   5 -16        205.77        211.19        56.62 o                         
  -7   5 -16        686.09        795.82        93.16 o                         
  -6   5 -16        654.42        817.76        93.57 o                         
  -5   5 -16       1536.07       2148.09       168.27 o                         
  -4   5 -16        142.09        230.70        59.65 o                         
  -3   5 -16         80.04        110.31        38.84 o                         
  -2   5 -16         84.23         50.81        24.22 o                         
  -1   5 -16        103.07         59.79        38.87 o                         
   0   5 -16        341.54        366.24        35.47 o                         
   1   5 -16       1195.36       1318.49        88.65 o                         
   2   5 -16        855.02        845.87        49.06 o                         
   3   5 -16        983.08       1055.21        58.90 o                         
   4   5 -16        261.13        290.38        41.23 o                         
   5   5 -16       1310.72       1296.01       114.69 o                         
   6   5 -16        275.55        341.34        49.11 o                         
   7   5 -16        133.85         95.62        33.37 o                         
   8   5 -16         59.43         60.73        51.16 o                         
   9   5 -16          1.89         43.35        64.27 o                         
  -7   6 -16         88.87         74.22        25.18 o                         
  -6   6 -16        370.30        393.71        65.77 o                         
  -5   6 -16        868.74        846.08        91.60 o                         
  -4   6 -16       2112.78       2128.30       165.31 o                         
  -3   6 -16       4431.88       5012.06       277.84 o                         
  -2   6 -16        238.40        208.27        44.97 o                         
  -1   6 -16       2073.06       2365.46       180.23 o                         
   0   6 -16         30.29          9.35        12.25 o                         
   1   6 -16       1307.11       1330.82        72.41 o                         
   2   6 -16         75.97         89.73        18.07 o                         
   3   6 -16          9.75          9.29         8.13 o                         
   4   6 -16        586.58        590.55        53.00 o                         
   5   6 -16       1069.49       1135.94        82.40 o                         
   6   6 -16        229.89        225.83        36.34 o                         
   7   6 -16        858.90        852.75       160.85 o                         
   8   6 -16        217.94        284.34        91.43 o                         
  -5   7 -16         26.10         11.34        17.51 o                         
  -4   7 -16        351.15        232.78        55.02 o                         
  -3   7 -16        131.04        169.50        51.59 o                         
  -2   7 -16         12.31        -23.98        23.98 o                         
  -1   7 -16        133.32        161.13        39.54 o                         
   0   7 -16         94.15         45.97        23.52 o                         
   1   7 -16          5.75         -2.34         9.57 o                         
   2   7 -16        118.65        120.87        29.06 o                         
   3   7 -16        134.75        122.27        26.02 o                         
   4   7 -16        594.94        503.30        54.47 o                         
   5   7 -16         23.85          2.99        16.45 o                         
   6   7 -16        198.14        178.10        69.97 o                         
  -2   8 -16        131.42         94.58        30.44 o                         
  -1   8 -16         35.07         20.30        16.94 o                         
   0   8 -16        872.47        972.83        91.16 o                         
   1   8 -16        441.94        463.50        60.24 o                         
   2   8 -16         38.95         16.22        15.15 o                         
   3   8 -16        476.72        351.41        97.93 o                         
 -11   0 -15         32.93        113.85        48.26 o                         
  -9   0 -15       3659.81       3905.66       332.97 o                         
  -7   0 -15         24.57         45.15        15.57 o                         
  -5   0 -15       1720.74       1726.03        91.12 o                         
  -3   0 -15       5476.47       5377.70       212.91 o                         
  -1   0 -15      11952.94      12376.97       290.60 o                         
   1   0 -15       4771.36       4756.46       140.17 o                         
   3   0 -15       1667.93       1691.50       102.98 o                         
   5   0 -15       3119.66       3080.03       184.05 o                         
   7   0 -15       1016.54        815.87       197.87 o                         
   9   0 -15       8829.01       5943.11       599.53 o                         
  11   0 -15         23.66         49.85        73.24 o                         
 -11   1 -15        300.79        291.00        55.68 o                         
 -10   1 -15        334.55        336.73        47.38 o                         
  -9   1 -15        213.54        126.86        27.18 o                         
  -8   1 -15        374.77        387.14        47.36 o                         
  -7   1 -15        703.97        726.56        47.50 o                         
  -6   1 -15       1966.14       2150.74       100.45 o                         
  -5   1 -15       1529.56       1778.91        83.50 o                         
  -4   1 -15        795.34        824.45        41.15 o                         
  -3   1 -15        165.58        166.34        16.01 o                         
  -2   1 -15         19.18         15.82         4.03 o                         
  -1   1 -15        582.82        616.58        33.46 o                         
   0   1 -15        466.00        433.21        28.20 o                         
   1   1 -15        550.62        549.97        31.28 o                         
   2   1 -15       1171.47       1244.74        61.59 o                         
   3   1 -15        805.74        879.39        43.30 o                         
   4   1 -15        636.08        721.90        56.73 o                         
   5   1 -15        898.79       1141.26       109.95 o                         
   6   1 -15        584.37        580.94        73.28 o                         
   7   1 -15        142.50        119.05        30.60 o                         
   8   1 -15        121.90         83.80        49.22 o                         
   9   1 -15        103.17         10.64       130.64 o                         
  10   1 -15        121.53         29.88        40.85 o                         
  11   1 -15        175.90        197.45        84.04 o                         
  12   1 -15        375.72        252.00       103.27 o                         
 -11   2 -15         10.04         29.63        22.59 o                         
 -10   2 -15       1083.94       1113.34        95.85 o                         
  -9   2 -15         21.71         18.55         5.24 o                         
  -8   2 -15         38.92         38.11        12.56 o                         
  -7   2 -15          5.23          5.53         6.36 o                         
  -6   2 -15        381.61        369.74        30.69 o                         
  -5   2 -15        342.30        348.25        23.56 o                         
  -4   2 -15       1620.72       1706.89        57.21 o                         
  -3   2 -15       1582.38       1489.48        49.04 o                         
  -2   2 -15       4070.05       3794.28       132.22 o                         
  -1   2 -15         56.78         61.35         8.57 o                         
   0   2 -15       5936.97       5577.12       108.82 o                         
   1   2 -15         84.55         88.32         9.07 o                         
   2   2 -15        881.94        938.16        44.37 o                         
   3   2 -15        120.41        103.14        15.97 o                         
   4   2 -15       1132.83       1160.59        57.30 o                         
   5   2 -15       1015.14       1064.92        65.33 o                         
   6   2 -15       2047.68       1849.01       124.19 o                         
   7   2 -15         54.26         51.21        26.61 o                         
   8   2 -15         93.40         68.05        22.35 o                         
   9   2 -15        117.04        246.36       115.81 o                         
  10   2 -15        517.98        498.26       109.98 o                         
  11   2 -15        366.21        338.09       113.54 o                         
 -10   3 -15         38.23         38.65        23.48 o                         
  -9   3 -15        547.72        504.94        59.26 o                         
  -8   3 -15        416.16        471.38        42.90 o                         
  -7   3 -15        357.73        378.37        38.06 o                         
  -6   3 -15        104.45         80.34        33.94 o                         
  -5   3 -15         39.07         41.76        15.57 o                         
  -4   3 -15        458.35        505.91        42.54 o                         
  -3   3 -15        600.16        660.09        49.70 o                         
  -2   3 -15        126.48        129.54        20.54 o                         
  -1   3 -15        768.54        715.41        38.00 o                         
   0   3 -15        655.14        716.48        41.13 o                         
   1   3 -15        164.52        171.36        20.47 o                         
   2   3 -15        125.48        139.79        18.59 o                         
   3   3 -15        735.95        904.41        49.60 o                         
   4   3 -15        155.03        195.11        26.90 o                         
   5   3 -15         55.93         45.88        21.27 o                         
   6   3 -15        114.70         65.46        20.94 o                         
   7   3 -15        167.21        129.54        27.15 o                         
   8   3 -15         98.87         41.39        26.50 o                         
   9   3 -15        267.24        240.80        95.03 o                         
  10   3 -15        150.76         93.44        99.48 o                         
  11   3 -15        112.44        200.94        80.15 o                         
  -9   4 -15        975.47       1103.92       106.24 o                         
  -8   4 -15       2312.56       2318.38       150.62 o                         
  -7   4 -15         31.87         -7.64        15.29 o                         
  -6   4 -15        247.18        290.76        31.01 o                         
  -5   4 -15        865.80        859.46        53.60 o                         
  -4   4 -15        926.86        987.85        57.29 o                         
  -3   4 -15       2647.09       2715.76       116.19 o                         
  -2   4 -15        335.47        398.66        37.50 o                         
  -1   4 -15       1451.05       1524.45        54.21 o                         
   0   4 -15         45.78         37.07         5.70 o                         
   1   4 -15        919.24        940.04        45.84 o                         
   2   4 -15        261.40        244.86        23.97 o                         
   3   4 -15        827.67        790.03        46.57 o                         
   4   4 -15       2694.94       2638.33        98.53 o                         
   5   4 -15        453.27        412.05        37.33 o                         
   6   4 -15         26.48         31.09        29.65 o                         
   7   4 -15       2311.51       2420.10       144.06 o                         
   8   4 -15       1277.21       1113.06       100.73 o                         
   9   4 -15       1797.63       1549.01       206.42 o                         
  10   4 -15       1007.50       1096.87       318.73 o                         
  -9   5 -15        167.88        145.33        53.98 o                         
  -8   5 -15        397.58        405.58        67.03 o                         
  -7   5 -15        223.40        212.59        63.36 o                         
  -6   5 -15       1470.48       1564.19       128.14 o                         
  -5   5 -15        521.79        663.32        82.50 o                         
  -4   5 -15        258.96        258.34        50.13 o                         
  -3   5 -15         11.33          4.21        20.24 o                         
  -2   5 -15        115.31        145.97        39.93 o                         
  -1   5 -15        155.59        171.28        39.19 o                         
   0   5 -15        476.10        420.11        37.87 o                         
   1   5 -15        473.46        383.46        43.65 o                         
   2   5 -15       1752.27       1812.95        77.57 o                         
   3   5 -15        900.00        880.45        61.43 o                         
   4   5 -15        583.66        517.41        42.06 o                         
   5   5 -15        786.50        717.65        90.32 o                         
   6   5 -15        640.42        701.70        71.67 o                         
   7   5 -15         96.20         72.82        55.34 o                         
   8   5 -15         38.66         46.58        47.26 o                         
   9   5 -15         17.80         67.14        59.45 o                         
  -7   6 -15          8.37         -7.70        15.03 o                         
  -6   6 -15        489.09        551.55        73.36 o                         
  -5   6 -15         31.91         23.97        21.61 o                         
  -4   6 -15       2152.09       2244.27       148.43 o                         
  -3   6 -15        117.13         78.85        29.32 o                         
  -2   6 -15       2336.86       2748.30       258.82 o                         
  -1   6 -15         44.12         67.03        30.86 o                         
   0   6 -15        653.52        720.87        66.50 o                         
   1   6 -15        824.77        753.74        67.85 o                         
   2   6 -15        948.25       1060.67        66.24 o                         
   3   6 -15        142.78        169.45        27.26 o                         
   4   6 -15         65.24        102.57        19.37 o                         
   5   6 -15         31.48         -3.67        21.18 o                         
   6   6 -15        372.26        451.86        58.40 o                         
   7   6 -15        391.94        438.67       101.37 o                         
   8   6 -15       2126.45       2312.62       524.98 o                         
  -6   7 -15         39.00        150.99        51.59 o                         
  -5   7 -15         14.15         45.82        25.39 o                         
  -4   7 -15         20.59         35.24        23.52 o                         
  -3   7 -15         10.90          6.36         3.15 o                         
  -2   7 -15         78.51         66.15        34.41 o                         
  -1   7 -15        163.28        219.84        55.13 o                         
   0   7 -15         89.97         48.17        21.67 o                         
   1   7 -15         88.04         57.61        25.45 o                         
   2   7 -15         41.85         23.81        13.34 o                         
   3   7 -15        634.54        563.76        54.57 o                         
   4   7 -15        308.80        216.83        39.85 o                         
   5   7 -15        143.67         57.55        25.84 o                         
   6   7 -15        123.70         73.28        71.33 o                         
   7   7 -15        171.27        161.19        67.32 o                         
  -3   8 -15        529.28        588.74        99.30 o                         
  -2   8 -15         93.32         37.48        31.95 o                         
  -1   8 -15        355.18        399.67        64.06 o                         
   0   8 -15         56.61         67.76        21.44 o                         
   1   8 -15         77.80        102.96        25.51 o                         
   2   8 -15         78.93         85.79        26.33 o                         
   3   8 -15        346.96        345.90        99.63 o                         
   4   8 -15         46.02         14.68        38.83 o                         
 -10   0 -14        367.45        366.18        68.46 o                         
  -8   0 -14        600.61        484.36        95.25 o                         
  -6   0 -14        461.16        455.86        47.13 o                         
  -4   0 -14        909.87        975.83        61.45 o                         
  -2   0 -14       4443.20       4357.38       155.32 o                         
   0   0 -14       2909.95       2807.18       112.46 o                         
   2   0 -14       2266.23       1946.40        85.39 o                         
   4   0 -14      14611.33      15357.80       545.99 o                         
   6   0 -14         15.30         19.65        43.12 o                         
   8   0 -14       1965.92       1494.10       281.39 o                         
  10   0 -14        686.53        970.62       235.26 o                         
  12   0 -14        487.84        497.64       173.95 o                         
 -11   1 -14        107.44        149.83        40.38 o                         
 -10   1 -14        116.30        111.96        21.60 o                         
  -9   1 -14        212.45        186.76        28.18 o                         
  -8   1 -14        153.03        162.18        22.82 o                         
  -7   1 -14        917.24        966.48        58.29 o                         
  -6   1 -14       1876.92       2125.56        97.98 o                         
  -5   1 -14        817.67        808.23        45.16 o                         
  -4   1 -14        152.88        157.06        17.98 o                         
  -3   1 -14        111.70        116.16        12.81 o                         
  -2   1 -14         76.72        136.91        83.08 o                         
  -1   1 -14        249.55        222.31        18.81 o                         
   0   1 -14        352.58        344.60        23.38 o                         
   1   1 -14       1573.46       1800.19        71.42 o                         
   2   1 -14        937.18       1103.21        46.21 o                         
   3   1 -14        534.17        609.75        41.53 o                         
   4   1 -14        573.72        563.72        37.67 o                         
   5   1 -14        731.87        803.23        57.81 o                         
   6   1 -14        476.30        449.73        65.04 o                         
   7   1 -14        107.96         72.97        19.27 o                         
   8   1 -14         84.93          4.49        43.26 o                         
   9   1 -14        179.07        114.42        56.49 o                         
  10   1 -14        165.00        133.01        57.47 o                         
  11   1 -14        267.24        290.85       106.71 o                         
  12   1 -14        373.86        306.04       103.76 o                         
 -11   2 -14       1647.77       1555.57       116.15 o                         
 -10   2 -14        398.22        347.85        49.51 o                         
  -9   2 -14         12.90         15.37         7.12 o                         
  -8   2 -14         49.65         39.09        12.12 o                         
  -7   2 -14         44.28         38.43        11.15 o                         
  -6   2 -14       1548.60       1453.43        61.08 o                         
  -5   2 -14       2165.74       2142.73        65.22 o                         
  -4   2 -14        310.06        299.62        21.89 o                         
  -3   2 -14       6793.05       6882.79       212.04 o                         
  -2   2 -14        995.98       1039.64        45.07 o                         
  -1   2 -14       4442.46       4324.31        90.31 o                         
   0   2 -14         41.10         48.63         9.90 o                         
   1   2 -14        849.15        866.21        37.44 o                         
   2   2 -14       2377.82       2741.53        75.86 o                         
   3   2 -14       1045.63       1026.18        49.36 o                         
   4   2 -14         24.53         13.86         7.62 o                         
   5   2 -14       3701.55       3531.26       120.38 o                         
   6   2 -14         83.02         89.13        26.24 o                         
   7   2 -14       7747.40       7685.75       308.02 o                         
   8   2 -14        949.66        908.03       154.50 o                         
   9   2 -14        137.16        110.47        50.58 o                         
  10   2 -14        250.65        270.44        82.85 o                         
  11   2 -14        111.05         67.28        50.63 o                         
  12   2 -14        374.74        379.41       119.47 o                         
 -10   3 -14        206.01        177.53        51.52 o                         
  -9   3 -14        423.41        455.77        56.41 o                         
  -8   3 -14       1011.10       1050.25        62.40 o                         
  -7   3 -14        280.11        298.20        33.46 o                         
  -6   3 -14        188.77        186.55        26.60 o                         
  -5   3 -14         11.45          5.56         5.93 o                         
  -4   3 -14        539.35        536.57        41.10 o                         
  -3   3 -14        208.44        235.16        28.09 o                         
  -2   3 -14        437.36        420.83        35.65 o                         
  -1   3 -14       1196.99       1371.58        48.34 o                         
   0   3 -14        755.58        856.19        38.79 o                         
   1   3 -14        602.08        679.65        37.07 o                         
   2   3 -14        902.02       1032.31        48.04 o                         
   3   3 -14        506.09        655.80        59.44 o                         
   4   3 -14       1773.26       2068.53       107.03 o                         
   5   3 -14         11.78          6.30        13.43 o                         
   6   3 -14         90.31         98.01        29.00 o                         
   7   3 -14        300.50        240.98        54.63 o                         
   8   3 -14         25.91         18.30         8.68 o                         
   9   3 -14         50.94         35.66        34.48 o                         
  10   3 -14        400.99        362.66       151.75 o                         
  11   3 -14        122.57         27.23        38.49 o                         
 -10   4 -14        866.39        982.60       102.62 o                         
  -9   4 -14        303.10        342.08        58.61 o                         
  -8   4 -14         88.97         89.80        30.07 o                         
  -7   4 -14        133.75        138.59        19.55 o                         
  -6   4 -14        866.57        887.59        52.62 o                         
  -5   4 -14         48.42         48.22        11.37 o                         
  -4   4 -14       3429.33       3408.31       109.64 o                         
  -3   4 -14        609.59        620.33        44.00 o                         
  -2   4 -14       2450.03       2570.41        94.70 o                         
  -1   4 -14        942.46        969.34        96.96 o                         
   0   4 -14        528.67        606.87        29.88 o                         
   1   4 -14       3193.61       3351.08       123.39 o                         
   2   4 -14        726.46        687.13        39.90 o                         
   3   4 -14        351.98        391.21        31.06 o                         
   4   4 -14        204.28        240.51        26.95 o                         
   5   4 -14        188.32        173.90        23.82 o                         
   6   4 -14         42.66         45.06        18.24 o                         
   7   4 -14       1645.28       1480.16       108.28 o                         
   8   4 -14       3570.97       3425.23       187.36 o                         
   9   4 -14        137.60        202.17        72.16 o                         
  10   4 -14       3237.62       3358.37       517.06 o                         
  11   4 -14       1528.14       1439.44       199.43 o                         
  -9   5 -14        221.91        232.63        53.99 o                         
  -8   5 -14         52.45         44.30        21.32 o                         
  -7   5 -14        348.49        300.95        57.58 o                         
  -6   5 -14        590.93        580.53        79.19 o                         
  -5   5 -14        791.50        945.85        95.16 o                         
  -4   5 -14        433.33        443.64        62.15 o                         
  -3   5 -14         25.62         30.45        12.32 o                         
  -2   5 -14        111.32         97.47        31.19 o                         
  -1   5 -14        195.06        212.84        44.35 o                         
   0   5 -14        122.15        160.53        24.55 o                         
   1   5 -14        918.82        991.04        81.13 o                         
   2   5 -14        622.18        611.85        38.06 o                         
   3   5 -14        498.47        488.28        42.10 o                         
   4   5 -14        258.46        169.43        34.06 o                         
   5   5 -14        843.16        847.64        58.15 o                         
   6   5 -14        311.81        397.66        53.09 o                         
   7   5 -14         53.99         46.46        32.77 o                         
   8   5 -14          2.97         -3.14        69.46 o                         
   9   5 -14         15.82         31.80        36.12 o                         
  10   5 -14         56.39         46.70        53.75 o                         
  -8   6 -14        107.51        116.57        35.25 o                         
  -7   6 -14         86.90        113.99        37.70 o                         
  -6   6 -14        967.30       1036.40       101.10 o                         
  -5   6 -14       1480.40       1487.43       118.80 o                         
  -4   6 -14         45.82         64.25        22.25 o                         
  -3   6 -14       1686.66       1824.89       145.00 o                         
  -2   6 -14        237.49        208.50        38.24 o                         
  -1   6 -14       1213.82       1589.55       135.10 o                         
   0   6 -14        181.20        172.34        32.41 o                         
   1   6 -14        803.02        833.27        69.10 o                         
   2   6 -14       2352.06       2422.36       100.96 o                         
   3   6 -14         57.94         87.19        19.42 o                         
   4   6 -14          2.58         23.01         9.04 o                         
   5   6 -14       1790.37       1940.05       145.78 o                         
   6   6 -14        131.53         74.69        30.00 o                         
   7   6 -14       1330.66       1434.03       241.09 o                         
   8   6 -14         86.41         81.96        41.00 o                         
   9   6 -14       1945.97       1893.94       236.04 o                         
  -6   7 -14        176.33        198.10        51.40 o                         
  -5   7 -14         14.79          8.36        23.73 o                         
  -4   7 -14        296.56        291.08        60.68 o                         
  -3   7 -14         35.46         27.55         6.95 o                         
  -2   7 -14        207.45        230.48        52.49 o                         
  -1   7 -14        104.58         82.22        27.91 o                         
   0   7 -14        477.54        387.52        57.56 o                         
   1   7 -14         82.24         63.40        20.18 o                         
   2   7 -14        307.81        202.70        37.85 o                         
   3   7 -14        258.89        297.89        40.45 o                         
   4   7 -14        745.74        661.73        60.74 o                         
   5   7 -14         90.45         27.35        16.54 o                         
   6   7 -14         55.77         11.06        22.51 o                         
   7   7 -14          5.65         22.19        39.71 o                         
  -3   8 -14         60.71         80.18        22.52 o                         
  -2   8 -14        616.00        620.86        79.19 o                         
  -1   8 -14         20.44         10.61        13.55 o                         
   0   8 -14       1479.18       1546.00       110.76 o                         
   1   8 -14        131.96         51.32        33.63 o                         
   2   8 -14        228.26        193.84        37.95 o                         
   3   8 -14        117.04         97.85        58.87 o                         
   4   8 -14        103.46        114.39        59.92 o                         
 -11   0 -13         32.60         11.33        10.11 o                         
  -9   0 -13        566.67        666.45        81.47 o                         
  -7   0 -13       1162.52       1121.80       103.13 o                         
  -5   0 -13        411.81        486.95        44.65 o                         
  -3   0 -13        292.67        302.72        35.26 o                         
  -1   0 -13       3723.25       3499.26       104.98 o                         
   1   0 -13       1420.02       1698.02       120.14 o                         
   3   0 -13       9834.82       9891.59       496.83 o                         
   5   0 -13       1318.14       1337.83        85.94 o                         
   7   0 -13       1814.66       1419.05       249.09 o                         
   9   0 -13        310.84        330.61       132.83 o                         
  11   0 -13         20.80        -25.93        49.22 o                         
 -11   1 -13         72.23         73.42        25.95 o                         
 -10   1 -13        270.96        295.72        42.30 o                         
  -9   1 -13        337.84        422.52        40.43 o                         
  -8   1 -13        384.57        453.49        36.19 o                         
  -7   1 -13        395.33        421.88        33.94 o                         
  -6   1 -13       1685.67       1973.13        67.71 o                         
  -5   1 -13        150.11        163.36        18.82 o                         
  -4   1 -13         16.78         13.39         6.04 o                         
  -3   1 -13        314.88        308.02        20.09 o                         
  -2   1 -13        589.91        556.13        29.30 o                         
  -1   1 -13        246.63        225.37        18.37 o                         
   0   1 -13       1036.37       1042.69        40.10 o                         
   1   1 -13       1027.75       1154.69        46.00 o                         
   2   1 -13       1743.36       1932.01        59.83 o                         
   3   1 -13        136.68        138.22        17.94 o                         
   4   1 -13       1298.14       1463.35        70.90 o                         
   5   1 -13        620.04        574.02        61.91 o                         
   6   1 -13        105.38        128.68        28.05 o                         
   7   1 -13         24.67         35.27        16.61 o                         
   8   1 -13         85.89         78.71        53.64 o                         
   9   1 -13        142.41         85.60        45.22 o                         
  10   1 -13        184.20        184.41        82.12 o                         
  11   1 -13        153.49        229.91       103.00 o                         
  12   1 -13        227.21        193.43        80.49 o                         
 -11   2 -13          8.74         -1.75        11.31 o                         
 -10   2 -13        409.86        442.47        56.09 o                         
  -9   2 -13        253.01        275.61        30.32 o                         
  -8   2 -13          4.50         14.23         8.99 o                         
  -7   2 -13       1286.29       1209.66        56.88 o                         
  -6   2 -13        275.92        277.67        25.51 o                         
  -5   2 -13       1160.23       1047.62        47.34 o                         
  -4   2 -13       7741.55       7365.74       126.98 o                         
  -3   2 -13        673.34        729.30        27.73 o                         
  -2   2 -13       7821.93       7290.54       132.60 o                         
  -1   2 -13        166.34        145.18        13.80 o                         
   0   2 -13      11897.29      11949.88       221.54 o                         
   1   2 -13       1998.16       1928.40        53.77 o                         
   2   2 -13        937.82        907.22        39.61 o                         
   3   2 -13       4473.18       4764.74       137.38 o                         
   4   2 -13        261.56        236.30        23.42 o                         
   5   2 -13        108.79         80.46        19.71 o                         
   6   2 -13      12254.97      11774.79       383.96 o                         
   7   2 -13         93.59         98.84        28.15 o                         
   8   2 -13       6777.57       5598.40       513.56 o                         
   9   2 -13        406.39        300.78       187.50 o                         
  10   2 -13       3859.87       3351.42       303.59 o                         
  11   2 -13          9.92        -16.73        35.30 o                         
  12   2 -13         75.02         82.86        56.92 o                         
 -11   3 -13        168.59        184.08        59.49 o                         
 -10   3 -13         70.55         17.16        19.19 o                         
  -9   3 -13        990.62       1081.66        83.50 o                         
  -8   3 -13        853.31        972.73        58.25 o                         
  -7   3 -13        556.43        625.36        45.40 o                         
  -6   3 -13        360.26        353.01        34.17 o                         
  -5   3 -13          2.09         11.41         7.78 o                         
  -4   3 -13        390.30        463.75        36.56 o                         
  -3   3 -13        689.18        705.78        45.31 o                         
  -2   3 -13        651.20        663.23        43.54 o                         
  -1   3 -13       2022.31       2231.59        66.94 o                         
   0   3 -13        929.46        984.38        41.10 o                         
   1   3 -13       1527.81       1716.46        55.04 o                         
   2   3 -13        991.91       1162.63        67.96 o                         
   3   3 -13       2405.63       2877.95       150.12 o                         
   4   3 -13       1587.64       1782.45        82.16 o                         
   5   3 -13        158.96        167.90        23.27 o                         
   6   3 -13          1.60          3.07         9.12 o                         
   7   3 -13         46.40         56.28        26.45 o                         
   8   3 -13        118.09         64.97        50.56 o                         
   9   3 -13        418.43        390.80       105.19 o                         
  10   3 -13        625.73        629.04       134.20 o                         
  11   3 -13        420.62        363.99       113.48 o                         
 -10   4 -13        108.98        145.78        37.70 o                         
  -9   4 -13        457.27        498.74        66.52 o                         
  -8   4 -13        335.57        379.05        56.06 o                         
  -7   4 -13       1045.63       1066.68        55.64 o                         
  -6   4 -13         19.21         15.84         7.42 o                         
  -5   4 -13       3724.72       3758.27       111.22 o                         
  -4   4 -13        167.91        174.76        23.41 o                         
  -3   4 -13       2259.05       2306.53        84.60 o                         
  -2   4 -13        158.39        193.70        25.54 o                         
  -1   4 -13        862.79        834.65        65.98 o                         
   0   4 -13        138.61        183.64        16.58 o                         
   1   4 -13        368.58        459.50        29.19 o                         
   2   4 -13        953.93        994.87        46.36 o                         
   3   4 -13         41.77         28.69        10.51 o                         
   4   4 -13         45.80         32.74         7.83 o                         
   5   4 -13       2489.55       2425.25        96.92 o                         
   6   4 -13        223.73        270.18        42.41 o                         
   7   4 -13       2961.04       2963.50       174.77 o                         
   8   4 -13       1363.97       1506.33       118.93 o                         
   9   4 -13        659.07        655.68       125.46 o                         
  10   4 -13        113.90         34.04        55.40 o                         
  11   4 -13          6.33         18.50        18.88 o                         
  -9   5 -13         32.13         12.91        25.03 o                         
  -8   5 -13         91.91         89.83        34.59 o                         
  -7   5 -13         53.40         29.07        20.40 o                         
  -6   5 -13        885.81       1060.13       101.32 o                         
  -5   5 -13        270.33        260.01        50.99 o                         
  -4   5 -13         76.57        114.88        32.73 o                         
  -3   5 -13         15.66         43.04        20.33 o                         
  -2   5 -13        188.95        138.13        32.30 o                         
  -1   5 -13        349.98        379.32        56.11 o                         
   0   5 -13        159.03        227.82        42.58 o                         
   1   5 -13        177.93        188.85        27.31 o                         
   2   5 -13        974.35       1095.19        63.50 o                         
   3   5 -13         12.48          4.08        12.51 o                         
   4   5 -13        265.86        247.76        28.27 o                         
   5   5 -13         96.62         98.70        19.17 o                         
   6   5 -13        676.97        652.68        69.23 o                         
   7   5 -13         15.39         28.30        29.85 o                         
   8   5 -13          9.14         27.73        46.36 o                         
   9   5 -13         18.58         68.18        40.54 o                         
  10   5 -13         57.44         81.57        66.78 o                         
  -8   6 -13        104.20        147.41        41.87 o                         
  -7   6 -13        143.50        227.90        49.00 o                         
  -6   6 -13        261.68        188.56        42.64 o                         
  -5   6 -13         87.80         51.36        67.79 o                         
  -4   6 -13        310.63        383.55        58.20 o                         
  -3   6 -13        327.88        347.31        51.74 o                         
  -2   6 -13       1654.50       1768.76       119.76 o                         
  -1   6 -13       1058.16       1193.22        96.10 o                         
   0   6 -13        194.64        182.95        34.42 o                         
   1   6 -13       2794.01       2746.03       126.43 o                         
   2   6 -13       1550.96       1559.25        77.99 o                         
   3   6 -13        136.03         99.15        18.88 o                         
   4   6 -13         27.54         24.08         8.22 o                         
   5   6 -13       1623.91       1573.05       126.04 o                         
   6   6 -13         24.87         25.26         7.97 o                         
   7   6 -13        487.85        428.56       109.03 o                         
   8   6 -13       1397.35       1607.20       266.97 o                         
   9   6 -13        355.54        376.84       100.36 o                         
  -6   7 -13        246.54        266.95        56.09 o                         
  -5   7 -13         98.44        115.18        40.35 o                         
  -4   7 -13        180.73        174.49        50.93 o                         
  -3   7 -13        109.27         96.00        29.62 o                         
  -2   7 -13        461.41        411.96        65.58 o                         
  -1   7 -13        795.76        808.37        91.84 o                         
   0   7 -13        129.44         87.44        33.04 o                         
   1   7 -13        269.10        208.09        39.13 o                         
   2   7 -13        242.94        201.43        37.47 o                         
   3   7 -13        515.52        459.62        47.60 o                         
   4   7 -13        299.56        226.98        32.62 o                         
   5   7 -13        109.24         89.85        24.56 o                         
   6   7 -13         13.02         29.80        30.84 o                         
   7   7 -13         13.27          2.07        26.68 o                         
  -4   8 -13        213.25        191.42        46.27 o                         
  -3   8 -13       3590.48       3728.21       204.92 o                         
  -2   8 -13        100.70        155.32        40.40 o                         
  -1   8 -13       1458.20       1782.45       134.82 o                         
   0   8 -13        123.88        113.59        27.84 o                         
   1   8 -13        152.13        131.97        28.82 o                         
   2   8 -13        138.25        103.24        26.95 o                         
   3   8 -13        850.81        787.94       141.77 o                         
   4   8 -13          2.07         -6.37         6.37 o                         
   5   8 -13       1361.13       1148.36       124.13 o                         
 -12   0 -12        246.81        250.34        52.09 o                         
 -10   0 -12        352.72        360.99        59.02 o                         
  -8   0 -12         93.75        112.85        25.12 o                         
  -6   0 -12       5909.60       5479.32       225.20 o                         
  -4   0 -12       3464.23       3516.93       120.39 o                         
  -2   0 -12       5617.02       5653.17       155.14 o                         
   0   0 -12        549.94        537.49        35.04 o                         
   2   0 -12      11862.41      12338.48       455.22 o                         
   4   0 -12       4937.31       4391.03       313.54 o                         
   6   0 -12       2565.49       2559.88       184.73 o                         
   8   0 -12       6466.16       5928.28       548.68 o                         
  10   0 -12       1242.88       1111.36       247.18 o                         
  12   0 -12        189.78         59.23        41.03 o                         
 -12   1 -12        210.22        250.12        49.97 o                         
 -11   1 -12        251.24        317.75        44.32 o                         
 -10   1 -12        555.72        639.35        60.94 o                         
  -9   1 -12        305.67        303.76        35.55 o                         
  -8   1 -12        270.68        312.92        30.94 o                         
  -7   1 -12        145.13        143.18        19.02 o                         
  -6   1 -12        810.27        937.80        45.07 o                         
  -5   1 -12         96.56         87.91        12.66 o                         
  -4   1 -12         66.31         59.70        10.26 o                         
  -3   1 -12        533.20        571.92        31.62 o                         
  -2   1 -12       1109.10       1211.39        42.30 o                         
  -1   1 -12        695.82        677.16        30.71 o                         
   0   1 -12       1093.93       1216.69        41.67 o                         
   1   1 -12       1906.19       2116.36        84.55 o                         
   2   1 -12       2793.21       3076.95        79.51 o                         
   3   1 -12        212.71        214.12        20.88 o                         
   4   1 -12       1128.53       1198.94        57.44 o                         
   5   1 -12        711.99        776.55        46.11 o                         
   6   1 -12         19.58         -8.05         8.05 o                         
   7   1 -12          8.97         35.16        43.30 o                         
   8   1 -12        460.13        379.50       100.18 o                         
   9   1 -12        322.29        225.74        79.37 o                         
  10   1 -12        110.76         51.49        59.04 o                         
  11   1 -12        245.39         84.12       149.29 o                         
  12   1 -12        251.48        305.45        85.53 o                         
 -11   2 -12       2340.77       2588.99       146.70 o                         
 -10   2 -12         42.91         42.86        12.92 o                         
  -9   2 -12         47.82         61.33        13.75 o                         
  -8   2 -12        981.44        962.92        50.87 o                         
  -7   2 -12       1379.59       1346.75        58.45 o                         
  -6   2 -12       7397.33       6752.88       173.62 o                         
  -5   2 -12       3749.48       3619.44        87.30 o                         
  -4   2 -12         68.30         59.71         8.29 o                         
  -3   2 -12       5213.10       4980.27        93.87 o                         
  -2   2 -12       1206.79       1279.39        57.07 o                         
  -1   2 -12       5419.79       5101.25        96.24 o                         
   0   2 -12        678.80        768.14        30.34 o                         
   1   2 -12        136.39        189.98        14.30 o                         
   2   2 -12        919.51       1077.89        41.90 o                         
   3   2 -12       1474.83       1404.30        50.92 o                         
   4   2 -12       1718.50       1691.63        64.30 o                         
   5   2 -12       6802.90       6545.74       312.55 o                         
   6   2 -12       5610.90       5728.88       237.74 o                         
   7   2 -12       4062.51       3766.85       219.23 o                         
   8   2 -12       1102.81       1042.42       155.58 o                         
   9   2 -12        150.99        235.03        76.05 o                         
  10   2 -12        498.73        518.84       134.78 o                         
  11   2 -12        814.15        605.66       126.31 o                         
  12   2 -12       1981.06       2067.05       245.09 o                         
 -11   3 -12         68.82         43.81        31.44 o                         
 -10   3 -12        281.49        308.12        43.12 o                         
  -9   3 -12        778.67        989.99        76.30 o                         
  -8   3 -12       2276.38       2656.29        95.83 o                         
  -7   3 -12        689.03        795.95        50.33 o                         
  -6   3 -12       1025.44       1022.28        56.54 o                         
  -5   3 -12        449.66        444.27        35.44 o                         
  -4   3 -12        776.50        774.77        52.96 o                         
  -3   3 -12        670.91        696.08        39.24 o                         
  -2   3 -12       1656.45       1848.06        65.99 o                         
  -1   3 -12       1523.89       1677.37        58.52 o                         
   0   3 -12       1751.74       1929.27        83.27 o                         
   1   3 -12       1018.64       1091.07        42.22 o                         
   2   3 -12       2479.93       2753.40        90.63 o                         
   3   3 -12       1811.37       2179.29        97.40 o                         
   4   3 -12       2804.50       3061.57       102.89 o                         
   5   3 -12        909.84        894.64        59.54 o                         
   6   3 -12         58.77         66.43        19.83 o                         
   7   3 -12         26.57         38.79        15.03 o                         
   8   3 -12        209.02        152.91        65.24 o                         
   9   3 -12        504.02        502.11       116.05 o                         
  10   3 -12        773.59        767.82       251.05 o                         
  11   3 -12        636.94        486.32       123.98 o                         
  12   3 -12        265.75        271.74        90.05 o                         
 -10   4 -12         68.77         75.22        26.93 o                         
  -9   4 -12          0.61          0.41        13.03 o                         
  -8   4 -12        154.19        154.69        29.00 o                         
  -7   4 -12        114.83        104.35        16.79 o                         
  -6   4 -12        210.22        254.63        25.04 o                         
  -5   4 -12       3467.79       3475.89       119.00 o                         
  -4   4 -12       3107.91       3205.93        97.47 o                         
  -3   4 -12        301.86        324.82        28.99 o                         
  -2   4 -12       5707.37       5764.08       195.96 o                         
  -1   4 -12       3191.95       3495.03       146.80 o                         
   0   4 -12        720.37        969.79        60.85 o                         
   1   4 -12       7797.30       8241.83       188.86 o                         
   2   4 -12        168.37        181.16        18.53 o                         
   3   4 -12        516.87        477.62        31.99 o                         
   4   4 -12       3580.11       3515.21       102.30 o                         
   5   4 -12       1840.13       1829.89        86.32 o                         
   6   4 -12       3769.98       3795.45       178.58 o                         
   7   4 -12        167.85        142.20        32.72 o                         
   8   4 -12       1261.10       1094.87        88.51 o                         
   9   4 -12         36.91         40.19        26.57 o                         
  10   4 -12         36.54         19.39        63.18 o                         
  11   4 -12        113.40        128.06        44.74 o                         
  -9   5 -12        103.13        147.47        45.14 o                         
  -8   5 -12         47.42         21.74        10.14 o                         
  -7   5 -12         87.49        104.72        32.80 o                         
  -6   5 -12        144.01        144.19        38.37 o                         
  -5   5 -12        105.89         50.92        21.17 o                         
  -4   5 -12        449.38        508.15        67.25 o                         
  -3   5 -12        658.42        655.44        73.62 o                         
  -2   5 -12         19.68         26.77        17.53 o                         
  -1   5 -12         36.20         32.50        15.95 o                         
   0   5 -12         24.06         42.33        16.17 o                         
   1   5 -12        537.33        618.59        46.11 o                         
   2   5 -12         43.14         60.78        11.49 o                         
   3   5 -12         17.05         12.96        10.77 o                         
   4   5 -12         40.02         55.91        12.83 o                         
   5   5 -12        175.69        114.06        21.36 o                         
   6   5 -12         51.61         32.39        26.85 o                         
   7   5 -12         70.04         54.35        31.96 o                         
   8   5 -12         63.11         23.46        28.48 o                         
   9   5 -12         32.31         14.28        28.95 o                         
  10   5 -12          2.43          1.19        49.54 o                         
  -8   6 -12         23.49         63.40        26.46 o                         
  -7   6 -12        333.08        390.79        61.99 o                         
  -6   6 -12       1646.64       1969.54       137.57 o                         
  -5   6 -12       1250.64       1436.76       113.66 o                         
  -4   6 -12        302.73        313.67        52.62 o                         
  -3   6 -12       1408.44       1549.53       111.20 o                         
  -2   6 -12        183.58        214.49        39.40 o                         
  -1   6 -12        360.61        397.91        51.24 o                         
   0   6 -12        253.11        314.56        46.58 o                         
   1   6 -12        171.57        185.57        31.73 o                         
   2   6 -12       2389.71       2302.07        95.00 o                         
   3   6 -12        224.14        188.34        26.87 o                         
   4   6 -12       1259.57       1250.69        71.73 o                         
   5   6 -12         26.83         25.03        14.93 o                         
   6   6 -12         23.75          9.66        17.43 o                         
   7   6 -12         17.15        -35.00        35.76 o                         
   8   6 -12        491.30        381.76        92.89 o                         
   9   6 -12        954.69        848.03       314.73 o                         
  -7   7 -12        205.21        417.09        76.12 o                         
  -6   7 -12        358.32        508.20        79.30 o                         
  -5   7 -12         98.23        128.75        41.26 o                         
  -4   7 -12        109.65         71.60        33.20 o                         
  -3   7 -12        746.77        878.24        94.47 o                         
  -2   7 -12        403.73        383.43        59.96 o                         
  -1   7 -12        394.14        383.17        62.55 o                         
   0   7 -12        813.82        937.37       151.64 o                         
   1   7 -12        108.53         77.27        22.88 o                         
   2   7 -12        473.58        408.45        54.79 o                         
   3   7 -12        169.63        138.20        26.49 o                         
   4   7 -12        595.07        564.90        52.36 o                         
   5   7 -12        295.22        260.26        55.44 o                         
   6   7 -12          2.21         35.61        29.08 o                         
   7   7 -12        141.14         76.71        36.70 o                         
   8   7 -12        286.36        262.26       181.36 o                         
  -5   8 -12         88.05        133.95        39.60 o                         
  -4   8 -12       3034.07       2945.98       182.36 o                         
  -3   8 -12        278.41        246.28        54.25 o                         
  -2   8 -12        962.58        930.24        95.51 o                         
  -1   8 -12        202.53        183.26        43.73 o                         
   0   8 -12       1712.43       1753.85       144.05 o                         
   1   8 -12        525.89        532.34        78.22 o                         
   2   8 -12        920.77        990.15        80.43 o                         
   3   8 -12       1038.07        964.88       149.93 o                         
   4   8 -12         36.74         44.30        47.07 o                         
   5   8 -12         52.67          6.55        21.06 o                         
 -11   0 -11        210.67        216.21        47.35 o                         
  -9   0 -11       2476.56       2344.11       143.70 o                         
  -7   0 -11      22672.85      22424.14       842.46 o                         
  -5   0 -11        215.05        218.33        41.37 o                         
  -3   0 -11         90.72        116.04        17.39 o                         
  -1   0 -11       2274.41       2214.73        73.62 o                         
   1   0 -11       1615.49       1741.08        68.15 o                         
   3   0 -11      13611.28      13759.63       496.13 o                         
   5   0 -11       7837.20       7594.73       258.58 o                         
   7   0 -11       3756.05       3299.70       374.28 o                         
   9   0 -11       1345.99       1387.11       262.83 o                         
  11   0 -11       3039.94       2841.91       387.92 o                         
  13   0 -11         11.70         45.12        30.48 o                         
 -12   1 -11        152.85        111.00        36.19 o                         
 -11   1 -11        224.01        262.08        41.67 o                         
 -10   1 -11       1107.30       1131.96        98.52 o                         
  -9   1 -11        838.10        865.08        66.54 o                         
  -8   1 -11        595.90        711.12        58.29 o                         
  -7   1 -11        139.66        152.34        19.80 o                         
  -6   1 -11        599.08        701.71        38.80 o                         
  -5   1 -11        221.58        271.91        24.00 o                         
  -4   1 -11        221.09        197.34        17.61 o                         
  -3   1 -11        694.59        668.84        32.98 o                         
  -2   1 -11       1538.90       1641.80        51.66 o                         
  -1   1 -11       1454.53       1530.92        50.94 o                         
   0   1 -11       2164.14       2280.32        75.84 o                         
   1   1 -11       2556.02       2962.04        69.19 o                         
   2   1 -11       2431.28       2707.34        67.65 o                         
   3   1 -11        128.69        149.66        17.33 o                         
   4   1 -11        559.92        558.11        34.84 o                         
   5   1 -11        766.17        764.28        50.15 o                         
   6   1 -11         27.10         35.11        26.11 o                         
   7   1 -11        113.68        151.04        60.44 o                         
   8   1 -11        989.61        818.70       137.32 o                         
   9   1 -11        747.34        617.80       125.46 o                         
  10   1 -11        358.09        396.29       106.11 o                         
  11   1 -11        243.15        136.05        97.34 o                         
  12   1 -11        341.50        220.50        66.79 o                         
 -12   2 -11       1101.57       1210.59       102.87 o                         
 -11   2 -11         40.80         61.29        18.14 o                         
 -10   2 -11       1944.28       1970.03        86.11 o                         
  -9   2 -11        671.16        768.18        49.04 o                         
  -8   2 -11         87.54         86.50        13.88 o                         
  -7   2 -11         23.24         28.72         7.87 o                         
  -6   2 -11        196.00        218.83        20.94 o                         
  -5   2 -11         46.52         46.19         8.10 o                         
  -4   2 -11      14380.05      14052.69       194.03 o                         
  -3   2 -11        460.79        498.21        29.36 o                         
  -2   2 -11       4971.02       5018.29       146.81 o                         
  -1   2 -11        846.05        907.65        33.02 o                         
   0   2 -11      12928.73      13083.97       213.81 o                         
   1   2 -11       6351.56       6541.65       122.25 o                         
   2   2 -11        197.57        261.88        19.32 o                         
   3   2 -11        135.44        176.55        16.76 o                         
   4   2 -11       4361.39       4265.03       176.74 o                         
   5   2 -11        997.14       1066.83        55.25 o                         
   6   2 -11      10805.55      10452.85       266.77 o                         
   7   2 -11         10.30         29.15        16.32 o                         
   8   2 -11       2853.85       2579.50       236.84 o                         
   9   2 -11       3178.83       3067.97       300.22 o                         
  10   2 -11         52.59         63.92        50.67 o                         
  11   2 -11       1186.24       1215.14       177.16 o                         
  12   2 -11         39.43         17.28        21.85 o                         
 -11   3 -11        117.73        110.55        44.56 o                         
 -10   3 -11        408.37        479.21        53.81 o                         
  -9   3 -11       1455.76       1750.28        99.63 o                         
  -8   3 -11       1179.87       1399.66        65.06 o                         
  -7   3 -11       1466.03       1538.18        95.85 o                         
  -6   3 -11        517.62        514.21        38.04 o                         
  -5   3 -11        211.87        215.85        22.44 o                         
  -4   3 -11        310.97        304.52        28.69 o                         
  -3   3 -11        685.61        727.59        38.76 o                         
  -2   3 -11       1206.81       1362.87        53.98 o                         
  -1   3 -11       2144.66       2562.08       146.37 o                         
   0   3 -11        956.34       1061.86        39.60 o                         
   1   3 -11       1948.79       2207.30        63.43 o                         
   2   3 -11       1611.28       1772.07        89.89 o                         
   3   3 -11       3210.37       3555.41       167.87 o                         
   4   3 -11       1673.28       1929.70        70.94 o                         
   5   3 -11        537.97        514.40        47.52 o                         
   6   3 -11        131.57        114.32        21.95 o                         
   7   3 -11          6.32         -6.64        17.52 o                         
   8   3 -11        177.84        193.12        68.91 o                         
   9   3 -11        776.69        675.87       133.16 o                         
  10   3 -11        448.89        491.29       155.21 o                         
  11   3 -11        638.40        562.53       184.09 o                         
  12   3 -11        160.51         96.47        65.53 o                         
 -11   4 -11        230.37        182.04        70.60 o                         
 -10   4 -11        277.62        405.68        63.07 o                         
  -9   4 -11        212.56        226.87        44.22 o                         
  -8   4 -11         87.40        159.01        54.13 o                         
  -7   4 -11        234.24        302.35        26.34 o                         
  -6   4 -11       1458.48       1507.14        60.39 o                         
  -5   4 -11       2495.12       2554.20        81.62 o                         
  -4   4 -11        114.51         93.55        13.77 o                         
  -3   4 -11       6410.16       6486.47       176.14 o                         
  -2   4 -11       1044.65        976.71        73.55 o                         
  -1   4 -11        551.10        546.63        44.89 o                         
   0   4 -11       4007.34       4395.90       125.11 o                         
   1   4 -11       2399.35       2489.75        75.25 o                         
   2   4 -11       1786.27       1848.33        57.03 o                         
   3   4 -11       1281.33       1246.72        57.24 o                         
   4   4 -11        524.49        473.93        32.90 o                         
   5   4 -11        239.71        239.94        25.73 o                         
   6   4 -11        436.43        504.38        45.06 o                         
   7   4 -11         27.74         14.48        15.70 o                         
   8   4 -11        825.47        787.88       129.98 o                         
   9   4 -11       1966.74       1829.44       273.43 o                         
  10   4 -11         34.49         -7.11        28.32 o                         
  11   4 -11        848.78        697.73       131.88 o                         
 -10   5 -11        750.24        761.77        96.34 o                         
  -9   5 -11         71.69        115.11        39.82 o                         
  -8   5 -11        135.95        123.65        37.66 o                         
  -7   5 -11         15.36         27.99        14.10 o                         
  -6   5 -11          5.69        -12.34        12.34 o                         
  -5   5 -11        135.33        173.48        41.62 o                         
  -4   5 -11       1527.99       1547.55       115.72 o                         
  -3   5 -11        638.61        686.90        76.86 o                         
  -2   5 -11        213.10        196.50        38.16 o                         
  -1   5 -11          1.95          3.15        10.13 o                         
   0   5 -11        381.40        398.68        56.51 o                         
   1   5 -11        485.38        536.85        43.55 o                         
   2   5 -11        141.01        160.18        17.36 o                         
   3   5 -11         53.02         44.65        10.32 o                         
   4   5 -11        552.90        504.81        42.53 o                         
   5   5 -11         11.27         13.65         6.90 o                         
   6   5 -11         10.33         10.10         5.38 o                         
   7   5 -11        248.52        229.97        38.73 o                         
   8   5 -11        302.13        413.76        95.26 o                         
   9   5 -11         52.27         55.50        43.41 o                         
  10   5 -11          3.80         19.01        16.97 o                         
  -9   6 -11        475.29        695.59        89.79 o                         
  -8   6 -11          2.87         -2.78        13.60 o                         
  -7   6 -11        162.28        200.17        40.61 o                         
  -6   6 -11       3207.25       3454.65       185.42 o                         
  -5   6 -11       1557.72       1568.46       116.84 o                         
  -4   6 -11       2499.21       2614.48       148.79 o                         
  -3   6 -11         54.06         65.09        23.22 o                         
  -2   6 -11       1486.16       1414.11       103.47 o                         
  -1   6 -11          2.81         -6.32        19.74 o                         
   0   6 -11       1373.97       1490.14       100.40 o                         
   1   6 -11       6017.86       6510.17       400.75 o                         
   2   6 -11       2252.18       2317.87       129.00 o                         
   3   6 -11         75.82         57.27        12.50 o                         
   4   6 -11       3913.11       3727.92       142.67 o                         
   5   6 -11         32.77         39.05        13.95 o                         
   6   6 -11       1842.32       1816.15       251.32 o                         
   7   6 -11        209.51        164.00        48.23 o                         
   8   6 -11        561.76        547.44       213.79 o                         
   9   6 -11          7.37         -5.27        55.86 o                         
  -7   7 -11        736.21        880.46       107.80 o                         
  -6   7 -11        143.08        142.11        45.14 o                         
  -5   7 -11        339.95        334.61        61.06 o                         
  -4   7 -11         54.97         53.99        28.91 o                         
  -3   7 -11        176.82        226.49        52.57 o                         
  -2   7 -11        363.33        436.84        63.32 o                         
  -1   7 -11        847.75        877.21        87.76 o                         
   0   7 -11        206.75        173.49        38.76 o                         
   1   7 -11        618.05        650.73        68.10 o                         
   2   7 -11        221.27        172.88        34.71 o                         
   3   7 -11       1321.00       1267.74        88.18 o                         
   4   7 -11        355.26        336.56        45.54 o                         
   5   7 -11        105.87         81.81        22.33 o                         
   6   7 -11          0.58         12.98        25.70 o                         
   7   7 -11         45.18         99.55        53.99 o                         
   8   7 -11        298.20        200.82       143.47 o                         
  -5   8 -11        732.78        883.10        99.04 o                         
  -4   8 -11        428.22        453.62        70.24 o                         
  -3   8 -11        135.01        156.30        37.34 o                         
  -2   8 -11        774.22        835.19        87.66 o                         
  -1   8 -11        768.99        744.69        81.03 o                         
   0   8 -11        155.94        214.33        45.93 o                         
   1   8 -11        891.67        849.31        74.83 o                         
   2   8 -11        425.19        439.29        50.98 o                         
   3   8 -11        374.45        205.71        69.24 o                         
   4   8 -11        149.79         46.62        34.71 o                         
   5   8 -11       1163.35       1002.89       158.19 o                         
   6   8 -11        151.85         96.75        31.15 o                         
 -12   0 -10        330.08        457.23        72.22 o                         
 -10   0 -10       1456.22       1583.99       120.00 o                         
  -8   0 -10        267.24        206.85        37.94 o                         
  -6   0 -10       4282.63       3941.54       141.73 o                         
  -4   0 -10        726.78        531.01        46.02 o                         
  -2   0 -10       1569.74       1280.43        60.01 o                         
   0   0 -10        460.54        708.00        37.61 o                         
   2   0 -10       1867.76       2015.72        74.80 o                         
   4   0 -10      24966.62      24946.79      1639.54 o                         
   6   0 -10       2448.42       2308.89       192.19 o                         
   8   0 -10       4210.72       3432.08       391.11 o                         
  10   0 -10       3594.01       3701.27       427.86 o                         
  12   0 -10        270.98        318.05       125.00 o                         
 -12   1 -10        257.39        210.33        46.66 o                         
 -11   1 -10        360.21        350.66        45.75 o                         
 -10   1 -10       1042.37       1107.28        70.09 o                         
  -9   1 -10        960.82       1122.10        93.95 o                         
  -8   1 -10       1191.77       1377.94       111.89 o                         
  -7   1 -10        718.57        728.05        48.01 o                         
  -6   1 -10        414.38        435.50        30.61 o                         
  -5   1 -10         57.31         52.26         9.27 o                         
  -4   1 -10        171.82        146.25        15.41 o                         
  -3   1 -10        509.68        560.79        27.40 o                         
  -2   1 -10       1361.34       1497.52        53.69 o                         
  -1   1 -10       1756.88       1744.42        46.65 o                         
   0   1 -10       1842.27       2040.93        55.97 o                         
   1   1 -10       2955.63       3367.41        71.28 o                         
   2   1 -10       1292.26       1364.92        48.34 o                         
   3   1 -10        364.10        330.67        24.56 o                         
   4   1 -10        217.13        217.79        20.98 o                         
   5   1 -10        475.87        473.96        39.31 o                         
   6   1 -10         87.49         45.12        20.95 o                         
   7   1 -10        534.94        543.30       110.93 o                         
   8   1 -10        716.50        653.14       122.42 o                         
   9   1 -10       1285.27       1359.87       180.80 o                         
  10   1 -10        254.31        134.67        67.06 o                         
  11   1 -10        291.50        302.18       105.48 o                         
  12   1 -10        152.27         73.21        47.12 o                         
  13   1 -10        106.54        131.48        70.19 o                         
 -12   2 -10        253.33        263.08        46.63 o                         
 -11   2 -10       1422.69       1562.43       109.66 o                         
 -10   2 -10        381.78        370.86        35.01 o                         
  -9   2 -10       1273.21       1334.87        65.21 o                         
  -8   2 -10       3031.48       3073.33       150.06 o                         
  -7   2 -10         43.67         50.93        10.77 o                         
  -6   2 -10       2938.58       2804.56        81.10 o                         
  -5   2 -10       5674.46       5532.91       109.25 o                         
  -4   2 -10        208.03        249.75        18.56 o                         
  -3   2 -10       6682.97       6608.70       123.13 o                         
  -2   2 -10        459.62        547.87        30.44 o                         
  -1   2 -10      13033.72      13237.17       215.51 o                         
   0   2 -10        860.41        869.21        31.11 o                         
   1   2 -10        198.39        198.53        14.13 o                         
   2   2 -10        130.37        104.92        11.04 o                         
   3   2 -10         74.74         55.64         9.14 o                         
   4   2 -10       2167.86       2449.92        74.85 o                         
   5   2 -10       3711.17       3632.72       117.60 o                         
   6   2 -10        284.84        358.15        36.72 o                         
   7   2 -10      13160.66      12919.89       731.36 o                         
   8   2 -10        153.57        103.57        59.86 o                         
   9   2 -10        814.12        724.82       128.22 o                         
  10   2 -10       1376.27       1290.01       174.81 o                         
  11   2 -10       1006.33        868.61       146.89 o                         
  12   2 -10        222.40        298.98        88.25 o                         
 -11   3 -10         28.29         68.55        35.93 o                         
 -10   3 -10        428.76        475.82        52.92 o                         
  -9   3 -10        306.00        306.23        29.25 o                         
  -8   3 -10        759.04        806.45        56.52 o                         
  -7   3 -10        999.77       1061.74        53.19 o                         
  -6   3 -10         54.31         47.90         7.56 o                         
  -5   3 -10        353.67        384.95        29.41 o                         
  -4   3 -10        443.65        552.39        32.73 o                         
  -3   3 -10        306.03        303.68        23.59 o                         
  -2   3 -10       1177.97       1250.34        56.39 o                         
  -1   3 -10       1550.36       1704.30        72.66 o                         
   0   3 -10        977.49       1025.71        59.45 o                         
   1   3 -10       1445.99       1560.10        50.32 o                         
   2   3 -10        974.54       1080.51        48.23 o                         
   3   3 -10       2057.25       2342.61       106.47 o                         
   4   3 -10       2341.36       2644.35        82.49 o                         
   5   3 -10        123.92        144.94        24.57 o                         
   6   3 -10        251.58        204.86        45.09 o                         
   7   3 -10         88.07        111.66        25.28 o                         
   8   3 -10         91.61        120.53        63.35 o                         
   9   3 -10        408.27        412.90       135.37 o                         
  10   3 -10        592.76        499.88       118.67 o                         
  11   3 -10        273.95        251.81       114.58 o                         
  12   3 -10        188.08         90.51        43.30 o                         
 -11   4 -10        419.11        440.72        69.14 o                         
 -10   4 -10        694.88        695.82        81.14 o                         
  -9   4 -10          3.88         22.19        18.10 o                         
  -8   4 -10        346.13        393.57        42.21 o                         
  -7   4 -10         69.86         73.05        19.48 o                         
  -6   4 -10       9166.73       9385.22       177.67 o                         
  -5   4 -10        348.61        371.08        27.05 o                         
  -4   4 -10       9874.74       9950.12       183.24 o                         
  -3   4 -10        196.07        179.07        30.88 o                         
  -2   4 -10       1165.80       1241.71        69.20 o                         
  -1   4 -10      10614.82      10521.43       408.95 o                         
   0   4 -10       1059.27       1143.64        50.85 o                         
   1   4 -10         91.12        108.70        11.03 o                         
   2   4 -10       1589.59       1569.54        50.68 o                         
   3   4 -10          2.22         -1.35         5.87 o                         
   4   4 -10       2946.23       2683.19        89.22 o                         
   5   4 -10         95.56         98.02        22.85 o                         
   6   4 -10       3105.33       3234.15       121.94 o                         
   7   4 -10        411.54        377.98        46.67 o                         
   8   4 -10       1827.14       1746.48       190.62 o                         
   9   4 -10        269.10        256.69       228.76 o                         
  10   4 -10        157.89         86.62        48.05 o                         
  11   4 -10        251.75        242.70        70.18 o                         
 -10   5 -10        627.89        694.05        97.04 o                         
  -9   5 -10        427.86        507.79        72.00 o                         
  -8   5 -10         13.49         30.50        14.56 o                         
  -7   5 -10        132.05        158.86        39.66 o                         
  -6   5 -10        152.32        156.48        41.84 o                         
  -5   5 -10         21.51         22.05        28.52 o                         
  -4   5 -10       1051.93       1205.98        98.95 o                         
  -3   5 -10       2049.55       2144.02       129.69 o                         
  -2   5 -10        136.63        139.59        35.62 o                         
  -1   5 -10        307.08        319.02        45.66 o                         
   0   5 -10        404.22        484.17        56.80 o                         
   1   5 -10       1562.24       1789.15       113.91 o                         
   2   5 -10        210.34        209.84        20.54 o                         
   3   5 -10         51.46         36.11        10.01 o                         
   4   5 -10        411.69        373.52        32.10 o                         
   5   5 -10          2.93          4.96         8.34 o                         
   6   5 -10         96.94         89.56        38.73 o                         
   7   5 -10        698.24        754.09        87.59 o                         
   8   5 -10        249.38        304.28       109.76 o                         
   9   5 -10        260.60        191.44        67.33 o                         
  10   5 -10        124.20         80.50        54.22 o                         
  11   5 -10        155.75        135.97        83.79 o                         
  -9   6 -10         26.87         55.99        26.49 o                         
  -8   6 -10         10.19         16.74        19.96 o                         
  -7   6 -10        923.17       1069.23       101.75 o                         
  -6   6 -10       1052.62       1194.86       105.18 o                         
  -5   6 -10        146.25        226.00        44.98 o                         
  -4   6 -10       1910.00       1968.88       125.43 o                         
  -3   6 -10        109.84        138.02        30.08 o                         
  -2   6 -10        214.38        238.24        40.35 o                         
  -1   6 -10        749.44        788.97        70.73 o                         
   0   6 -10        644.59        668.50        63.35 o                         
   1   6 -10       1123.43       1095.31        93.33 o                         
   2   6 -10        192.62        173.57        11.59 o                         
   3   6 -10        608.37        622.38        32.05 o                         
   4   6 -10       1169.63       1297.09        74.88 o                         
   5   6 -10        107.00        118.12        20.77 o                         
   6   6 -10       1432.49       1354.04       154.25 o                         
   7   6 -10         52.68         27.20        35.61 o                         
   8   6 -10        282.70        225.15        63.25 o                         
   9   6 -10        919.99        741.12       198.33 o                         
  -7   7 -10        148.43        162.32        46.78 o                         
  -6   7 -10         77.90        131.49        36.03 o                         
  -5   7 -10        144.97        164.47        47.60 o                         
  -4   7 -10         44.11         57.93        22.09 o                         
  -3   7 -10        318.78        342.08        58.64 o                         
  -2   7 -10        774.17        688.73        78.13 o                         
  -1   7 -10        246.06        290.92        49.10 o                         
   0   7 -10        890.71        912.39        88.40 o                         
   1   7 -10         98.93         88.69        19.57 o                         
   2   7 -10        254.73        217.61        45.84 o                         
   3   7 -10        320.27        285.78        40.34 o                         
   4   7 -10        274.28        223.67        33.27 o                         
   5   7 -10        113.73        102.96        32.99 o                         
   6   7 -10         19.20         25.16        23.40 o                         
   7   7 -10         67.06         65.74        46.63 o                         
   8   7 -10        134.01        105.45        78.24 o                         
  -5   8 -10         93.39         98.98        37.52 o                         
  -4   8 -10       2640.89       2685.02       169.30 o                         
  -3   8 -10         21.54          6.60         9.02 o                         
  -2   8 -10       2581.92       2524.27       154.39 o                         
  -1   8 -10        137.51        136.58        36.00 o                         
   0   8 -10       1482.99       1584.69       115.39 o                         
   1   8 -10          1.98         -7.70        16.82 o                         
   2   8 -10       1597.14       1586.93       115.39 o                         
   3   8 -10         14.01         24.62        31.32 o                         
   4   8 -10       2374.87       1957.58       213.74 o                         
   5   8 -10         28.75         97.43        51.14 o                         
   6   8 -10       2092.87       2056.21       215.86 o                         
  -1   9 -10        404.50        372.20        79.68 o                         
   0   9 -10         69.85         75.29        31.71 o                         
   1   9 -10        327.65        273.98        98.85 o                         
   2   9 -10        139.42         82.13        52.74 o                         
 -11   0  -9        147.46        146.57        36.63 o                         
  -9   0  -9       4491.67       4314.97       193.40 o                         
  -7   0  -9       7366.41       7018.57       175.20 o                         
  -5   0  -9       2206.07       2104.72        77.81 o                         
  -3   0  -9       9776.19      10009.12       260.21 o                         
  -1   0  -9      14302.34      15430.10       253.14 o                         
   1   0  -9         58.45         91.11        12.98 o                         
   3   0  -9         60.13         97.91        15.30 o                         
   5   0  -9       4428.20       3921.82       185.59 o                         
   7   0  -9       2800.03       2366.20       302.04 o                         
   9   0  -9       5641.31       4942.55       477.72 o                         
  11   0  -9       3739.44       3594.56       428.41 o                         
  13   0  -9         92.57        -28.11        43.58 o                         
 -12   1  -9        411.63        375.64        58.51 o                         
 -11   1  -9        399.78        462.16        51.43 o                         
 -10   1  -9        837.24        871.46        58.70 o                         
  -9   1  -9       1752.45       2238.57       100.69 o                         
  -8   1  -9        165.97        161.69        21.42 o                         
  -7   1  -9        705.97        716.61        41.77 o                         
  -6   1  -9        120.53        151.44        17.53 o                         
  -5   1  -9         29.64         24.48         4.34 o                         
  -4   1  -9        711.46        723.02        33.27 o                         
  -3   1  -9        770.45        842.39        32.72 o                         
  -2   1  -9        525.39        571.58        25.86 o                         
  -1   1  -9       1092.23       1051.48        43.21 o                         
   0   1  -9        682.10        755.92        27.06 o                         
   1   1  -9       2497.17       2652.42        58.27 o                         
   2   1  -9       1160.67       1080.43        40.09 o                         
   3   1  -9        553.79        475.97        28.12 o                         
   4   1  -9        131.77        140.91        18.85 o                         
   5   1  -9         48.80         56.15        15.87 o                         
   6   1  -9        449.47        426.08        46.38 o                         
   7   1  -9        485.81        550.55       172.35 o                         
   8   1  -9        776.02        786.43       132.62 o                         
   9   1  -9        688.65        614.65       119.13 o                         
  10   1  -9        381.17        271.18        86.71 o                         
  11   1  -9        103.03         73.57        43.30 o                         
  12   1  -9        259.89        246.50        75.77 o                         
  13   1  -9        270.94        155.51        62.08 o                         
 -12   2  -9       1570.08       1518.11       114.15 o                         
 -11   2  -9       1091.58       1137.16       110.98 o                         
 -10   2  -9         23.50         19.45        10.57 o                         
  -9   2  -9          3.48         -9.02        10.03 o                         
  -8   2  -9       3562.98       3764.34       109.13 o                         
  -7   2  -9       4077.78       4082.10       109.43 o                         
  -6   2  -9       4805.79       4544.33       109.85 o                         
  -5   2  -9       2697.43       2607.68        68.07 o                         
  -4   2  -9       4667.14       4212.20        84.16 o                         
  -3   2  -9        115.50        114.35        15.94 o                         
  -2   2  -9         15.07          5.41         4.70 o                         
  -1   2  -9       5793.07       6538.05       102.92 o                         
   0   2  -9        800.34        988.36        31.66 o                         
   1   2  -9       3898.70       3871.17        73.05 o                         
   2   2  -9       7373.57       7256.76       167.76 o                         
   3   2  -9       4999.07       5270.07       110.21 o                         
   4   2  -9       7604.08       7783.15       211.76 o                         
   5   2  -9        299.10        257.61        34.99 o                         
   6   2  -9       1193.48       1174.00        68.76 o                         
   7   2  -9       3888.97       3619.77       303.68 o                         
   8   2  -9        536.41        593.31       106.52 o                         
   9   2  -9        671.72        542.40       104.82 o                         
  10   2  -9         70.06        153.59        54.48 o                         
  11   2  -9        236.73        170.41        52.61 o                         
  12   2  -9        312.19        224.65        71.43 o                         
 -12   3  -9        264.02        365.58        83.87 o                         
 -11   3  -9         71.54         56.89        24.99 o                         
 -10   3  -9         66.97         93.84        23.16 o                         
  -9   3  -9        736.47        841.95        48.51 o                         
  -8   3  -9        112.97         83.39        14.82 o                         
  -7   3  -9       1318.12       1493.66        61.88 o                         
  -6   3  -9          1.82          2.82         4.74 o                         
  -5   3  -9        468.26        536.63        33.54 o                         
  -4   3  -9       1134.03       1245.85        48.55 o                         
  -3   3  -9         36.34         19.94         6.96 o                         
  -2   3  -9        610.18        711.38        33.14 o                         
  -1   3  -9       1969.21       2188.94        78.51 o                         
   0   3  -9        285.49        303.34        18.35 o                         
   1   3  -9        974.76       1046.80        39.48 o                         
   2   3  -9        268.65        258.77        23.84 o                         
   3   3  -9       2138.18       2310.35        69.90 o                         
   4   3  -9        935.75       1042.79        48.64 o                         
   5   3  -9         80.09         70.53        16.63 o                         
   6   3  -9        209.57        177.14        31.32 o                         
   7   3  -9        147.64        111.11        45.26 o                         
   8   3  -9         75.92         31.17        52.95 o                         
   9   3  -9        606.87        580.55       186.82 o                         
  10   3  -9        335.15        207.07       107.44 o                         
  11   3  -9        354.99        254.17        87.53 o                         
  12   3  -9        105.21        123.18        71.33 o                         
 -11   4  -9        399.19        484.44        71.66 o                         
 -10   4  -9        251.88        160.12        36.39 o                         
  -9   4  -9        442.08        513.13        67.05 o                         
  -8   4  -9        142.34        179.40        27.67 o                         
  -7   4  -9        929.02        943.39        61.35 o                         
  -6   4  -9       3348.54       3465.88       116.26 o                         
  -5   4  -9        643.08        714.07        45.20 o                         
  -4   4  -9        285.74        280.79        28.95 o                         
  -3   4  -9       2436.40       2414.82       116.18 o                         
  -2   4  -9       5310.41       5112.48       134.10 o                         
  -1   4  -9       1607.80       1586.75        74.37 o                         
   0   4  -9       1209.89       1259.06        76.66 o                         
   1   4  -9         23.76         18.34         5.33 o                         
   2   4  -9        137.45        159.59        14.82 o                         
   3   4  -9       2568.17       2537.99        70.07 o                         
   4   4  -9         46.43         49.06        10.10 o                         
   5   4  -9       8252.00       8072.22       278.96 o                         
   6   4  -9       6523.00       6582.63       434.47 o                         
   7   4  -9       4704.62       4719.16       222.91 o                         
   8   4  -9        622.33        553.46       106.11 o                         
   9   4  -9        391.55        408.84       108.58 o                         
  10   4  -9       1155.45       1198.43       165.82 o                         
  11   4  -9       1024.72       1058.73       261.10 o                         
  12   4  -9          1.67         59.13        69.32 o                         
 -10   5  -9       1251.25       1565.58       139.34 o                         
  -9   5  -9        160.25        154.75        44.86 o                         
  -8   5  -9        216.66        222.04        49.54 o                         
  -7   5  -9        156.82        182.12        44.61 o                         
  -6   5  -9         38.06         33.59        21.95 o                         
  -5   5  -9         41.70         65.94        22.75 o                         
  -4   5  -9       1674.83       1740.89       120.67 o                         
  -3   5  -9       1010.11       1174.02       100.25 o                         
  -2   5  -9        789.78        863.44        75.22 o                         
  -1   5  -9        624.80        701.77        54.40 o                         
   0   5  -9       2230.60       2382.76       115.69 o                         
   1   5  -9       1247.22       1580.89        70.39 o                         
   2   5  -9        974.10        986.86        45.15 o                         
   3   5  -9        106.06        105.04        14.61 o                         
   4   5  -9        225.06        168.82        21.32 o                         
   5   5  -9         19.91         24.71         8.35 o                         
   6   5  -9         13.82          0.75         5.40 o                         
   7   5  -9        640.09        547.85        97.39 o                         
   8   5  -9       1102.04       1235.74       371.36 o                         
   9   5  -9        269.09        198.05        85.70 o                         
  10   5  -9        409.14        350.20        95.12 o                         
  11   5  -9        114.06        120.79        61.11 o                         
  -9   6  -9        184.81        170.55        47.42 o                         
  -8   6  -9        796.91        809.40        90.80 o                         
  -7   6  -9         44.83         29.55        20.10 o                         
  -6   6  -9       4481.08       4549.50       210.92 o                         
  -5   6  -9        256.28        220.52        49.79 o                         
  -4   6  -9       2777.14       2955.11       153.01 o                         
  -3   6  -9        102.63        113.12        30.30 o                         
  -2   6  -9       1528.57       1746.94       108.92 o                         
  -1   6  -9        593.22        532.88        54.48 o                         
   0   6  -9        293.71        331.59        42.86 o                         
   1   6  -9       1198.32       1431.59        92.84 o                         
   2   6  -9       1805.85       1897.20        48.79 o                         
   3   6  -9        165.13        184.28        17.96 o                         
   4   6  -9       2216.78       2217.14        76.06 o                         
   5   6  -9       1219.84       1174.56        59.78 o                         
   6   6  -9        646.91        586.32        57.24 o                         
   7   6  -9         70.04         79.28        46.09 o                         
   8   6  -9        678.67        554.51       189.28 o                         
   9   6  -9        351.17        277.76        73.55 o                         
  10   6  -9         19.78        119.12        64.56 o                         
  -8   7  -9         59.46         47.07        28.46 o                         
  -7   7  -9        278.55        234.37        54.18 o                         
  -6   7  -9         17.15         25.96        18.85 o                         
  -5   7  -9          5.30        -16.76        16.76 o                         
  -4   7  -9         14.63         27.27        14.72 o                         
  -3   7  -9         83.62         97.32        26.26 o                         
  -2   7  -9        463.61        472.05        64.30 o                         
  -1   7  -9        877.89        850.78        84.84 o                         
   0   7  -9        121.53        167.95        36.13 o                         
   1   7  -9        212.56        201.21        34.91 o                         
   2   7  -9         91.41         70.24        19.30 o                         
   3   7  -9        525.54        420.28        48.27 o                         
   4   7  -9        103.35         82.05        18.74 o                         
   5   7  -9         25.45         38.65        18.55 o                         
   6   7  -9         62.40         56.67        19.19 o                         
   7   7  -9          9.06          5.80        24.34 o                         
   8   7  -9        180.13        112.70        46.37 o                         
  -6   8  -9         53.79         27.23        22.07 o                         
  -5   8  -9       1764.80       1761.13       137.77 o                         
  -4   8  -9        177.22        157.39        44.71 o                         
  -3   8  -9       1103.50       1219.47       104.85 o                         
  -2   8  -9        330.38        260.99        45.89 o                         
  -1   8  -9         13.46          2.82        11.60 o                         
   0   8  -9         24.59          8.84        10.98 o                         
   1   8  -9         25.50         62.00        21.47 o                         
   2   8  -9        888.98        827.92        82.45 o                         
   3   8  -9        486.55        381.50        88.58 o                         
   4   8  -9        935.16        799.48       158.25 o                         
   5   8  -9        343.29        285.80        83.12 o                         
   6   8  -9         54.63         13.13        26.54 o                         
  -2   9  -9        367.00        315.00        76.56 o                         
  -1   9  -9         75.52         33.64        31.08 o                         
   0   9  -9        593.51        665.70       140.00 o                         
   1   9  -9         53.51         18.08        38.47 o                         
   2   9  -9        212.04        166.93        64.20 o                         
   3   9  -9        150.45        150.10        67.28 o                         
 -12   0  -8       1220.42       1472.58       126.83 o                         
 -10   0  -8        964.86        861.43        84.09 o                         
  -8   0  -8      15270.20      14632.52       316.22 o                         
  -6   0  -8      15285.91      13978.60       308.26 o                         
  -4   0  -8        643.11        542.67        34.44 o                         
  -2   0  -8       5792.23       6881.22       199.52 o                         
   0   0  -8      16463.06      15125.52       280.68 o                         
   2   0  -8        434.71        571.29        37.67 o                         
   4   0  -8       8008.34       7503.82       211.54 o                         
   6   0  -8       3994.95       3724.08       306.50 o                         
   8   0  -8       5017.64       4592.66       434.68 o                         
  10   0  -8        743.70        989.73       211.97 o                         
  12   0  -8       1548.52       1561.15       273.38 o                         
 -12   1  -8        403.76        466.18        71.36 o                         
 -11   1  -8       1058.16       1284.41        83.27 o                         
 -10   1  -8        343.10        410.81        39.08 o                         
  -9   1  -8       1198.49       1255.51        73.93 o                         
  -8   1  -8         55.86         37.48        11.81 o                         
  -7   1  -8        444.33        449.42        33.11 o                         
  -6   1  -8        157.59        185.36        19.79 o                         
  -5   1  -8        428.99        467.28        34.19 o                         
  -4   1  -8       1364.56       1506.71        53.98 o                         
  -3   1  -8        950.04        937.85        33.57 o                         
  -2   1  -8        235.44        223.44        14.37 o                         
  -1   1  -8       1062.28       1030.23        31.11 o                         
   0   1  -8        774.35        754.98        30.22 o                         
   1   1  -8       3297.90       3398.26        73.25 o                         
   2   1  -8       1059.30        963.68        38.27 o                         
   3   1  -8        358.66        329.52        22.40 o                         
   4   1  -8          6.82         19.36         6.32 o                         
   5   1  -8        175.39        160.44        20.09 o                         
   6   1  -8        855.93        868.66        62.67 o                         
   7   1  -8        770.71        823.83       127.40 o                         
   8   1  -8        861.57        877.32       186.91 o                         
   9   1  -8        574.10        579.48       116.18 o                         
  10   1  -8        444.02        311.39       116.72 o                         
  11   1  -8        266.23        233.65        79.09 o                         
  12   1  -8        270.49        349.47        97.60 o                         
  13   1  -8        380.16        351.83       103.44 o                         
 -12   2  -8         10.35          5.87        23.08 o                         
 -11   2  -8       1545.58       1401.24       104.27 o                         
 -10   2  -8        993.13       1074.01        61.25 o                         
  -9   2  -8         79.24         93.44        16.76 o                         
  -8   2  -8        113.70         86.77        13.19 o                         
  -7   2  -8         51.27         69.08        12.67 o                         
  -6   2  -8        189.54        166.13        15.89 o                         
  -5   2  -8       6295.26       6130.97       119.60 o                         
  -4   2  -8       2297.27       2360.07        57.70 o                         
  -3   2  -8       5913.90       5813.54       105.03 o                         
  -2   2  -8       7246.70       7975.42       119.89 o                         
  -1   2  -8         35.57         41.77         4.91 o                         
   0   2  -8        674.13        827.86        30.82 o                         
   1   2  -8        229.54        252.82        15.01 o                         
   2   2  -8        136.48        137.70        11.95 o                         
   3   2  -8       4981.34       4885.69       102.99 o                         
   4   2  -8       1021.43       1103.67        54.10 o                         
   5   2  -8       4457.07       4645.67       122.23 o                         
   6   2  -8       1327.38       1348.48        60.98 o                         
   7   2  -8       5853.37       5292.75       839.03 o                         
   8   2  -8        138.69         99.40        62.23 o                         
   9   2  -8       1297.61       1278.88       161.66 o                         
  10   2  -8        165.51        203.28        76.00 o                         
  11   2  -8        217.78        289.53        85.95 o                         
  12   2  -8        363.86        420.20       110.00 o                         
  13   2  -8        781.17        676.18       128.07 o                         
 -12   3  -8        487.97        531.28        99.37 o                         
 -11   3  -8        426.00        432.08        53.61 o                         
 -10   3  -8        217.10        301.99        41.65 o                         
  -9   3  -8        327.21        341.04        29.90 o                         
  -8   3  -8        263.91        312.71        25.23 o                         
  -7   3  -8        287.75        290.54        23.16 o                         
  -6   3  -8          4.04          1.77         6.02 o                         
  -5   3  -8       1105.55       1212.46        48.89 o                         
  -4   3  -8        482.81        515.69        28.68 o                         
  -3   3  -8        273.18        295.15        20.65 o                         
  -2   3  -8       2575.21       2846.81       106.54 o                         
  -1   3  -8       1302.86       1327.76        73.87 o                         
   0   3  -8        197.73        180.45        13.07 o                         
   1   3  -8         51.86         57.27         8.96 o                         
   2   3  -8         62.20         79.08        10.94 o                         
   3   3  -8        816.97        801.63        38.45 o                         
   4   3  -8        462.75        467.78        30.31 o                         
   5   3  -8        204.90        196.32        22.42 o                         
   6   3  -8       1396.76       1532.61        79.26 o                         
   7   3  -8        162.57        110.82        79.74 o                         
   8   3  -8        305.97        182.68       128.23 o                         
   9   3  -8        222.31        250.43        77.36 o                         
  10   3  -8        512.40        517.29       114.89 o                         
  11   3  -8        131.57        126.34        52.74 o                         
  12   3  -8         18.96         -2.68        19.70 o                         
 -11   4  -8         28.19         36.63        28.72 o                         
 -10   4  -8        869.22        919.75        90.96 o                         
  -9   4  -8        124.13        148.37        24.61 o                         
  -8   4  -8        967.00       1046.06        65.82 o                         
  -7   4  -8        205.45        196.23        24.80 o                         
  -6   4  -8        324.86        358.41        33.58 o                         
  -5   4  -8        291.03        315.58        26.64 o                         
  -4   4  -8       2171.68       2124.30       111.31 o                         
  -3   4  -8         69.23         83.31        20.63 o                         
  -2   4  -8       2802.37       2861.68        93.15 o                         
  -1   4  -8       2151.11       1965.29        92.98 o                         
   0   4  -8        527.85        510.53        31.36 o                         
   1   4  -8       1910.89       2138.15        59.09 o                         
   2   4  -8       6302.22       6328.18       112.69 o                         
   3   4  -8       2419.55       2449.20        65.62 o                         
   4   4  -8       4159.72       3804.74       128.10 o                         
   5   4  -8        134.09        100.74        23.73 o                         
   6   4  -8         53.39         34.82        11.75 o                         
   7   4  -8       1007.60        813.17       147.79 o                         
   8   4  -8         58.25         84.43        90.70 o                         
   9   4  -8        378.77        334.08        79.51 o                         
  10   4  -8         72.70         77.13         7.37 o                         
  11   4  -8         26.28         40.17        28.72 o                         
  12   4  -8         96.26        176.51        80.20 o                         
 -10   5  -8        377.22        567.51        82.26 o                         
  -9   5  -8        825.28        994.45       108.48 o                         
  -8   5  -8        263.48        303.96        54.98 o                         
  -7   5  -8        400.08        507.33        69.34 o                         
  -6   5  -8        238.18        300.97        52.32 o                         
  -5   5  -8        106.18         99.20        27.14 o                         
  -4   5  -8        762.34        880.75       150.71 o                         
  -3   5  -8       2213.58       2535.61       134.75 o                         
  -2   5  -8        370.98        393.01        50.03 o                         
  -1   5  -8       1457.00       1561.15        80.17 o                         
   0   5  -8       1198.27       1371.37        73.35 o                         
   1   5  -8       3428.61       3926.55       125.37 o                         
   2   5  -8        706.53        759.48        32.73 o                         
   3   5  -8        135.64        109.28        14.92 o                         
   4   5  -8         28.10         25.67         9.19 o                         
   5   5  -8         93.93         87.09        21.77 o                         
   6   5  -8         82.37         56.75        31.89 o                         
   7   5  -8       1240.05       1449.20       380.74 o                         
   8   5  -8        423.50        544.85       183.82 o                         
   9   5  -8        907.96        834.08       206.11 o                         
  10   5  -8        304.30        235.46        79.05 o                         
  11   5  -8        322.41        184.85        79.13 o                         
  -9   6  -8         24.11         15.31        11.85 o                         
  -8   6  -8        833.58        908.79        94.46 o                         
  -7   6  -8       2858.86       3002.28       172.06 o                         
  -6   6  -8        341.06        316.33        53.13 o                         
  -5   6  -8       5486.85       5907.92       232.95 o                         
  -4   6  -8         81.65         61.12        21.75 o                         
  -3   6  -8       5832.88       6133.85       217.26 o                         
  -2   6  -8        216.43        245.43        38.36 o                         
  -1   6  -8       1606.21       1498.41        93.37 o                         
   0   6  -8        384.72        323.27        41.05 o                         
   1   6  -8       2519.62       2689.26       143.03 o                         
   2   6  -8       1034.44       1017.30        37.51 o                         
   3   6  -8       6361.02       6467.58       158.72 o                         
   4   6  -8       1175.00       1088.73        50.78 o                         
   5   6  -8       7722.50       7437.66       214.41 o                         
   6   6  -8         33.35         25.26        27.98 o                         
   7   6  -8        917.39        875.24       204.29 o                         
   8   6  -8        377.85        343.25       123.68 o                         
   9   6  -8        248.24        152.59        63.23 o                         
  10   6  -8        537.71        726.05       132.32 o                         
  -8   7  -8        118.93         95.53        36.69 o                         
  -7   7  -8         54.22         63.98        31.76 o                         
  -6   7  -8         82.34         73.10        33.07 o                         
  -5   7  -8         96.17         72.98        24.83 o                         
  -4   7  -8         25.91          3.14        11.76 o                         
  -3   7  -8         90.28         87.37        27.56 o                         
  -2   7  -8        579.45        634.35        73.25 o                         
  -1   7  -8        275.35        373.97        54.21 o                         
   0   7  -8        544.49        561.33        64.78 o                         
   1   7  -8         15.61         14.93        11.28 o                         
   2   7  -8         64.23         49.93        18.34 o                         
   3   7  -8         27.10         32.11        11.55 o                         
   4   7  -8         53.54         17.60        14.92 o                         
   5   7  -8         64.94         48.58        14.84 o                         
   6   7  -8         99.37         56.82        27.76 o                         
   7   7  -8         10.09         26.41        17.26 o                         
   8   7  -8         34.90         17.43        35.34 o                         
  -6   8  -8        842.97        826.00        95.67 o                         
  -5   8  -8        578.42        636.54        82.43 o                         
  -4   8  -8         60.62          9.08        16.39 o                         
  -3   8  -8        404.28        413.26        58.59 o                         
  -2   8  -8        613.87        629.69        71.93 o                         
  -1   8  -8         89.78        104.54        26.99 o                         
   0   8  -8        133.77        124.81        29.69 o                         
   1   8  -8         27.16        -10.21        10.40 o                         
   2   8  -8        275.46        329.08        53.33 o                         
   3   8  -8        705.41        716.25       118.45 o                         
   4   8  -8        167.44        186.17        53.88 o                         
   5   8  -8         58.95         93.62        49.87 o                         
   6   8  -8        605.61        426.00       100.83 o                         
  -3   9  -8        349.51        355.43        69.44 o                         
  -2   9  -8         15.68         33.48        31.19 o                         
  -1   9  -8        710.33        640.34       103.59 o                         
   0   9  -8        136.79         95.21        62.82 o                         
   1   9  -8        217.06        189.67        74.76 o                         
   2   9  -8        162.51        162.79        62.83 o                         
   3   9  -8         83.00         32.02        38.77 o                         
 -13   0  -7       1151.56       1077.52       179.59 o                         
 -11   0  -7         17.73         41.29        26.27 o                         
  -9   0  -7         41.06         35.40        12.38 o                         
  -7   0  -7      16379.36      16178.30       307.17 o                         
  -5   0  -7       2959.88       2682.49        85.37 o                         
  -3   0  -7       9448.92      11250.77       270.25 o                         
  -1   0  -7       2834.38       2738.82        79.28 o                         
   1   0  -7       2427.92       2244.96        71.85 o                         
   3   0  -7      10377.23       9877.99       242.67 o                         
   5   0  -7      14204.13      14059.14      1638.43 o                         
   9   0  -7        154.13        110.99        53.22 o                         
  11   0  -7       3351.08       3076.09       376.19 o                         
  13   0  -7        390.09        490.63       149.20 o                         
 -12   1  -7        512.73        639.62        76.80 o                         
 -11   1  -7        653.28        792.19        63.74 o                         
 -10   1  -7        432.64        497.41        42.35 o                         
  -9   1  -7        403.19        461.15        37.16 o                         
  -8   1  -7         55.14         58.39        13.17 o                         
  -7   1  -7        267.41        252.26        24.05 o                         
  -6   1  -7        300.26        280.07        24.08 o                         
  -5   1  -7        296.43        302.57        21.81 o                         
  -4   1  -7       1379.72       1467.97        46.57 o                         
  -3   1  -7        197.38        209.31        14.95 o                         
  -2   1  -7       1507.28       1527.06        77.60 o                         
  -1   1  -7       1590.95       1599.21        55.07 o                         
   0   1  -7       2920.70       2804.79        94.68 o                         
   1   1  -7       3352.84       3396.22       112.55 o                         
   2   1  -7        904.41        801.98        31.87 o                         
   3   1  -7        200.67        126.06        18.43 o                         
   4   1  -7         48.76         52.77        10.18 o                         
   5   1  -7        105.86        104.31        17.08 o                         
   6   1  -7       1125.21       1271.63       114.96 o                         
   7   1  -7        841.81        657.59       110.66 o                         
   8   1  -7        964.48       1091.21       142.76 o                         
   9   1  -7        908.33        773.03       127.47 o                         
  10   1  -7        805.22        688.18       125.50 o                         
  11   1  -7        328.44        291.95        78.37 o                         
  12   1  -7        586.60        519.54       117.46 o                         
  13   1  -7        375.36        262.31       141.38 o                         
 -12   2  -7        120.75        168.82        38.49 o                         
 -11   2  -7         50.79         24.88        16.82 o                         
 -10   2  -7       2436.76       2479.39       113.78 o                         
  -9   2  -7       1009.95       1082.23        56.53 o                         
  -8   2  -7       3464.97       3462.47       124.49 o                         
  -7   2  -7       1479.53       1490.04        60.88 o                         
  -6   2  -7        751.36        686.87        33.81 o                         
  -5   2  -7        374.77        318.98        20.38 o                         
  -4   2  -7       2929.70       2950.31        64.55 o                         
  -3   2  -7       1108.11       1365.19        42.28 o                         
  -2   2  -7       2286.86       2211.05        51.05 o                         
  -1   2  -7       6861.86       6557.79       110.41 o                         
   0   2  -7        132.06        132.52         9.61 o                         
   1   2  -7       7139.07       7713.77       124.31 o                         
   2   2  -7       8262.16       7711.81       156.61 o                         
   3   2  -7       5573.90       5674.67       109.82 o                         
   4   2  -7       1836.87       1769.20        61.38 o                         
   5   2  -7         85.42         77.24        13.80 o                         
   6   2  -7       6133.76       6034.66       183.17 o                         
   7   2  -7         99.66         82.77        14.60 o                         
   8   2  -7         28.62         -1.18        39.48 o                         
   9   2  -7        368.40        332.42        80.92 o                         
  10   2  -7         37.26         39.81        26.59 o                         
  11   2  -7        218.18        236.17        73.19 o                         
  12   2  -7       2389.28       2266.26       233.03 o                         
  13   2  -7          1.26          0.43        11.33 o                         
 -12   3  -7        430.93        451.11        92.59 o                         
 -11   3  -7        674.07        700.43        68.02 o                         
 -10   3  -7         36.91         29.98        16.12 o                         
  -9   3  -7        541.16        616.01        54.83 o                         
  -8   3  -7         56.07         59.38        13.37 o                         
  -7   3  -7         27.47         25.01         7.48 o                         
  -6   3  -7        190.75        179.47        15.55 o                         
  -5   3  -7       2296.77       2369.65        56.98 o                         
  -4   3  -7       1522.79       1655.21        49.78 o                         
  -3   3  -7       1314.93       1323.38        61.86 o                         
  -2   3  -7       2490.20       2637.27        98.88 o                         
  -1   3  -7       3028.82       2921.38       118.52 o                         
   0   3  -7        272.71        239.63        20.39 o                         
   1   3  -7         47.24         44.93         7.96 o                         
   2   3  -7        184.65        177.27        15.65 o                         
   3   3  -7         27.90         28.32         7.28 o                         
   4   3  -7         37.46         36.66         5.99 o                         
   5   3  -7       1521.21       1582.43        62.77 o                         
   6   3  -7       1948.96       2202.92        98.71 o                         
   7   3  -7        258.89        235.21        63.11 o                         
   8   3  -7        178.83        230.00        68.95 o                         
   9   3  -7        311.92        328.13       106.76 o                         
  10   3  -7        149.39         75.51        42.64 o                         
  11   3  -7         85.79         45.73        41.75 o                         
  12   3  -7         77.19        115.87        52.01 o                         
 -11   4  -7        356.73        372.09        58.85 o                         
 -10   4  -7        627.49        761.10        81.45 o                         
  -9   4  -7         20.66         15.97        18.78 o                         
  -8   4  -7       1509.99       1554.32        80.12 o                         
  -7   4  -7       4284.00       4673.77       139.85 o                         
  -6   4  -7       1101.61       1060.05        54.84 o                         
  -5   4  -7      11896.44      11404.87       366.03 o                         
  -4   4  -7        323.35        323.27        40.94 o                         
  -3   4  -7       6901.36       6901.44       179.98 o                         
  -2   4  -7       1855.66       1745.61        69.32 o                         
  -1   4  -7         47.29         24.53        17.74 o                         
   0   4  -7       4510.80       4577.49       111.24 o                         
   1   4  -7       8054.86       8198.67       161.51 o                         
   2   4  -7       1562.97       1504.40        47.14 o                         
   3   4  -7       8314.61       8092.58       135.04 o                         
   4   4  -7       2203.51       2166.54        68.81 o                         
   5   4  -7       2354.50       2252.85        96.19 o                         
   6   4  -7        525.04        545.07        39.54 o                         
   7   4  -7        112.77         97.60        86.56 o                         
   8   4  -7        607.08        666.76       138.78 o                         
   9   4  -7          0.61        -10.74        24.48 o                         
  10   4  -7       1106.62       1207.66       184.41 o                         
  11   4  -7        137.55        151.34        51.40 o                         
  12   4  -7        398.06        407.52        99.12 o                         
 -11   5  -7        346.50        435.07        89.49 o                         
 -10   5  -7        733.90        973.33       108.83 o                         
  -9   5  -7        507.27        645.92        83.23 o                         
  -8   5  -7        703.78        815.69        90.79 o                         
  -7   5  -7        182.80        198.14        46.66 o                         
  -6   5  -7        707.15        749.04        97.90 o                         
  -5   5  -7         95.64         46.44        30.39 o                         
  -4   5  -7        533.68        575.36        64.43 o                         
  -3   5  -7        471.64        434.92        44.32 o                         
  -2   5  -7        392.02        385.12        38.90 o                         
  -1   5  -7        356.46        395.60        33.54 o                         
   0   5  -7       2941.94       3299.92       100.79 o                         
   1   5  -7       1060.03       1032.49        54.65 o                         
   2   5  -7       2157.44       2271.56        69.84 o                         
   3   5  -7        175.81        133.68        16.92 o                         
   4   5  -7         46.27         46.56         9.11 o                         
   5   5  -7        326.79        282.47        35.62 o                         
   6   5  -7         30.19         19.22        10.27 o                         
   7   5  -7        261.95        206.32       156.16 o                         
   8   5  -7       1548.72       1496.98       517.43 o                         
   9   5  -7        316.00        251.69       139.42 o                         
  10   5  -7        365.25        325.99        84.20 o                         
  11   5  -7        128.63         70.51        40.58 o                         
  -9   6  -7         68.31         55.83        21.40 o                         
  -8   6  -7        106.25        108.70        34.49 o                         
  -7   6  -7        112.48         84.14        30.12 o                         
  -6   6  -7        593.31        649.13        75.57 o                         
  -5   6  -7        675.47        773.81        79.51 o                         
  -4   6  -7        513.52        520.99        61.30 o                         
  -3   6  -7        770.91        832.31        59.64 o                         
  -2   6  -7       3065.56       3004.56       118.76 o                         
  -1   6  -7       1758.46       1761.28       100.28 o                         
   0   6  -7        653.32        633.55        48.19 o                         
   1   6  -7        886.39        851.10        55.06 o                         
   2   6  -7       1172.60       1310.12        69.99 o                         
   3   6  -7       1860.61       1683.43        59.20 o                         
   4   6  -7       2107.09       2071.90        63.95 o                         
   5   6  -7        793.28        788.00        45.25 o                         
   6   6  -7        125.55        101.69        32.83 o                         
   7   6  -7        169.90        171.16        55.20 o                         
   8   6  -7        685.60        622.60       174.45 o                         
   9   6  -7          4.98        -20.67        34.17 o                         
  10   6  -7         39.52         65.27        47.38 o                         
  -8   7  -7         54.43         13.25        13.31 o                         
  -7   7  -7        101.89        100.11        34.44 o                         
  -6   7  -7        170.80        160.24        43.46 o                         
  -5   7  -7        371.49        431.88        69.72 o                         
  -4   7  -7         92.47         78.22        25.20 o                         
  -3   7  -7        669.31        638.79        75.06 o                         
  -2   7  -7        215.91        211.92        38.83 o                         
  -1   7  -7       1071.21       1129.15        93.41 o                         
   0   7  -7        353.54        390.67        52.55 o                         
   1   7  -7         61.13         46.48        26.78 o                         
   2   7  -7         35.27         58.09        12.12 o                         
   3   7  -7         26.09         23.96        11.36 o                         
   4   7  -7        251.76        222.23        27.16 o                         
   5   7  -7        418.80        351.96        48.76 o                         
   6   7  -7         85.12         69.03        27.29 o                         
   7   7  -7        112.00         77.98        33.17 o                         
   8   7  -7         26.87         31.61        24.30 o                         
   9   7  -7         54.74         29.21        32.35 o                         
  -6   8  -7        141.21        113.81        31.71 o                         
  -5   8  -7       1540.95       1687.38       132.91 o                         
  -4   8  -7        350.94        319.56        54.82 o                         
  -3   8  -7        716.58        706.76        78.75 o                         
  -2   8  -7        738.48        716.93        75.97 o                         
  -1   8  -7        570.11        667.42        68.78 o                         
   0   8  -7        295.26        292.53        45.85 o                         
   1   8  -7        336.34        457.37        51.12 o                         
   2   8  -7        203.52        242.45        53.50 o                         
   3   8  -7       1894.30       1888.29       193.15 o                         
   4   8  -7        264.97        285.84        78.74 o                         
   5   8  -7       1055.84        871.87       200.37 o                         
   6   8  -7        251.70        247.11        76.29 o                         
   7   8  -7         56.02        -51.31        61.77 o                         
  -3   9  -7         43.30          6.01        22.45 o                         
  -2   9  -7        170.07        169.29        52.37 o                         
  -1   9  -7        156.27        111.56        44.22 o                         
   0   9  -7        426.10        373.23        75.20 o                         
   1   9  -7         58.42        100.55        58.87 o                         
   2   9  -7        183.65        199.82        69.16 o                         
   3   9  -7        151.66         36.02        76.92 o                         
 -12   0  -6        201.79        244.05        49.79 o                         
 -10   0  -6        137.40        144.30        24.47 o                         
  -8   0  -6        117.27        133.30        20.93 o                         
  -6   0  -6       7389.78       7277.20       165.38 o                         
  -4   0  -6       4796.15       4750.36       110.30 o                         
  -2   0  -6      40759.77      39680.04      1309.59 o                         
   0   0  -6      18352.40      18795.59       366.57 o                         
   2   0  -6       2868.24       3446.57       143.89 o                         
   4   0  -6      28173.30      23293.99       584.75 o                         
   6   0  -6      16437.63      15557.76       446.34 o                         
   8   0  -6       3730.59       3806.53       373.28 o                         
  10   0  -6       1066.16       1157.31       213.43 o                         
  12   0  -6       2525.67       2804.25       361.18 o                         
 -13   1  -6        284.51        281.62        52.41 o                         
 -12   1  -6        144.52        123.97        39.88 o                         
 -11   1  -6        646.56        813.31        63.87 o                         
 -10   1  -6        543.75        584.33        46.41 o                         
  -9   1  -6        163.31        183.24        23.16 o                         
  -8   1  -6        249.17        242.88        31.57 o                         
  -7   1  -6        410.63        345.39        29.26 o                         
  -6   1  -6        896.43        823.36        40.83 o                         
  -5   1  -6        334.03        306.75        22.83 o                         
  -4   1  -6       1078.38       1224.61        46.15 o                         
  -3   1  -6        841.92        844.61        42.56 o                         
  -2   1  -6       2942.35       2830.55        97.09 o                         
  -1   1  -6       2586.83       2538.87        71.23 o                         
   0   1  -6       3414.56       3443.27        76.96 o                         
   1   1  -6       4405.13       4411.28       158.83 o                         
   2   1  -6       1312.55       1229.72        41.61 o                         
   3   1  -6          9.82          7.24         3.68 o                         
   4   1  -6         85.50         80.06        11.79 o                         
   5   1  -6          4.05          8.47        18.04 o                         
   6   1  -6       1021.43       1188.38        70.96 o                         
   7   1  -6       1113.52       1235.50       144.86 o                         
   8   1  -6       1223.01       1348.05       161.31 o                         
   9   1  -6       1523.75       1487.40       214.52 o                         
  10   1  -6        613.57        616.42       117.91 o                         
  11   1  -6        830.01        818.82       142.38 o                         
  12   1  -6        316.95        298.61        88.42 o                         
  13   1  -6        112.24         24.81        43.76 o                         
 -12   2  -6         45.98         28.80        20.55 o                         
 -11   2  -6        458.47        499.88        50.53 o                         
 -10   2  -6         38.16         64.13        15.40 o                         
  -9   2  -6       7775.48       8311.55       254.26 o                         
  -8   2  -6        888.91        913.32        47.76 o                         
  -7   2  -6       6951.39       6709.01       163.96 o                         
  -6   2  -6        758.51        785.08        35.81 o                         
  -5   2  -6       3381.49       3131.13        71.25 o                         
  -4   2  -6       2889.96       3228.81        79.41 o                         
  -3   2  -6       2135.65       2324.64        55.05 o                         
  -2   2  -6        171.37        159.28        11.56 o                         
  -1   2  -6       8982.75       8886.25       131.76 o                         
   0   2  -6       2592.57       2623.46        48.82 o                         
   1   2  -6       9960.52       9743.69       201.46 o                         
   2   2  -6       1158.15       1101.09        35.02 o                         
   3   2  -6       7268.32       6696.37       202.47 o                         
   4   2  -6       1256.16       1348.32        50.69 o                         
   5   2  -6       3645.02       3930.64       134.64 o                         
   6   2  -6        787.98        749.48        52.19 o                         
   7   2  -6         99.08         98.44        39.52 o                         
   8   2  -6         89.38         38.20        55.00 o                         
   9   2  -6       1342.94       1394.40       161.81 o                         
  10   2  -6        816.39        839.14       132.29 o                         
  11   2  -6        536.62        573.62       114.87 o                         
  12   2  -6         13.03         -2.28        34.95 o                         
  13   2  -6       1331.34       1303.68       216.80 o                         
 -12   3  -6        913.33       1206.04       141.44 o                         
 -11   3  -6        532.38        610.66        63.63 o                         
 -10   3  -6        165.14        158.48        31.27 o                         
  -9   3  -6        239.78        223.12        20.41 o                         
  -8   3  -6         72.31         85.28        12.39 o                         
  -7   3  -6        314.16        327.03        25.03 o                         
  -6   3  -6        675.08        651.53        31.41 o                         
  -5   3  -6       1815.91       1928.39        64.83 o                         
  -4   3  -6       2166.97       2335.45        72.65 o                         
  -3   3  -6       1039.71       1107.37        57.09 o                         
  -2   3  -6       6224.01       6837.18       137.52 o                         
  -1   3  -6       2051.72       1940.21        77.03 o                         
   0   3  -6        391.41        342.08        24.79 o                         
   1   3  -6        354.65        325.39        19.97 o                         
   2   3  -6        373.18        343.63        21.89 o                         
   3   3  -6         53.33         49.46         8.59 o                         
   4   3  -6         82.90         80.85        11.00 o                         
   5   3  -6       1570.49       1739.05       132.37 o                         
   6   3  -6       2672.95       2953.44       123.03 o                         
   7   3  -6        558.97        526.31       128.50 o                         
   8   3  -6        344.05        256.87       106.12 o                         
   9   3  -6        138.65        157.14        64.41 o                         
  10   3  -6        367.85        339.92       175.86 o                         
  11   3  -6         32.71         26.51         8.96 o                         
  12   3  -6         96.36         94.38        55.69 o                         
 -11   4  -6          9.61         -2.65        15.21 o                         
 -10   4  -6        878.41       1036.27        96.39 o                         
  -9   4  -6         47.99         28.35        14.98 o                         
  -8   4  -6       1481.54       1538.34        69.85 o                         
  -7   4  -6       1189.17       1202.09        64.28 o                         
  -6   4  -6       2358.71       2315.13        82.83 o                         
  -5   4  -6        226.97        230.76        38.55 o                         
  -4   4  -6       2603.81       2516.55       119.18 o                         
  -3   4  -6       4277.17       4493.07       113.16 o                         
  -2   4  -6        877.31       1003.76        48.10 o                         
  -1   4  -6       4523.01       4569.15       159.51 o                         
   0   4  -6       3238.23       3164.69        87.08 o                         
   1   4  -6         92.88        100.62         8.75 o                         
   2   4  -6       4423.03       4931.91       107.37 o                         
   3   4  -6       7038.44       6973.26       141.94 o                         
   4   4  -6       4406.59       4252.90       154.64 o                         
   5   4  -6       1229.54       1306.88        60.39 o                         
   6   4  -6        826.22        834.55        64.40 o                         
   7   4  -6         79.89        101.73        37.83 o                         
   8   4  -6         37.58         15.73        10.42 o                         
   9   4  -6         19.42         51.41        30.67 o                         
  10   4  -6        338.41        165.98        60.27 o                         
  11   4  -6        128.03         77.82       124.32 o                         
  12   4  -6        589.32        510.15       109.35 o                         
 -11   5  -6        466.31        546.74        84.16 o                         
 -10   5  -6        211.21        378.93        70.16 o                         
  -9   5  -6        410.04        432.16        69.37 o                         
  -8   5  -6        170.23        129.68        52.08 o                         
  -7   5  -6         34.12         35.04        16.67 o                         
  -6   5  -6        195.80        242.01        48.04 o                         
  -5   5  -6         70.43         74.35        31.28 o                         
  -4   5  -6        542.81        580.11        52.49 o                         
  -3   5  -6        789.14        840.47        58.28 o                         
  -2   5  -6         35.16         29.90        29.02 o                         
  -1   5  -6        300.42        318.29        30.62 o                         
   0   5  -6        513.38        547.94        38.57 o                         
   1   5  -6       1457.05       1368.16        40.38 o                         
   2   5  -6        548.00        576.25        28.65 o                         
   3   5  -6         52.09         47.06         9.20 o                         
   4   5  -6         87.37         83.40        12.17 o                         
   5   5  -6        361.64        264.79        23.83 o                         
   6   5  -6         48.22         36.13        19.16 o                         
   7   5  -6        556.51        527.11       169.58 o                         
   8   5  -6        450.83        337.61       199.10 o                         
   9   5  -6        487.49        418.93       105.67 o                         
  10   5  -6         97.60         40.74        44.70 o                         
  11   5  -6        195.29        184.19        70.10 o                         
 -10   6  -6        564.69        586.44        84.63 o                         
  -9   6  -6         39.47         48.56        17.21 o                         
  -8   6  -6        376.12        420.68        83.73 o                         
  -7   6  -6       1892.50       1975.31       138.38 o                         
  -6   6  -6        563.67        653.77        77.75 o                         
  -5   6  -6       1782.10       1730.66        88.90 o                         
  -4   6  -6       1966.57       2070.87       112.77 o                         
  -3   6  -6       2290.14       2269.78       101.34 o                         
  -2   6  -6        826.54        850.02        58.35 o                         
  -1   6  -6        403.59        428.91        47.35 o                         
   0   6  -6        298.92        280.84        40.72 o                         
   1   6  -6        847.41        858.36        27.28 o                         
   2   6  -6       1425.95       1412.47        49.59 o                         
   3   6  -6       2197.90       2058.69        56.97 o                         
   4   6  -6         25.53         26.40         6.14 o                         
   5   6  -6       1071.99       1049.37        51.10 o                         
   6   6  -6         10.57         -6.59        16.65 o                         
   7   6  -6         79.00        148.01        44.72 o                         
   8   6  -6        763.31        773.82       163.12 o                         
   9   6  -6         42.10         38.28        33.72 o                         
  10   6  -6         14.03        -12.35        29.98 o                         
  -8   7  -6        234.76        269.92        61.15 o                         
  -7   7  -6        426.69        485.17        76.90 o                         
  -6   7  -6        108.11        104.53        35.53 o                         
  -5   7  -6        178.23        194.98        44.60 o                         
  -4   7  -6        351.46        313.52        52.74 o                         
  -3   7  -6        166.24        175.11        41.22 o                         
  -2   7  -6        915.44        982.99        86.68 o                         
  -1   7  -6        473.91        598.55        66.26 o                         
   0   7  -6        719.31        804.00        73.85 o                         
   1   7  -6        426.66        440.87        53.46 o                         
   2   7  -6         47.97         44.01        12.02 o                         
   3   7  -6          6.17          2.78         8.29 o                         
   4   7  -6        460.25        379.08        34.64 o                         
   5   7  -6        241.44        177.07        38.57 o                         
   6   7  -6       1007.06        910.83       112.31 o                         
   7   7  -6        201.58        151.13        34.49 o                         
   8   7  -6        162.03         97.94        39.96 o                         
   9   7  -6         42.69         25.15        32.48 o                         
  -6   8  -6        212.38        236.60        49.55 o                         
  -5   8  -6        251.71        313.46        57.07 o                         
  -4   8  -6        822.86        843.38        87.24 o                         
  -3   8  -6         42.14         30.64        36.41 o                         
  -2   8  -6       1940.21       1971.77       126.06 o                         
  -1   8  -6        364.37        383.95        51.65 o                         
   0   8  -6         66.52         75.26        24.39 o                         
   1   8  -6         72.26         27.16        37.39 o                         
   2   8  -6       4209.52       4097.30       282.68 o                         
   3   8  -6        321.51        297.18        75.28 o                         
   4   8  -6         16.99         17.18        17.51 o                         
   5   8  -6        151.23         64.81        33.22 o                         
   6   8  -6          5.10         14.30        18.18 o                         
   7   8  -6        151.75         89.25       109.17 o                         
  -3   9  -6        324.72        223.52        69.15 o                         
  -2   9  -6         14.63         11.85        17.78 o                         
  -1   9  -6        471.32        454.31        85.40 o                         
   0   9  -6        203.35        128.49        46.38 o                         
   1   9  -6        154.89         80.05        36.26 o                         
   2   9  -6         48.26         32.01        31.30 o                         
   3   9  -6         64.17         31.27        54.27 o                         
   4   9  -6         68.04         30.88        29.04 o                         
 -13   0  -5        347.23        406.48       105.53 o                         
 -11   0  -5         11.68          9.58        15.65 o                         
  -9   0  -5         29.46         20.94         9.80 o                         
  -7   0  -5      22487.39      22400.16       408.71 o                         
  -5   0  -5       4366.63       4279.57       163.85 o                         
  -3   0  -5       3540.89       3333.15        79.72 o                         
  -1   0  -5       1079.32       1440.59        53.43 o                         
   1   0  -5       1238.66       1193.18        43.97 o                         
   3   0  -5      27628.35      26825.02      1419.65 o                         
   5   0  -5       2297.21       2135.98       119.88 o                         
   7   0  -5       3293.34       3313.81       172.93 o                         
   9   0  -5        900.78        661.31       155.84 o                         
  11   0  -5       3456.15       3167.79       369.00 o                         
  13   0  -5        209.84        293.40       104.53 o                         
 -13   1  -5        276.91        302.11        57.62 o                         
 -12   1  -5        209.82        143.72        34.34 o                         
 -11   1  -5        483.97        575.19        47.24 o                         
 -10   1  -5       1118.65       1297.85        68.40 o                         
  -9   1  -5         75.42         70.71        15.43 o                         
  -8   1  -5        308.44        301.50        29.47 o                         
  -7   1  -5        694.48        660.20        38.71 o                         
  -6   1  -5        930.80        883.71        41.56 o                         
  -5   1  -5        657.25        640.44        31.99 o                         
  -4   1  -5       2089.05       2125.13        77.69 o                         
  -3   1  -5       1445.14       1360.85        91.43 o                         
  -2   1  -5       2183.57       1914.36       120.23 o                         
  -1   1  -5       1904.57       1807.98        38.12 o                         
   0   1  -5       3816.95       3540.50       134.98 o                         
   1   1  -5       4420.42       4257.20       141.07 o                         
   2   1  -5       1146.28       1059.54        37.78 o                         
   3   1  -5         32.86         25.29         7.36 o                         
   4   1  -5        341.38        308.82        26.13 o                         
   5   1  -5        133.19        129.33        21.01 o                         
   6   1  -5        406.12        447.49        42.17 o                         
   7   1  -5        912.98        965.22        65.89 o                         
   8   1  -5        719.97        830.01       171.90 o                         
   9   1  -5        967.66        909.26       197.78 o                         
  10   1  -5        424.50        329.46        92.66 o                         
  11   1  -5        742.41        947.37       145.99 o                         
  12   1  -5        127.11         63.02        54.13 o                         
  13   1  -5         82.59         46.02        47.30 o                         
 -12   2  -5        187.97        212.98        41.91 o                         
 -11   2  -5         32.74         65.71        21.34 o                         
 -10   2  -5       1014.97        999.50        66.78 o                         
  -9   2  -5        227.13        270.52        26.50 o                         
  -8   2  -5       6897.67       7001.61       152.76 o                         
  -7   2  -5       1118.34       1132.57        48.44 o                         
  -6   2  -5       2735.31       2524.21        94.26 o                         
  -5   2  -5        166.58        140.55        12.86 o                         
  -4   2  -5      10158.98      10137.92       180.64 o                         
  -3   2  -5        619.53        458.09        18.19 o                         
  -2   2  -5      15975.47      16191.30       207.79 o                         
  -1   2  -5         33.56         27.47         7.45 o                         
   0   2  -5       4519.67       4584.39        78.41 o                         
   1   2  -5       7263.12       8343.45       195.43 o                         
   2   2  -5       9812.45       8649.82       189.54 o                         
   3   2  -5      16605.49      15580.05       494.91 o                         
   4   2  -5       4169.64       4049.74        98.98 o                         
   5   2  -5       5710.54       5644.23       129.43 o                         
   6   2  -5        977.01        972.55       106.42 o                         
   7   2  -5        138.38        143.69        44.23 o                         
   8   2  -5        293.14        304.60        66.57 o                         
   9   2  -5        310.98        220.93        59.85 o                         
  10   2  -5       1257.21       1224.25       151.18 o                         
  11   2  -5       1023.46       1141.81       152.30 o                         
  12   2  -5        868.10        813.83       130.85 o                         
  13   2  -5         25.44         41.60        28.18 o                         
 -12   3  -5        892.12        999.12       134.51 o                         
 -11   3  -5        361.81        421.66        60.24 o                         
 -10   3  -5        328.43        391.91        50.48 o                         
  -9   3  -5         50.63         50.56        10.87 o                         
  -8   3  -5         72.49         58.04        10.90 o                         
  -7   3  -5        151.68        126.78        21.63 o                         
  -6   3  -5        511.58        534.89        51.06 o                         
  -5   3  -5       3051.07       3359.54        84.72 o                         
  -4   3  -5       1650.27       1686.09        58.62 o                         
  -3   3  -5       2909.15       3076.22        82.82 o                         
  -2   3  -5       3077.17       3361.78       106.80 o                         
  -1   3  -5       2274.43       2102.25        66.37 o                         
   0   3  -5        214.90        194.76        16.50 o                         
   1   3  -5        219.69        212.60        20.62 o                         
   2   3  -5         68.39         59.22         8.41 o                         
   3   3  -5         17.55         12.12         3.49 o                         
   4   3  -5         81.29         77.92        11.85 o                         
   5   3  -5       3472.34       3836.48       280.65 o                         
   6   3  -5       1874.28       2198.74       125.36 o                         
   7   3  -5        954.46       1133.11       214.84 o                         
   8   3  -5        286.22        285.06        75.52 o                         
   9   3  -5        871.07        866.72       132.05 o                         
  10   3  -5        398.63        373.50       107.49 o                         
  11   3  -5        131.08         47.08        33.93 o                         
  12   3  -5         40.34        108.89        52.70 o                         
 -12   4  -5        110.15        100.91        43.68 o                         
 -11   4  -5        597.23        666.56        79.61 o                         
 -10   4  -5        965.77        996.38        93.87 o                         
  -9   4  -5       1858.74       1914.16       155.88 o                         
  -8   4  -5        535.08        503.58        39.68 o                         
  -7   4  -5       1629.31       1804.48        70.13 o                         
  -6   4  -5       1314.69       1270.66        48.39 o                         
  -5   4  -5        144.01        114.71        23.49 o                         
  -4   4  -5       7138.65       7318.33       170.49 o                         
  -3   4  -5        471.72        435.34        31.09 o                         
  -2   4  -5        393.64        436.72        30.33 o                         
  -1   4  -5         70.87         64.92        10.94 o                         
   0   4  -5        360.02        398.90        27.21 o                         
   1   4  -5       4325.48       4688.90        73.67 o                         
   2   4  -5       5744.06       5434.16       100.44 o                         
   3   4  -5      11137.73      11985.91       160.92 o                         
   4   4  -5        640.98        643.03        28.49 o                         
   5   4  -5       2135.90       2031.98        92.82 o                         
   6   4  -5        589.22        542.13        45.21 o                         
   7   4  -5          4.43          6.36        30.39 o                         
   8   4  -5        172.27        152.05        46.19 o                         
   9   4  -5        197.52        218.06        63.80 o                         
  10   4  -5       1285.78       1279.50       283.89 o                         
  11   4  -5       1374.87       1469.34       181.11 o                         
  12   4  -5        120.52        115.46        52.80 o                         
 -11   5  -5         28.58         42.77        23.50 o                         
 -10   5  -5        216.11        225.67        51.11 o                         
  -9   5  -5         10.82         58.12        29.15 o                         
  -8   5  -5         29.89         14.42        18.03 o                         
  -7   5  -5         27.59         15.40        13.64 o                         
  -6   5  -5         47.26         56.64        22.51 o                         
  -5   5  -5        148.30        151.53        24.42 o                         
  -4   5  -5        345.62        371.57        44.02 o                         
  -3   5  -5        114.46        138.11        23.40 o                         
  -2   5  -5         14.62         16.18         8.48 o                         
  -1   5  -5        173.14        161.03        19.32 o                         
   0   5  -5        791.57        780.69        45.37 o                         
   1   5  -5        160.33        118.10        11.34 o                         
   2   5  -5        400.52        383.90        22.51 o                         
   3   5  -5        376.35        337.72        21.76 o                         
   4   5  -5        129.62        114.25        13.30 o                         
   5   5  -5         76.53         76.65        12.77 o                         
   6   5  -5         78.02        112.70        33.50 o                         
   7   5  -5        145.40        159.03        59.79 o                         
   8   5  -5        767.37        730.43       127.23 o                         
   9   5  -5         86.25         10.14        28.48 o                         
  10   5  -5        100.92         47.68        50.86 o                         
  11   5  -5         51.30         59.87        35.31 o                         
 -10   6  -5        227.88        199.62        44.50 o                         
  -9   6  -5        233.87        241.15        52.59 o                         
  -8   6  -5        246.32        273.13        53.86 o                         
  -7   6  -5       1441.42       1572.88       122.38 o                         
  -6   6  -5       1727.53       1814.52       124.37 o                         
  -5   6  -5       1221.03       1219.12        73.89 o                         
  -4   6  -5         71.21         80.02        17.83 o                         
  -3   6  -5       2400.83       2461.06       121.46 o                         
  -2   6  -5        908.58        984.72        62.71 o                         
  -1   6  -5        263.46        292.62        37.22 o                         
   0   6  -5        940.43        941.55        56.41 o                         
   1   6  -5        562.68        596.59        26.82 o                         
   2   6  -5        462.94        429.42        25.01 o                         
   3   6  -5       5268.03       5288.52       104.36 o                         
   4   6  -5        942.99       1026.11        39.55 o                         
   5   6  -5        778.86        835.17        36.93 o                         
   6   6  -5        376.03        289.14        54.21 o                         
   7   6  -5         58.91         98.63        37.98 o                         
   8   6  -5         40.10         57.12        56.36 o                         
   9   6  -5         47.37         74.55        39.37 o                         
  10   6  -5        146.29        114.16        48.41 o                         
  -8   7  -5        323.21        417.33        77.00 o                         
  -7   7  -5         62.70        110.89        40.22 o                         
  -6   7  -5        348.75        409.75        70.53 o                         
  -5   7  -5        516.79        506.57        72.30 o                         
  -4   7  -5        239.42        261.27        52.21 o                         
  -3   7  -5        651.81        772.32        80.49 o                         
  -2   7  -5        370.68        483.26        59.14 o                         
  -1   7  -5       1531.22       1681.60       135.18 o                         
   0   7  -5        575.60        538.70        60.67 o                         
   1   7  -5        241.88        204.42        15.20 o                         
   2   7  -5         93.60         83.17        12.26 o                         
   3   7  -5         12.31          8.25         6.13 o                         
   4   7  -5        410.36        419.22        40.95 o                         
   5   7  -5       1372.05       1253.15       109.37 o                         
   6   7  -5        495.81        438.46        59.87 o                         
   7   7  -5        663.06        627.67        84.24 o                         
   8   7  -5        103.16        132.57        44.87 o                         
   9   7  -5        159.92         87.22        35.21 o                         
  -7   8  -5        434.50        437.61        72.20 o                         
  -6   8  -5         82.89        129.76        42.72 o                         
  -5   8  -5       2037.79       2242.87       151.99 o                         
  -4   8  -5        342.72        318.46        67.90 o                         
  -3   8  -5         49.73         59.54        21.21 o                         
  -2   8  -5        315.29        368.18        53.35 o                         
  -1   8  -5       1471.44       1522.52       102.95 o                         
   0   8  -5         90.03         97.44        26.23 o                         
   1   8  -5       2345.21       2426.84       160.88 o                         
   2   8  -5        548.03        664.34        71.83 o                         
   3   8  -5       1578.06       1698.64       175.16 o                         
   4   8  -5       1399.19       1262.89       154.02 o                         
   5   8  -5       1354.58       1058.66       143.55 o                         
   6   8  -5         81.31         48.99        29.58 o                         
   7   8  -5         36.00        -27.93        32.48 o                         
  -4   9  -5        315.33        241.36        67.14 o                         
  -3   9  -5         12.57         30.33        23.68 o                         
  -2   9  -5        307.81        376.51        79.48 o                         
  -1   9  -5         67.51         26.02        22.84 o                         
   0   9  -5        241.85        238.33        58.09 o                         
   1   9  -5         75.73         56.25        41.66 o                         
   2   9  -5          6.39         38.40        24.65 o                         
   3   9  -5         46.94         25.62        32.74 o                         
   4   9  -5        284.44        180.39        67.57 o                         
 -12   0  -4        101.18         52.30        32.75 o                         
 -10   0  -4         51.06         97.25        21.64 o                         
  -8   0  -4        595.97        612.57        45.09 o                         
  -6   0  -4       9180.91      10032.01       406.61 o                         
  -4   0  -4       3709.08       4251.94        98.26 o                         
  -2   0  -4       2734.11       2797.18        62.38 o                         
   0   0  -4       5818.70       6529.26       125.50 o                         
   2   0  -4       5890.67       6120.94       451.20 o                         
   4   0  -4        131.87        109.78        20.80 o                         
   6   0  -4      13305.63      14238.96       410.03 o                         
   8   0  -4        914.31        925.77       165.85 o                         
  10   0  -4        165.19        163.58        93.07 o                         
  12   0  -4         75.89        352.53       117.91 o                         
 -13   1  -4        346.03        340.73        60.26 o                         
 -12   1  -4        267.72        264.19        39.57 o                         
 -11   1  -4        412.30        496.73        43.44 o                         
 -10   1  -4        653.13        732.90        52.50 o                         
  -9   1  -4         78.52         90.20        17.61 o                         
  -8   1  -4         40.58         40.37        10.15 o                         
  -7   1  -4        423.85        396.34        30.86 o                         
  -6   1  -4       1003.83        939.41        42.37 o                         
  -5   1  -4       1561.04       1492.55        49.10 o                         
  -4   1  -4       1168.54       1146.03        38.17 o                         
  -3   1  -4       1425.18       1319.43        53.73 o                         
  -2   1  -4       1498.68       1445.94        45.98 o                         
  -1   1  -4       1002.09        821.84        28.72 o                         
   0   1  -4       2461.94       2108.12        74.31 o                         
   1   1  -4       2049.64       1906.80        73.11 o                         
   2   1  -4        262.85        197.26        14.68 o                         
   3   1  -4        378.12        339.01        22.68 o                         
   4   1  -4        499.40        459.36        68.31 o                         
   5   1  -4        830.82        849.67        53.25 o                         
   6   1  -4        384.84        480.81        41.92 o                         
   7   1  -4        563.12        650.28        60.92 o                         
   8   1  -4        454.22        458.00        88.57 o                         
   9   1  -4        265.78        245.91        73.33 o                         
  10   1  -4        127.04        143.10        97.94 o                         
  11   1  -4        171.29        121.85        95.39 o                         
  12   1  -4         79.23        108.36        40.76 o                         
  13   1  -4         20.67         11.59        55.31 o                         
 -13   2  -4         11.96         30.86        18.99 o                         
 -12   2  -4          3.53          9.22        13.01 o                         
 -11   2  -4        704.47        759.15        63.20 o                         
 -10   2  -4        400.38        431.34        36.22 o                         
  -9   2  -4      11537.31      11830.32       224.60 o                         
  -8   2  -4       2770.69       2781.48        87.15 o                         
  -7   2  -4       3450.81       3147.34        84.99 o                         
  -6   2  -4         17.05         18.37         6.83 o                         
  -5   2  -4      14698.39      15099.29       593.41 o                         
  -4   2  -4        633.81        603.69        23.19 o                         
  -3   2  -4       1821.17       2097.03        45.35 o                         
  -2   2  -4        440.85        459.42        16.33 o                         
  -1   2  -4       9538.99       9173.79       129.54 o                         
   0   2  -4       4928.69       5120.00       112.12 o                         
   1   2  -4      44075.87      42767.64       476.99 o                         
   2   2  -4       1075.33        927.11        26.85 o                         
   3   2  -4       9918.63       8941.00       234.18 o                         
   4   2  -4       1953.49       1755.65        55.21 o                         
   5   2  -4         23.09         34.10        17.96 o                         
   6   2  -4       1269.87       1251.42        69.03 o                         
   7   2  -4         42.26         21.46        34.68 o                         
   8   2  -4       1435.18       1407.47       176.31 o                         
   9   2  -4       4859.45       4422.72       318.10 o                         
  10   2  -4       1278.99       1318.78       211.20 o                         
  11   2  -4       2242.56       2117.27       207.22 o                         
  12   2  -4        858.36        705.18       121.55 o                         
  13   2  -4       3004.18       2928.97       255.67 o                         
 -12   3  -4       1327.51       1306.70        99.73 o                         
 -11   3  -4        241.66        284.49        44.45 o                         
 -10   3  -4        325.51        369.46        45.68 o                         
  -9   3  -4         20.51         18.70         5.75 o                         
  -8   3  -4         57.94         62.17        14.65 o                         
  -7   3  -4         68.43         54.96        14.56 o                         
  -6   3  -4        902.53        822.76        46.79 o                         
  -5   3  -4       1500.56       1584.89        63.75 o                         
  -4   3  -4       1262.54       1370.96        41.47 o                         
  -3   3  -4       2116.19       2449.25        73.17 o                         
  -2   3  -4       5252.43       5727.32       118.27 o                         
  -1   3  -4       1209.20       1135.82        43.45 o                         
   0   3  -4        548.97        464.68        28.41 o                         
   1   3  -4         11.87         12.34         4.03 o                         
   2   3  -4         37.70         30.18         5.27 o                         
   3   3  -4        421.29        406.62        21.67 o                         
   4   3  -4         63.88         59.05         8.54 o                         
   5   3  -4       1717.02       1827.24       152.41 o                         
   6   3  -4       2733.30       3108.82       188.47 o                         
   7   3  -4        448.61        417.68        85.34 o                         
   8   3  -4        667.12        716.20       108.35 o                         
   9   3  -4        726.49        685.35       169.72 o                         
  10   3  -4        692.40        597.88       109.97 o                         
  11   3  -4        105.24         81.27        29.73 o                         
  12   3  -4        111.32        181.35        69.16 o                         
 -12   4  -4         11.14         -4.57        25.17 o                         
 -11   4  -4         49.72         71.71        24.36 o                         
 -10   4  -4        545.98        520.54        51.61 o                         
  -9   4  -4       1104.65       1042.45        74.26 o                         
  -8   4  -4       1213.79       1178.16        55.97 o                         
  -7   4  -4        559.32        492.78        31.43 o                         
  -6   4  -4       1075.11       1137.00        37.29 o                         
  -5   4  -4         60.86         58.48        12.38 o                         
  -4   4  -4         66.46         73.10        11.74 o                         
  -3   4  -4        795.03        790.04        43.00 o                         
  -2   4  -4          4.04         13.09         6.66 o                         
  -1   4  -4        425.98        506.31        28.79 o                         
   0   4  -4        243.50        257.10        11.38 o                         
   1   4  -4        322.49        324.51        15.55 o                         
   2   4  -4       2099.17       1988.67        47.98 o                         
   3   4  -4        324.65        320.70        18.36 o                         
   4   4  -4       5276.86       5064.42       112.28 o                         
   5   4  -4        386.43        389.43        23.85 o                         
   6   4  -4       1391.75       1360.89        73.15 o                         
   7   4  -4        224.42        246.29        62.77 o                         
   8   4  -4        222.82        212.69        63.01 o                         
   9   4  -4         11.92        -14.74        31.13 o                         
  10   4  -4        938.61        918.78       134.99 o                         
  11   4  -4        143.13         69.56        50.22 o                         
  12   4  -4        747.29        785.57       129.78 o                         
 -11   5  -4         40.46         40.47        15.19 o                         
 -10   5  -4         60.72         62.85        38.79 o                         
  -9   5  -4          3.18         -1.39        13.55 o                         
  -8   5  -4         10.67         26.08        19.56 o                         
  -7   5  -4        220.84        172.86        41.07 o                         
  -6   5  -4         42.68         45.63        13.54 o                         
  -5   5  -4         12.46          0.22         8.76 o                         
  -4   5  -4        401.30        495.09        45.57 o                         
  -3   5  -4       1339.55       1560.95        77.73 o                         
  -2   5  -4         62.09         65.45        14.85 o                         
  -1   5  -4        351.57        312.77        37.78 o                         
   0   5  -4        107.59         92.60        10.68 o                         
   1   5  -4        228.32        201.34        15.36 o                         
   2   5  -4         31.02         12.58         4.70 o                         
   3   5  -4        806.04        777.10        33.12 o                         
   4   5  -4        302.87        303.09        23.22 o                         
   5   5  -4         18.39          7.71         7.71 o                         
   6   5  -4         27.71         30.54        14.80 o                         
   8   5  -4        303.08        295.84       125.18 o                         
   9   5  -4        267.03        135.79        56.46 o                         
  10   5  -4         10.51         43.55        43.94 o                         
  11   5  -4         28.09         -4.60        46.08 o                         
 -10   6  -4        943.95        993.17       107.19 o                         
  -9   6  -4        358.36        418.26        66.21 o                         
  -8   6  -4        221.61        175.07        40.09 o                         
  -7   6  -4       1010.65       1065.03        99.30 o                         
  -6   6  -4         44.18          8.23        43.67 o                         
  -5   6  -4        252.40        224.57        32.48 o                         
  -4   6  -4       2641.59       2416.68       106.97 o                         
  -3   6  -4        536.75        521.10        46.81 o                         
  -2   6  -4        150.83        122.16        19.94 o                         
  -1   6  -4         49.22         72.85        19.67 o                         
   0   6  -4         73.94         74.88         7.17 o                         
   1   6  -4       2990.35       3018.83        87.45 o                         
   2   6  -4        200.76        225.81        17.56 o                         
   3   6  -4       5133.92       5054.15        99.98 o                         
   4   6  -4        153.32        130.17        13.36 o                         
   5   6  -4       2450.74       2425.53        89.59 o                         
   6   6  -4        111.51        136.89        37.91 o                         
   7   6  -4        108.26        130.35        55.59 o                         
   8   6  -4       3395.61       3728.02       338.98 o                         
   9   6  -4        237.50        296.05        77.65 o                         
  10   6  -4        206.07        169.22        63.67 o                         
  -9   7  -4         21.16         63.86        48.19 o                         
  -8   7  -4         97.20        164.30        51.64 o                         
  -7   7  -4        325.39        345.78        66.02 o                         
  -6   7  -4        375.25        390.91        67.08 o                         
  -5   7  -4         98.19         89.01        34.75 o                         
  -4   7  -4        566.80        620.20        75.53 o                         
  -3   7  -4        173.41        230.16        42.68 o                         
  -2   7  -4       1077.54       1205.31        93.01 o                         
  -1   7  -4        338.16        394.64        57.65 o                         
   0   7  -4        728.51        484.16        80.31 o                         
   1   7  -4        500.02        456.53        26.72 o                         
   2   7  -4         14.44          9.41         3.66 o                         
   3   7  -4        109.06         95.46        13.33 o                         
   4   7  -4        235.41        220.01        34.25 o                         
   5   7  -4        552.09        482.19        69.16 o                         
   6   7  -4       1101.06       1142.58       190.55 o                         
   7   7  -4        151.31        104.19        26.15 o                         
   8   7  -4        382.48        359.35        68.51 o                         
   9   7  -4        108.28        152.41        56.74 o                         
  -7   8  -4         12.30         25.61        23.68 o                         
  -6   8  -4       1056.02       1202.17       114.26 o                         
  -5   8  -4        181.27        190.84        53.79 o                         
  -4   8  -4        649.83        803.28        85.21 o                         
  -3   8  -4         34.98         25.87        12.02 o                         
  -2   8  -4       1855.69       2123.26       127.75 o                         
  -1   8  -4        450.44        478.36        55.17 o                         
   0   8  -4        751.92        895.52        74.79 o                         
   1   8  -4        176.60        184.72        48.35 o                         
   2   8  -4       5393.28       5981.32       331.23 o                         
   3   8  -4         75.67        114.44        48.03 o                         
   4   8  -4       1399.85       1337.92       158.66 o                         
   5   8  -4         79.92         35.49        34.62 o                         
   6   8  -4         23.53         18.19        54.09 o                         
  -4   9  -4        269.05        274.38        59.87 o                         
  -3   9  -4        377.95        260.59        68.31 o                         
  -2   9  -4        166.61        224.47        67.95 o                         
  -1   9  -4        251.40        197.14        56.39 o                         
   0   9  -4         91.60         45.31        33.02 o                         
   1   9  -4         34.93         36.12        24.73 o                         
   2   9  -4          3.87         55.87        35.37 o                         
   3   9  -4         35.58         70.55        43.53 o                         
   4   9  -4        179.34         23.20        96.07 o                         
 -13   0  -3         13.86         57.90        27.25 o                         
 -11   0  -3       2488.40       3051.30       130.50 o                         
  -9   0  -3        835.59        816.89        59.52 o                         
  -7   0  -3      16783.43      17395.01       467.41 o                         
  -5   0  -3        861.00       1058.44        78.39 o                         
  -3   0  -3       2257.38       2060.88        67.81 o                         
  -1   0  -3      39196.98      40035.20      1353.99 o                         
   1   0  -3      34314.68      32892.54      1187.14 o                         
   3   0  -3       4482.77       3948.11       143.80 o                         
   5   0  -3        702.63        748.28        62.77 o                         
   7   0  -3       1227.93       1345.05       101.86 o                         
   9   0  -3        352.08        370.36       117.00 o                         
  11   0  -3       9224.34       8717.97       600.35 o                         
  13   0  -3        401.66        394.93       131.19 o                         
 -13   1  -3        295.43        438.29        65.88 o                         
 -12   1  -3        266.99        376.50        46.28 o                         
 -11   1  -3        215.99        243.66        30.91 o                         
 -10   1  -3        544.03        399.22        74.11 o                         
  -9   1  -3        118.35        105.93        21.20 o                         
  -8   1  -3         65.49         34.96         8.80 o                         
  -7   1  -3        373.59        292.09        22.43 o                         
  -6   1  -3        382.95        305.07        24.41 o                         
  -5   1  -3       1199.62       1077.22        40.87 o                         
  -4   1  -3       1124.61       1098.06        40.06 o                         
  -3   1  -3       1514.93       1246.33        35.25 o                         
  -2   1  -3       2228.33       1832.25        85.30 o                         
  -1   1  -3        133.87        120.14         7.60 o                         
   0   1  -3        885.59        647.56        23.65 o                         
   1   1  -3        511.22        433.24        16.89 o                         
   2   1  -3        341.22        296.98        16.23 o                         
   3   1  -3       1403.46       1332.30        50.45 o                         
   4   1  -3       1027.44        987.38        73.64 o                         
   5   1  -3        901.97       1030.78        69.03 o                         
   6   1  -3        723.42        841.89        54.35 o                         
   7   1  -3        506.40        576.06        49.14 o                         
   8   1  -3        733.76        648.81       100.77 o                         
   9   1  -3        197.95        159.76        50.77 o                         
  10   1  -3          4.82         22.45        23.81 o                         
  11   1  -3         97.29         79.48        31.76 o                         
  12   1  -3         32.90         45.76        25.76 o                         
  13   1  -3         10.83         13.61        31.80 o                         
 -13   2  -3        249.07        218.34        45.28 o                         
 -12   2  -3         12.94         23.19        13.87 o                         
 -11   2  -3         15.90         44.48        15.92 o                         
 -10   2  -3       1306.68       1358.77        66.34 o                         
  -9   2  -3         61.56         48.29        11.63 o                         
  -8   2  -3       7198.79       7160.10       148.20 o                         
  -7   2  -3        632.29        686.37        36.04 o                         
  -6   2  -3       6279.21       5886.98       122.94 o                         
  -5   2  -3       3909.90       4368.26       111.40 o                         
  -4   2  -3        510.87        478.05        19.21 o                         
  -3   2  -3        508.34        491.75        21.26 o                         
  -2   2  -3       2606.24       2782.10        65.18 o                         
  -1   2  -3        623.39        598.85        24.03 o                         
   0   2  -3        124.90         79.72         7.15 o                         
   1   2  -3        140.83        142.05         8.75 o                         
   2   2  -3       2594.64       1990.36        39.94 o                         
   3   2  -3       2220.51       2227.68        61.94 o                         
   4   2  -3       8954.00       8916.56       208.98 o                         
   5   2  -3        912.16       1033.30        54.62 o                         
   6   2  -3        883.20        945.61        56.18 o                         
   7   2  -3        955.28        861.07        70.72 o                         
   8   2  -3        345.47        376.61        77.64 o                         
   9   2  -3        824.59        600.76        97.82 o                         
  10   2  -3        515.40        501.36        94.39 o                         
  11   2  -3        415.35        423.32        89.85 o                         
  12   2  -3       2633.41       2653.96       233.93 o                         
  13   2  -3          3.27         57.63        37.73 o                         
 -12   3  -3        550.36        593.96        65.47 o                         
 -11   3  -3        199.15        240.28        42.66 o                         
 -10   3  -3        137.06        159.76        31.42 o                         
  -9   3  -3         17.11         22.85         5.84 o                         
  -8   3  -3         69.11         66.74        14.33 o                         
  -7   3  -3         23.00          5.22         7.06 o                         
  -6   3  -3        625.70        577.14        41.75 o                         
  -5   3  -3       2777.63       2658.10       173.06 o                         
  -4   3  -3        736.44        798.52        40.94 o                         
  -3   3  -3       2348.00       2340.07       114.08 o                         
  -2   3  -3       2309.01       2274.26       133.12 o                         
  -1   3  -3       1370.94       1270.54        44.11 o                         
   0   3  -3        390.62        369.19        17.70 o                         
   1   3  -3        226.43        234.49        15.04 o                         
   2   3  -3        196.12        202.28        15.81 o                         
   3   3  -3        647.59        661.54        27.69 o                         
   4   3  -3          1.97          3.86         4.06 o                         
   5   3  -3       2835.34       3428.90       131.49 o                         
   6   3  -3       1226.74       1349.15        86.32 o                         
   7   3  -3        344.51        357.58        50.39 o                         
   8   3  -3        237.30        192.22        85.24 o                         
   9   3  -3        957.45       1068.60       139.26 o                         
  10   3  -3        290.79        360.40        81.01 o                         
  11   3  -3        193.91        140.64        56.71 o                         
  12   3  -3         36.98         44.52        32.87 o                         
 -12   4  -3        148.13        147.95        35.96 o                         
 -11   4  -3       2147.48       2145.79       143.99 o                         
 -10   4  -3       1676.92       1792.42        99.47 o                         
  -9   4  -3       2201.06       2067.38       100.77 o                         
  -8   4  -3         33.40         42.33        13.51 o                         
  -7   4  -3       1112.12       1026.44        34.49 o                         
  -6   4  -3       2005.99       2055.57        55.80 o                         
  -5   4  -3         83.10         70.03        12.03 o                         
  -4   4  -3       1326.32       1448.46        61.15 o                         
  -3   4  -3        316.88        345.80        26.85 o                         
  -2   4  -3        927.10        930.90        32.78 o                         
  -1   4  -3        510.25        434.18        18.88 o                         
   0   4  -3        334.34        299.86        17.52 o                         
   1   4  -3       9265.96       8857.43       144.44 o                         
   2   4  -3       1164.06       1353.87        39.08 o                         
   3   4  -3       9857.38       9542.01       154.30 o                         
   4   4  -3       1520.26       1541.17        44.25 o                         
   5   4  -3       1255.32       1138.82        67.00 o                         
   6   4  -3       1899.97       1743.14        87.93 o                         
   7   4  -3       1069.53       1010.51       199.51 o                         
   8   4  -3       3266.64       3189.30       576.20 o                         
   9   4  -3       1617.93       1519.77       161.75 o                         
  10   4  -3        276.04        289.86        74.30 o                         
  11   4  -3        735.71        782.25       126.73 o                         
  12   4  -3        239.11        240.94        66.64 o                         
 -11   5  -3         42.73         50.76        15.99 o                         
 -10   5  -3        235.55        344.72        65.49 o                         
  -9   5  -3         10.78          6.03        18.88 o                         
  -8   5  -3        143.39        171.15        41.73 o                         
  -7   5  -3        182.21        158.05        25.95 o                         
  -6   5  -3        350.89        324.16        38.33 o                         
  -5   5  -3        138.25        145.77        27.23 o                         
  -4   5  -3       1715.74       1995.61       117.17 o                         
  -3   5  -3        923.98        941.56        65.48 o                         
  -2   5  -3        474.74        436.60        24.69 o                         
  -1   5  -3        190.65        169.85        15.21 o                         
   0   5  -3        401.74        382.45        22.69 o                         
   1   5  -3         33.17         30.53         7.14 o                         
   2   5  -3         32.69         22.16         5.37 o                         
   3   5  -3       1099.56       1180.28        48.11 o                         
   4   5  -3       1377.46       1275.11        49.75 o                         
   5   5  -3         22.59         17.69         6.73 o                         
   6   5  -3        356.50        279.11        38.27 o                         
   7   5  -3        779.59        971.72       156.93 o                         
   8   5  -3       1062.65       1043.21       264.83 o                         
   9   5  -3         93.25         38.96        27.43 o                         
  10   5  -3         23.34         25.74        34.84 o                         
  11   5  -3         55.03         32.52        24.11 o                         
 -10   6  -3        723.91        846.37       101.99 o                         
  -9   6  -3        205.86        256.21        51.54 o                         
  -8   6  -3       1015.17       1222.06       127.04 o                         
  -7   6  -3         41.18         32.17        11.19 o                         
  -6   6  -3        406.00        504.41        63.68 o                         
  -5   6  -3        424.33        462.69        46.14 o                         
  -4   6  -3        144.13        127.15        22.94 o                         
  -3   6  -3       1473.69       1409.64        52.76 o                         
  -2   6  -3         36.99         44.70         6.75 o                         
  -1   6  -3       1249.80       1179.94        46.66 o                         
   0   6  -3       3990.14       4165.83       129.06 o                         
   1   6  -3       1466.54       1422.01        49.96 o                         
   2   6  -3       6042.41       6089.93       181.85 o                         
   3   6  -3        419.03        483.57        29.31 o                         
   4   6  -3       4630.86       4440.69       133.53 o                         
   5   6  -3        112.29         92.78        14.95 o                         
   6   6  -3         89.58         94.79        21.15 o                         
   7   6  -3       1100.20       1120.44       195.87 o                         
   8   6  -3       1004.25        973.49       150.20 o                         
   9   6  -3        900.25        949.88       135.96 o                         
  10   6  -3       1691.34       1709.35       252.28 o                         
  -9   7  -3          0.36         -7.25        12.95 o                         
  -8   7  -3        154.59        154.53        44.48 o                         
  -7   7  -3        173.24        192.90        53.50 o                         
  -6   7  -3        273.24        243.88        51.91 o                         
  -5   7  -3        601.16        683.93        81.34 o                         
  -4   7  -3        191.42        212.63        45.51 o                         
  -3   7  -3        398.68        424.82        58.09 o                         
  -2   7  -3        290.83        377.86        54.27 o                         
  -1   7  -3        895.49        734.51       107.73 o                         
   0   7  -3        487.50        457.12        60.22 o                         
   1   7  -3        116.84         99.80        17.28 o                         
   2   7  -3         16.01          7.01         8.20 o                         
   3   7  -3         26.94         15.89         8.06 o                         
   4   7  -3        298.65        259.80        29.78 o                         
   5   7  -3       1335.17       1177.05       108.02 o                         
   6   7  -3        153.92        139.46        40.49 o                         
   7   7  -3        657.31        589.25       125.01 o                         
   8   7  -3         66.17         40.21        43.61 o                         
   9   7  -3        312.11        294.52        79.25 o                         
  -7   8  -3         72.49         83.64        36.82 o                         
  -6   8  -3        158.25        220.25        51.56 o                         
  -5   8  -3       2324.64       2564.26       161.18 o                         
  -4   8  -3         31.49         68.45        27.40 o                         
  -3   8  -3         60.86         71.26        22.01 o                         
  -2   8  -3        113.17        181.70        36.75 o                         
  -1   8  -3       2606.86       2635.61       135.43 o                         
   0   8  -3          3.03          5.04        12.07 o                         
   1   8  -3       1793.22       1934.87       140.23 o                         
   2   8  -3        319.83        295.49        45.85 o                         
   3   8  -3        992.66       1119.27       135.10 o                         
   4   8  -3        275.46        261.45        46.86 o                         
   5   8  -3         20.65          2.22        20.98 o                         
   6   8  -3        637.06        577.47        82.46 o                         
   7   8  -3        311.16        476.72       111.72 o                         
  -4   9  -3        606.86        603.87       114.93 o                         
  -3   9  -3        192.17        175.84        67.87 o                         
  -2   9  -3        330.51        399.39        84.20 o                         
  -1   9  -3         47.47         54.69        27.02 o                         
   0   9  -3        169.03         91.25        53.95 o                         
   1   9  -3          8.16         19.93        53.49 o                         
   2   9  -3         10.17         45.04        41.44 o                         
   3   9  -3        135.08         68.16        44.83 o                         
   4   9  -3        274.99        218.34       104.80 o                         
 -12   0  -2        531.42        647.13        81.01 o                         
 -10   0  -2       1712.26       1824.03        96.27 o                         
  -8   0  -2       5212.26       5106.20       175.26 o                         
  -6   0  -2       2109.06       2278.69       111.93 o                         
  -4   0  -2       5971.86       5799.23       180.48 o                         
  -2   0  -2        218.08        161.33        10.34 o                         
   2   0  -2       6687.49       6402.13       315.28 o                         
   4   0  -2         72.86         67.46        15.15 o                         
   6   0  -2        174.95        164.10        31.98 o                         
   8   0  -2       3129.56       2914.42       288.67 o                         
  10   0  -2       7625.12       7062.11       508.56 o                         
  12   0  -2       1307.12       1145.94       204.97 o                         
 -13   1  -2        210.01        293.79        57.16 o                         
 -12   1  -2        146.07        150.23        32.62 o                         
 -11   1  -2        235.42        197.92        29.13 o                         
 -10   1  -2        200.78        168.76        27.66 o                         
  -9   1  -2         52.24         40.77         9.27 o                         
  -8   1  -2        209.05        170.05        19.13 o                         
  -7   1  -2        343.23        263.83        20.49 o                         
  -6   1  -2        526.55        537.62        35.82 o                         
  -5   1  -2       1454.78       1193.08       102.90 o                         
  -4   1  -2       1082.79        989.01        60.04 o                         
  -3   1  -2       2165.20       1786.42        44.32 o                         
  -2   1  -2       3059.79       2196.81        71.80 o                         
  -1   1  -2         55.71         32.36         5.50 o                         
   0   1  -2         86.25         51.23         5.01 o                         
   1   1  -2         16.56         14.22         2.62 o                         
   2   1  -2       1802.83       1565.01        60.20 o                         
   3   1  -2       3647.46       3663.32       268.07 o                         
   4   1  -2       1445.13       1592.28       193.54 o                         
   5   1  -2       1501.81       1585.24       144.69 o                         
   6   1  -2       1049.90       1282.36        82.20 o                         
   7   1  -2       1181.17       1332.89        73.92 o                         
   8   1  -2        884.22        828.47       115.30 o                         
   9   1  -2        536.91        653.62       104.50 o                         
  10   1  -2         17.31         26.17        23.45 o                         
  11   1  -2         39.68         42.39        30.69 o                         
  12   1  -2         60.33         53.73        27.04 o                         
  13   1  -2        258.42        287.22        76.99 o                         
 -13   2  -2        126.73        111.87        30.65 o                         
 -12   2  -2          3.09          2.41         9.46 o                         
 -11   2  -2         92.78         77.42        22.06 o                         
 -10   2  -2       1938.28       1844.47        78.32 o                         
  -9   2  -2       3726.93       3545.39        97.24 o                         
  -8   2  -2       2481.94       2517.11        74.00 o                         
  -7   2  -2       2267.60       2041.06        79.91 o                         
  -6   2  -2        605.83        636.74        35.74 o                         
  -5   2  -2      10116.23      10424.56       232.43 o                         
  -4   2  -2       5323.49       5479.91       108.90 o                         
  -3   2  -2        177.27        252.51        14.14 o                         
  -2   2  -2       3934.33       4119.19        77.63 o                         
  -1   2  -2      27572.18      27427.75       332.33 o                         
   0   2  -2        169.13        143.72        11.62 o                         
   1   2  -2       3668.91       3499.40        65.23 o                         
   2   2  -2      11052.76      11099.83       139.70 o                         
   3   2  -2      11842.63      10849.83       228.48 o                         
   4   2  -2       2568.78       2748.43        76.39 o                         
   5   2  -2         60.34         81.95        14.23 o                         
   6   2  -2         72.87         79.87        17.06 o                         
   7   2  -2       1817.82       1884.38       105.75 o                         
   8   2  -2       2670.42       2593.04       193.72 o                         
   9   2  -2       2640.03       2516.11       200.73 o                         
  10   2  -2       1329.23       1194.97       206.24 o                         
  11   2  -2       1165.08       1175.41       145.50 o                         
  12   2  -2         37.39         49.28        33.82 o                         
  13   2  -2       1323.13       1420.73       171.21 o                         
 -12   3  -2        795.26        918.53       111.56 o                         
 -11   3  -2         98.74         86.84        21.69 o                         
 -10   3  -2         35.77         17.73        10.27 o                         
  -9   3  -2         27.94         28.86         9.36 o                         
  -8   3  -2          4.45        -11.03        11.03 o                         
  -7   3  -2          8.95         12.17        11.67 o                         
  -6   3  -2        689.79        618.74        48.70 o                         
  -5   3  -2       1657.28       1728.02       103.05 o                         
  -4   3  -2       1187.49       1117.67        72.42 o                         
  -3   3  -2        576.56        550.91        45.70 o                         
  -2   3  -2       2820.87       2781.90       171.13 o                         
  -1   3  -2        128.23        101.14         9.90 o                         
   0   3  -2        164.18        153.62        12.31 o                         
   1   3  -2         95.78         90.96         9.29 o                         
   2   3  -2        478.79        435.48        21.88 o                         
   3   3  -2        834.40        778.20        40.48 o                         
   4   3  -2         47.52         54.49         7.59 o                         
   5   3  -2       1194.53       1369.84       103.83 o                         
   6   3  -2       1599.02       1754.97        76.76 o                         
   7   3  -2         73.12        112.40        27.27 o                         
   8   3  -2        346.72        297.39        69.40 o                         
   9   3  -2        253.11        203.63        78.01 o                         
  10   3  -2        584.56        566.98       102.42 o                         
  11   3  -2         84.03         59.22        33.43 o                         
  12   3  -2         39.99         40.69        21.55 o                         
 -12   4  -2        620.50        645.49        80.70 o                         
 -11   4  -2         45.31         57.79        29.52 o                         
 -10   4  -2       2133.90       2248.81       112.55 o                         
  -9   4  -2       1148.92       1151.94        74.46 o                         
  -8   4  -2       2449.60       2534.75        93.24 o                         
  -7   4  -2        858.22        883.41        38.68 o                         
  -6   4  -2        587.95        575.08        29.96 o                         
  -5   4  -2       1254.97       1213.00        34.30 o                         
  -4   4  -2        291.50        308.47        24.46 o                         
  -3   4  -2        757.55        829.03        37.32 o                         
  -2   4  -2         27.59         21.52         5.85 o                         
  -1   4  -2        687.49        790.55        30.34 o                         
   0   4  -2       7777.63       7199.56       109.60 o                         
   1   4  -2        351.26        364.58        20.54 o                         
   2   4  -2      18714.09      18714.12       230.57 o                         
   3   4  -2       1599.72       1624.35        44.90 o                         
   4   4  -2       6630.21       6850.52       158.14 o                         
   5   4  -2       3640.27       3493.84       185.26 o                         
   6   4  -2        308.37        307.92        36.18 o                         
   7   4  -2        133.07        114.14        25.59 o                         
   8   4  -2       1323.83       1416.25       146.71 o                         
   9   4  -2       1551.02       1377.27       163.58 o                         
  10   4  -2       1022.81       1215.01       148.11 o                         
  11   4  -2        324.65        258.38       118.50 o                         
  12   4  -2        834.50        798.42       135.33 o                         
 -11   5  -2        172.32        115.12        40.53 o                         
 -10   5  -2        234.17        312.00        64.11 o                         
  -9   5  -2         50.82        146.89        40.98 o                         
  -8   5  -2        196.69        241.91        58.54 o                         
  -7   5  -2        982.42        742.07        80.86 o                         
  -6   5  -2        440.78        499.53        60.44 o                         
  -5   5  -2        459.43        531.73        50.09 o                         
  -4   5  -2        997.28       1151.21        81.59 o                         
  -3   5  -2       2566.77       2754.57       113.14 o                         
  -2   5  -2        388.49        371.86        25.87 o                         
  -1   5  -2        558.87        583.64        31.13 o                         
   0   5  -2        206.65        217.90        18.01 o                         
   1   5  -2         24.30         31.63         7.24 o                         
   2   5  -2         68.79         63.66         9.66 o                         
   3   5  -2       2270.42       2578.06       196.29 o                         
   4   5  -2        731.72        682.18        66.24 o                         
   5   5  -2        403.48        308.44        42.63 o                         
   6   5  -2        269.06        179.44        34.93 o                         
   7   5  -2       1835.08       2261.39       234.99 o                         
   8   5  -2        372.31        363.72       138.97 o                         
   9   5  -2         53.08         24.62        70.28 o                         
  10   5  -2         79.76         92.74        48.46 o                         
  11   5  -2        168.17        146.58        62.39 o                         
 -10   6  -2       1055.74       1341.53       122.81 o                         
  -9   6  -2       1069.31       1197.62       113.41 o                         
  -8   6  -2        134.09        110.42        32.43 o                         
  -7   6  -2       2231.09       2340.47       148.31 o                         
  -6   6  -2        376.14        400.81        43.93 o                         
  -5   6  -2         70.47         71.13        15.17 o                         
  -4   6  -2         56.08         56.87        11.45 o                         
  -3   6  -2       1264.56       1366.37        55.07 o                         
  -2   6  -2       4332.31       4383.95       139.86 o                         
  -1   6  -2       3629.33       3890.93       104.84 o                         
   0   6  -2        699.83        765.90        39.15 o                         
   1   6  -2       3918.82       3913.88        88.99 o                         
   2   6  -2        230.65        216.05        18.73 o                         
   3   6  -2         27.46         17.39         8.40 o                         
   4   6  -2       1655.22       1570.79        55.38 o                         
   5   6  -2          9.23         20.58         8.64 o                         
   6   6  -2        233.01        212.23        26.88 o                         
   7   6  -2       2119.06       1892.81       170.02 o                         
   8   6  -2        406.93        440.63       146.56 o                         
   9   6  -2        546.34        496.63        96.71 o                         
  10   6  -2        178.17        206.33        94.80 o                         
  -9   7  -2          4.11         -5.51         5.51 o                         
  -8   7  -2         18.88         -5.43        11.77 o                         
  -7   7  -2        389.12        394.84        71.04 o                         
  -6   7  -2        579.76        586.36        79.97 o                         
  -5   7  -2        186.82        200.25        45.07 o                         
  -4   7  -2        423.08        386.65        87.22 o                         
  -3   7  -2        238.27        241.38        38.66 o                         
  -2   7  -2        562.31        523.99        70.47 o                         
  -1   7  -2        155.81        134.24        24.91 o                         
   0   7  -2        306.27        244.18        26.25 o                         
   1   7  -2        140.93        118.61        18.69 o                         
   2   7  -2         21.68         13.73         9.65 o                         
   3   7  -2         19.83         34.21        11.52 o                         
   4   7  -2        241.21        198.31        39.83 o                         
   5   7  -2        375.24        270.11        47.75 o                         
   6   7  -2        729.00        579.60        89.65 o                         
   7   7  -2         73.67          4.04        45.10 o                         
   8   7  -2        189.99        245.81        65.18 o                         
   9   7  -2         58.32         17.10        15.23 o                         
  -7   8  -2         27.87        -25.62        26.82 o                         
  -6   8  -2       1560.70       1610.77       132.81 o                         
  -5   8  -2         84.98        130.54        36.19 o                         
  -4   8  -2        446.39        508.32        63.75 o                         
  -3   8  -2        121.63        176.84        36.71 o                         
  -2   8  -2        291.34        345.96        47.78 o                         
  -1   8  -2        272.88        272.94        40.77 o                         
   0   8  -2        343.23        310.22        43.17 o                         
   1   8  -2       1658.40       1673.61       127.32 o                         
   2   8  -2       3872.30       3965.45       132.57 o                         
   3   8  -2        100.80        116.50        29.45 o                         
   4   8  -2       2465.64       2381.01       140.15 o                         
   5   8  -2         89.77         17.32        24.42 o                         
   6   8  -2       2010.51       1941.97       307.18 o                         
   7   8  -2        161.18        152.11        53.77 o                         
  -4   9  -2         52.09         64.44        46.17 o                         
  -3   9  -2        375.67        199.42       106.53 o                         
  -2   9  -2        684.77        812.63       113.44 o                         
  -1   9  -2        223.25        233.98        59.74 o                         
   0   9  -2         58.27         18.30        28.53 o                         
   1   9  -2          3.41        -13.12        13.12 o                         
   2   9  -2        137.06        129.88        55.98 o                         
   3   9  -2         93.39         19.67        62.77 o                         
   4   9  -2        193.58        173.86        91.34 o                         
 -13   0  -1       1066.92       1044.63       112.32 o                         
 -11   0  -1       6993.00       7124.82       220.14 o                         
  -9   0  -1       1050.18        959.26        78.99 o                         
  -7   0  -1       5479.35       4886.16       203.83 o                         
  -5   0  -1       1196.68       1240.50       132.10 o                         
  -3   0  -1      17269.27      17163.77       373.93 o                         
   3   0  -1       5050.89       4802.95       149.35 o                         
   5   0  -1        792.29       1005.78        71.36 o                         
   7   0  -1       7450.87       6778.20       248.59 o                         
   9   0  -1       1088.14       1143.66       177.59 o                         
  11   0  -1       1774.57       1789.59       243.73 o                         
  13   0  -1         90.57         11.37        26.20 o                         
 -13   1  -1        232.95        260.58        51.28 o                         
 -12   1  -1         19.52         52.40        17.85 o                         
 -11   1  -1        102.03        125.52        24.54 o                         
 -10   1  -1        130.90        132.29        16.82 o                         
  -9   1  -1        229.15        207.41        23.04 o                         
  -8   1  -1        404.07        345.65        29.57 o                         
  -7   1  -1        570.13        466.19        39.36 o                         
  -6   1  -1       1415.24       1568.04        79.73 o                         
  -5   1  -1       2044.99       1838.82       118.13 o                         
  -4   1  -1       2405.68       2056.15       148.82 o                         
  -3   1  -1       3473.05       3144.46       213.07 o                         
  -2   1  -1       2980.67       2238.19        58.97 o                         
  -1   1  -1        120.03         61.08         5.91 o                         
   0   1  -1          8.46         13.37         8.64 o                         
   1   1  -1        111.02         70.30         6.91 o                         
   2   1  -1       3148.49       2586.09       181.83 o                         
   3   1  -1       4036.60       3892.09       228.38 o                         
   4   1  -1       2614.55       2544.63       161.44 o                         
   5   1  -1       1945.16       1947.56       157.66 o                         
   6   1  -1       2798.78       3147.44       275.10 o                         
   7   1  -1       1077.76       1161.74        68.77 o                         
   8   1  -1       1364.25       1520.16       151.81 o                         
   9   1  -1        290.43        315.18        75.08 o                         
  10   1  -1         84.37         50.83        33.07 o                         
  11   1  -1        165.23        140.22        53.52 o                         
  12   1  -1         24.36         34.67        21.15 o                         
  13   1  -1        292.35        264.36        75.63 o                         
 -13   2  -1          3.58         -6.97        18.07 o                         
 -12   2  -1         17.79         16.35        14.06 o                         
 -11   2  -1         42.85         22.12        12.47 o                         
 -10   2  -1        588.32        625.51        40.39 o                         
  -9   2  -1         32.56         26.20         4.14 o                         
  -8   2  -1        334.41        390.21        23.03 o                         
  -7   2  -1        404.35        451.35        19.83 o                         
  -6   2  -1        376.87        414.88        20.11 o                         
  -5   2  -1       5606.25       6034.70       125.77 o                         
  -4   2  -1       3830.26       4011.06        89.03 o                         
  -3   2  -1       2546.08       3058.45        63.69 o                         
  -2   2  -1       3060.19       2879.38        61.75 o                         
  -1   2  -1       1139.63       1228.18        33.07 o                         
   0   2  -1       4503.84       4511.92        70.83 o                         
   1   2  -1      88808.31      87931.72      1140.25 o                         
   2   2  -1      55598.10      57016.12       658.98 o                         
   3   2  -1       7480.16       7939.02       180.69 o                         
   4   2  -1        181.65        152.68        19.14 o                         
   5   2  -1        144.34        154.59        16.86 o                         
   6   2  -1         10.36         15.26        12.12 o                         
   7   2  -1       2344.40       2349.38       118.09 o                         
   8   2  -1       3211.63       3245.38       212.98 o                         
   9   2  -1        297.29        160.76        43.88 o                         
  10   2  -1       1379.67       1295.61       159.62 o                         
  11   2  -1         18.28         37.60        26.13 o                         
  12   2  -1       2851.17       2735.07       225.71 o                         
  13   2  -1        685.66        790.62       124.49 o                         
 -12   3  -1        333.75        334.98        51.36 o                         
 -11   3  -1         66.37         48.87        15.33 o                         
 -10   3  -1         82.35         78.35        26.44 o                         
  -9   3  -1         26.40         27.45         6.44 o                         
  -8   3  -1         36.97         40.81         6.33 o                         
  -7   3  -1         57.12         33.83         8.17 o                         
  -6   3  -1        368.19        304.27        69.28 o                         
  -5   3  -1       1818.87       1932.42        64.56 o                         
  -4   3  -1        593.52        618.17        28.69 o                         
  -3   3  -1        280.48        261.21        16.18 o                         
  -2   3  -1        699.59        669.29        33.03 o                         
  -1   3  -1        109.44         62.15         9.44 o                         
   0   3  -1         14.01          3.03         4.38 o                         
   1   3  -1          4.53          1.38         2.85 o                         
   2   3  -1        395.06        311.67        17.23 o                         
   3   3  -1        275.25        248.61        21.64 o                         
   4   3  -1         62.21         70.94        13.59 o                         
   5   3  -1       1518.98       1763.67        96.28 o                         
   6   3  -1        638.62        621.99        42.32 o                         
   7   3  -1         24.42         35.99        11.62 o                         
   8   3  -1        202.53        219.90        56.96 o                         
   9   3  -1        433.00        356.38        78.44 o                         
  10   3  -1        423.38        341.05        78.20 o                         
  11   3  -1        200.77        187.39        57.66 o                         
  12   3  -1         14.62         -3.72        28.32 o                         
 -12   4  -1       1393.37       1478.08       125.54 o                         
 -11   4  -1       1484.02       1622.88       126.70 o                         
 -10   4  -1        654.66        599.55        56.41 o                         
  -9   4  -1       3801.03       3887.35       162.28 o                         
  -8   4  -1       1385.11       1354.15        52.94 o                         
  -7   4  -1       4079.92       4105.91        97.34 o                         
  -6   4  -1       4677.34       4753.72        96.65 o                         
  -5   4  -1        449.78        461.11        21.70 o                         
  -4   4  -1       2509.30       2655.45        78.83 o                         
  -3   4  -1      19197.61      20038.64       298.72 o                         
  -2   4  -1        204.72        206.72        17.33 o                         
  -1   4  -1       9858.95       9890.39       224.23 o                         
   0   4  -1         69.51         75.70         9.25 o                         
   1   4  -1         73.68         30.38         4.14 o                         
   2   4  -1       6697.80       6539.28        96.72 o                         
   3   4  -1        742.45        868.81        31.24 o                         
   4   4  -1       3563.44       3447.74        99.72 o                         
   5   4  -1         63.95         43.39        14.72 o                         
   6   4  -1       3939.71       3695.01       186.88 o                         
   7   4  -1        242.50        192.62        47.46 o                         
   8   4  -1       1291.93       1098.67       172.90 o                         
   9   4  -1        979.56       1021.21       128.37 o                         
  10   4  -1        102.10         45.38        75.56 o                         
  11   4  -1       1153.72       1266.07       234.08 o                         
  12   4  -1       1485.39       1397.17       165.78 o                         
 -11   5  -1        143.02        125.85        40.01 o                         
 -10   5  -1        217.15        251.29        56.44 o                         
  -9   5  -1        146.97        190.68        49.63 o                         
  -8   5  -1        865.26        826.19        65.47 o                         
  -7   5  -1        690.50        528.57        63.56 o                         
  -6   5  -1        984.16       1096.43       130.73 o                         
  -5   5  -1        173.82        186.15        25.25 o                         
  -4   5  -1       2741.77       2907.75       111.39 o                         
  -3   5  -1       1092.32       1273.11        59.52 o                         
  -2   5  -1        743.96        776.23        59.43 o                         
  -1   5  -1        235.74        241.38        20.90 o                         
   0   5  -1        105.70        113.93        14.30 o                         
   1   5  -1          5.02          9.86         3.30 o                         
   2   5  -1        425.14        328.18        22.11 o                         
   3   5  -1       1309.73       1340.88        58.20 o                         
   4   5  -1       2397.42       2633.55       205.91 o                         
   5   5  -1        181.06        194.89        25.50 o                         
   6   5  -1        749.22        631.51        84.81 o                         
   7   5  -1        472.87        343.03        59.67 o                         
   8   5  -1        669.30        609.55       194.87 o                         
   9   5  -1         50.79         10.57        30.02 o                         
  10   5  -1        108.91        110.17        46.89 o                         
  11   5  -1        170.08         99.80        72.96 o                         
 -10   6  -1       1538.01       1660.41       138.66 o                         
  -9   6  -1        594.55        531.32        74.95 o                         
  -8   6  -1       3452.54       3655.87       194.89 o                         
  -7   6  -1        869.58        894.26        89.21 o                         
  -6   6  -1       1795.11       1917.08        79.59 o                         
  -5   6  -1          9.08         14.65         4.76 o                         
  -4   6  -1        100.77        106.36        16.38 o                         
  -3   6  -1       1152.88       1133.10        52.10 o                         
  -2   6  -1        175.24        190.28        20.22 o                         
  -1   6  -1       1548.22       1669.84        66.39 o                         
   0   6  -1       5605.08       5525.88       145.11 o                         
   1   6  -1       1330.52       1201.68        45.23 o                         
   2   6  -1       3536.11       3753.04        80.05 o                         
   3   6  -1         36.38         40.96         8.81 o                         
   4   6  -1       5138.33       5061.79       110.53 o                         
   5   6  -1       3018.97       2845.51       127.00 o                         
   6   6  -1         13.25          5.36         7.91 o                         
   7   6  -1        422.58        375.87        83.55 o                         
   8   6  -1        751.98        844.91        93.32 o                         
   9   6  -1        383.89        285.45        55.26 o                         
  10   6  -1       2353.87       2209.44       193.83 o                         
  -9   7  -1         19.51         34.13        27.36 o                         
  -8   7  -1          3.36         20.09        24.26 o                         
  -7   7  -1        117.22        114.81        36.75 o                         
  -6   7  -1        101.29         95.64        33.53 o                         
  -5   7  -1        595.55        602.66        79.57 o                         
  -4   7  -1        217.65        205.89        28.23 o                         
  -3   7  -1        154.53        151.07        23.16 o                         
  -2   7  -1        313.30        265.40        50.95 o                         
  -1   7  -1        383.04        366.98        38.26 o                         
   0   7  -1        113.87        127.54        20.38 o                         
   1   7  -1         12.81          7.47         8.04 o                         
   2   7  -1        137.82         82.24        12.17 o                         
   3   7  -1          6.80         -1.23         2.81 o                         
   4   7  -1        133.46        118.10        34.46 o                         
   5   7  -1        612.27        564.67        96.91 o                         
   6   7  -1         67.96         16.50        12.51 o                         
   7   7  -1        243.93        185.76        65.45 o                         
   8   7  -1         14.99         29.29        11.19 o                         
   9   7  -1        112.00        107.58        44.44 o                         
  -7   8  -1        175.14        123.10        35.12 o                         
  -6   8  -1        484.28        612.90        79.95 o                         
  -5   8  -1         12.66          9.79        19.84 o                         
  -4   8  -1        408.64        535.93        67.61 o                         
  -3   8  -1         31.43         20.19        23.25 o                         
  -2   8  -1        314.07        356.76        49.02 o                         
  -1   8  -1        302.33        365.52        47.13 o                         
   0   8  -1         10.74        -11.33        43.03 o                         
   1   8  -1        134.14        159.24        27.19 o                         
   2   8  -1        914.67        892.12        58.73 o                         
   3   8  -1        711.85        915.47        80.79 o                         
   4   8  -1         97.62         70.13        24.74 o                         
   5   8  -1         35.16         33.96        19.98 o                         
   6   8  -1         17.27         14.01        23.47 o                         
   7   8  -1         29.23         64.87        51.67 o                         
  -4   9  -1        358.80        415.58        89.21 o                         
  -3   9  -1        432.96        456.26        86.47 o                         
  -2   9  -1        290.54        460.52        86.31 o                         
  -1   9  -1        278.33        319.61        69.76 o                         
   0   9  -1         90.06         74.14        72.10 o                         
   1   9  -1        181.73        124.01       123.14 o                         
   2   9  -1         87.07         37.38        60.23 o                         
   3   9  -1        269.84        233.99        98.35 o                         
   4   9  -1        349.77        261.28       116.54 o                         
 -12   0   0       2936.93       3012.26       188.23 o                         
 -10   0   0       6265.54       6422.10       315.05 o                         
  -8   0   0       9641.37      10134.29       385.74 o                         
  -6   0   0      19457.57      20984.12      1245.83 o                         
  -4   0   0        587.64        738.77        50.68 o                         
  -2   0   0      39370.14      39934.74      2655.00 o                         
   2   0   0      39377.58      41805.80      2822.95 o                         
   4   0   0        589.27        750.65        54.66 o                         
   6   0   0      19462.58      20817.09       663.03 o                         
   8   0   0       9646.61       9698.24       532.21 o                         
  10   0   0       6269.05       6024.26       441.33 o                         
  12   0   0       2944.47       2720.64       306.77 o                         
 -13   1   0        262.48        325.26        57.78 o                         
 -12   1   0         32.64         38.25        11.61 o                         
 -11   1   0        108.85         87.69        18.65 o                         
 -10   1   0        365.48        328.59        28.72 o                         
  -9   1   0        225.75        186.49        25.93 o                         
  -8   1   0        701.98        614.80        72.93 o                         
  -7   1   0       1106.89       1055.85       100.78 o                         
  -6   1   0       2485.73       2423.95        91.94 o                         
  -5   1   0       2786.43       2966.69       147.38 o                         
  -4   1   0       2681.99       2583.65        91.18 o                         
  -3   1   0       4416.18       3966.89       164.46 o                         
  -2   1   0       3042.43       2601.18        63.84 o                         
  -1   1   0        175.76        106.28         8.26 o                         
   1   1   0        178.11        126.93        11.76 o                         
   2   1   0       3021.46       2426.07       166.03 o                         
   3   1   0       4445.87       4362.26       173.42 o                         
   4   1   0       2692.03       2713.94        87.81 o                         
   5   1   0       2775.81       3118.91       141.63 o                         
   6   1   0       2487.62       2652.21       119.64 o                         
   7   1   0       1108.46       1185.99        67.66 o                         
   8   1   0        707.74        631.28        92.39 o                         
   9   1   0        221.71        281.37        66.68 o                         
  10   1   0        365.06        371.52        75.28 o                         
  11   1   0        109.87         81.00        43.38 o                         
  12   1   0         30.93         23.07        26.38 o                         
  13   1   0        270.66        269.98        76.14 o                         
 -13   2   0        823.36        762.85        80.36 o                         
 -12   2   0        462.93        456.00        51.03 o                         
 -11   2   0        161.20        215.90        31.02 o                         
 -10   2   0        152.38        152.48        16.56 o                         
  -9   2   0         59.05         74.21        10.38 o                         
  -8   2   0        124.65        109.74        12.02 o                         
  -7   2   0        780.53        827.10        45.92 o                         
  -6   2   0        115.01         84.63        12.36 o                         
  -5   2   0        599.69        742.48        41.69 o                         
  -4   2   0        367.96        375.71        24.55 o                         
  -3   2   0       1546.81       1489.94        41.67 o                         
  -2   2   0       6908.98       6801.84       127.85 o                         
  -1   2   0       6900.45       6874.23       104.73 o                         
   0   2   0         20.52         11.83         2.09 o                         
   1   2   0       6911.77       7042.67       138.69 o                         
   2   2   0       6917.32       6592.59       112.80 o                         
   3   2   0       1551.36       1495.50        71.20 o                         
   4   2   0        367.87        370.71        29.37 o                         
   5   2   0        599.78        681.70        42.70 o                         
   6   2   0        115.40         99.26        16.83 o                         
   7   2   0        782.29        810.91        65.68 o                         
   8   2   0        123.28        114.31        71.14 o                         
   9   2   0         50.35         97.25        77.51 o                         
  10   2   0        153.37        123.93        41.99 o                         
  11   2   0        160.31        212.36        55.96 o                         
  12   2   0        461.58        465.49        88.45 o                         
  13   2   0        824.59        746.92       118.61 o                         
 -12   3   0        202.65        195.22        39.94 o                         
 -11   3   0         27.83         17.64        27.98 o                         
 -10   3   0        311.27        351.37        54.31 o                         
  -9   3   0        243.40        216.78        22.85 o                         
  -8   3   0        103.65         94.70        10.08 o                         
  -7   3   0         75.63         69.64        14.42 o                         
  -6   3   0        606.11        562.43        40.52 o                         
  -5   3   0        858.15        886.44        39.12 o                         
  -4   3   0        161.36        164.40        14.82 o                         
  -3   3   0        377.53        334.22        20.12 o                         
  -2   3   0        877.92        687.27        31.65 o                         
  -1   3   0         73.79         64.47         8.53 o                         
   0   3   0         27.77         26.07         4.33 o                         
   1   3   0         71.05         55.35         7.06 o                         
   2   3   0        879.52        674.70        48.79 o                         
   3   3   0        387.70        385.23        30.95 o                         
   4   3   0        165.92        174.72        18.71 o                         
   5   3   0        845.77        931.11        71.53 o                         
   6   3   0        600.55        632.49        48.74 o                         
   7   3   0         70.62         81.08        19.49 o                         
   8   3   0        108.13         50.51        28.38 o                         
   9   3   0        242.38        148.02        78.33 o                         
  10   3   0        309.92        405.51       103.08 o                         
  11   3   0         29.05         48.65        34.93 o                         
  12   3   0        203.18        109.74        51.47 o                         
 -12   4   0        245.28        249.91        51.79 o                         
 -11   4   0        651.06        743.01        78.36 o                         
 -10   4   0       4434.75       4370.68       185.56 o                         
  -9   4   0          7.91         -6.92        14.00 o                         
  -8   4   0       4727.34       4501.08       126.17 o                         
  -7   4   0        217.63        192.71        19.88 o                         
  -6   4   0        390.80        408.64        27.77 o                         
  -5   4   0       5514.27       5620.77       140.17 o                         
  -4   4   0       2095.69       2030.63        69.74 o                         
  -3   4   0        781.21        818.31        28.97 o                         
  -2   4   0       1804.67       1700.18        56.57 o                         
  -1   4   0       1233.02       1203.90        44.73 o                         
   0   4   0       4705.95       4526.30        85.66 o                         
   1   4   0       1239.82       1181.83        38.14 o                         
   2   4   0       1802.74       1650.33        41.20 o                         
   3   4   0        775.96        910.73        67.85 o                         
   4   4   0       2094.18       1995.58        70.95 o                         
   5   4   0       5512.60       4987.15       258.31 o                         
   6   4   0        394.72        410.54        78.39 o                         
   7   4   0        219.79        209.70        33.36 o                         
   8   4   0       4726.84       4391.70       322.42 o                         
   9   4   0          8.76        -14.08        14.08 o                         
  10   4   0       4436.14       4372.74       480.81 o                         
  11   4   0        655.18        635.30       105.25 o                         
  12   4   0        238.05        312.96       107.99 o                         
 -11   5   0        280.29        220.19        52.04 o                         
 -10   5   0        165.43         91.33        42.82 o                         
  -9   5   0        130.71        210.00        58.30 o                         
  -8   5   0        390.33        358.48        43.38 o                         
  -7   5   0       1678.01       1517.44       104.92 o                         
  -6   5   0        269.34        240.89        18.54 o                         
  -5   5   0        354.14        418.78        37.62 o                         
  -4   5   0        906.53       1099.45        81.51 o                         
  -3   5   0       2026.47       2249.49       132.03 o                         
  -2   5   0        410.22        441.54        37.06 o                         
  -1   5   0        114.04        106.96        15.39 o                         
   0   5   0         71.31         91.68        12.65 o                         
   1   5   0        115.26        117.99        12.91 o                         
   2   5   0        408.80        358.70        22.31 o                         
   3   5   0       2023.16       2122.15        71.03 o                         
   4   5   0        904.10       1096.56       121.76 o                         
   5   5   0        359.85        373.91        35.10 o                         
   6   5   0        272.55        272.70        39.06 o                         
   7   5   0       1679.67       1618.13       139.52 o                         
   8   5   0        388.19        249.40       214.43 o                         
   9   5   0        132.14        109.07        39.72 o                         
  10   5   0        164.41        157.02        60.95 o                         
  11   5   0        280.04        162.30        81.33 o                         
 -10   6   0        107.22         95.96        30.70 o                         
  -9   6   0       2912.81       2903.31       179.21 o                         
  -8   6   0       1332.28       1254.05       136.54 o                         
  -7   6   0       1521.57       1744.08       103.72 o                         
  -6   6   0        278.77        260.95        31.06 o                         
  -5   6   0       1297.89       1296.14        67.38 o                         
  -4   6   0       2479.18       2573.10        94.95 o                         
  -3   6   0       2224.32       2207.05        96.54 o                         
  -2   6   0        149.66        185.78        22.82 o                         
  -1   6   0       2272.54       2421.95        78.00 o                         
   0   6   0        121.77        143.85        18.45 o                         
   1   6   0       2284.42       2415.98       115.77 o                         
   2   6   0        146.03        157.28        13.89 o                         
   3   6   0       2226.09       2287.28        76.13 o                         
   4   6   0       2471.60       2408.44        51.62 o                         
   5   6   0       1301.04       1180.80        72.08 o                         
   6   6   0        281.79        264.56        37.81 o                         
   7   6   0       1518.11       1518.35       193.98 o                         
   8   6   0       1326.35       1332.24       116.49 o                         
   9   6   0       2909.41       3200.16       224.90 o                         
  10   6   0        107.06        153.92        60.91 o                         
  -9   7   0         37.25         78.82        34.84 o                         
  -8   7   0         52.40         59.38        25.75 o                         
  -7   7   0          3.48        -10.52        10.52 o                         
  -6   7   0        493.96        514.96        51.25 o                         
  -5   7   0        245.75        278.81        36.50 o                         
  -4   7   0        305.82        314.76        46.48 o                         
  -3   7   0         80.59         75.67        20.92 o                         
  -2   7   0        172.38        117.02        20.61 o                         
  -1   7   0         28.46         26.40        10.39 o                         
   0   7   0         22.30         11.35         9.82 o                         
   1   7   0         26.80         16.93         5.76 o                         
   2   7   0        178.99        120.54        22.11 o                         
   3   7   0         77.17         72.69        15.96 o                         
   4   7   0        302.83        293.32        48.02 o                         
   5   7   0        251.50        183.49        38.55 o                         
   6   7   0        491.49        363.20        67.07 o                         
   7   7   0          3.60        -24.38        25.93 o                         
   8   7   0         49.06         46.94        44.31 o                         
   9   7   0         38.02         14.10        34.93 o                         
  -7   8   0        335.79        288.34        57.18 o                         
  -6   8   0        428.86        332.54        75.34 o                         
  -5   8   0       2486.81       2590.39       160.10 o                         
  -4   8   0       1117.59        965.63        89.98 o                         
  -3   8   0        875.36        982.19        87.17 o                         
  -2   8   0       2347.78       2677.84       139.56 o                         
  -1   8   0        457.90        506.75        64.40 o                         
   0   8   0         71.21         59.17        18.97 o                         
   1   8   0        463.68        476.34        76.14 o                         
   2   8   0       2346.70       2402.96       100.07 o                         
   3   8   0        879.75       1000.55        83.31 o                         
   4   8   0       1110.69        863.68        81.77 o                         
   5   8   0       2486.59       2578.75       247.23 o                         
   6   8   0        426.52        308.23        85.24 o                         
   7   8   0        332.47        335.97        93.61 o                         
  -4   9   0         63.75         82.57        40.68 o                         
  -3   9   0        249.31        236.84        68.46 o                         
  -2   9   0        731.16       1000.68       126.90 o                         
  -1   9   0        111.71        192.94        57.97 o                         
   0   9   0        214.40        164.20        46.92 o                         
   1   9   0        110.00         75.81        40.16 o                         
   2   9   0        736.89        690.94       118.24 o                         
   3   9   0        242.58        350.44       131.19 o                         
   4   9   0         61.26         14.19        19.65 o                         
 -13   0   1         89.74        122.44        36.43 o                         
 -11   0   1       1783.90       1731.09       159.03 o                         
  -9   0   1       1084.55        883.74       100.53 o                         
  -7   0   1       7458.23       6882.98       287.30 o                         
  -5   0   1        789.50       1016.04        83.02 o                         
  -3   0   1       5055.79       4698.35       309.77 o                         
   3   0   1      17267.87      17229.97       564.87 o                         
   5   0   1       1195.90       1172.28        75.66 o                         
   7   0   1       5468.93       5171.39       205.57 o                         
   9   0   1       1058.18        971.99       154.84 o                         
  11   0   1       6996.21       6731.69       477.17 o                         
  13   0   1       1068.07       1101.18       188.32 o                         
 -13   1   1        297.45        318.65        59.12 o                         
 -12   1   1         24.14         13.51        18.08 o                         
 -11   1   1        165.65        131.14        25.63 o                         
 -10   1   1         85.63         56.48        18.81 o                         
  -9   1   1        285.05        294.80        33.06 o                         
  -8   1   1       1370.72       1538.36        95.41 o                         
  -7   1   1       1067.76       1085.67        52.91 o                         
  -6   1   1       2800.19       3249.27       135.88 o                         
  -5   1   1       1930.05       2032.64        77.93 o                         
  -4   1   1       2619.56       2539.32       127.18 o                         
  -3   1   1       4063.55       3867.54        79.41 o                         
  -2   1   1       3130.04       2888.43        61.60 o                         
  -1   1   1        111.75         91.78         7.49 o                         
   0   1   1          8.05          9.46         5.82 o                         
   1   1   1        118.22         63.32         6.99 o                         
   2   1   1       3004.69       2334.85        66.88 o                         
   3   1   1       3442.80       3155.58       136.73 o                         
   4   1   1       2396.15       2309.41        80.01 o                         
   5   1   1       2054.65       2276.21       104.25 o                         
   6   1   1       1421.75       1505.00        78.93 o                         
   7   1   1        566.50        517.14        43.93 o                         
   8   1   1        401.65        381.37        73.62 o                         
   9   1   1        231.24        185.10        49.79 o                         
  10   1   1        132.48         57.61        28.87 o                         
  11   1   1        102.88         71.83        38.79 o                         
  12   1   1         19.01         52.31        29.80 o                         
  13   1   1        226.31        211.38        61.13 o                         
 -13   2   1        687.30        875.87        89.78 o                         
 -12   2   1       2847.55       2930.73       159.34 o                         
 -11   2   1         18.38         64.54        18.10 o                         
 -10   2   1       1374.28       1289.08        54.01 o                         
  -9   2   1        295.50        265.69        23.59 o                         
  -8   2   1       3202.60       3242.87       112.72 o                         
  -7   2   1       2346.41       2427.85        82.30 o                         
  -6   2   1          9.90         19.54         8.80 o                         
  -5   2   1        144.78        151.29        12.99 o                         
  -4   2   1        181.50        189.98        11.70 o                         
  -3   2   1       7488.47       8255.04       143.38 o                         
  -2   2   1      55587.49      56331.99       856.77 o                         
  -1   2   1      88843.70      88975.24      1333.87 o                         
   0   2   1       4501.16       4460.86        61.93 o                         
   1   2   1       1143.12       1257.96        33.96 o                         
   2   2   1       3060.89       2926.17        62.58 o                         
   3   2   1       2543.21       2904.45        82.67 o                         
   4   2   1       3829.23       3813.68       103.49 o                         
   5   2   1       5607.92       5753.76       273.47 o                         
   6   2   1        376.53        403.54        34.42 o                         
   7   2   1        405.64        430.08        38.27 o                         
   8   2   1        336.16        300.60        58.53 o                         
   9   2   1         33.12          8.57        16.05 o                         
  10   2   1        590.03        618.64        92.59 o                         
  11   2   1         43.39         24.80        22.20 o                         
  12   2   1         14.23         23.95        26.26 o                         
  13   2   1          3.63          6.96        23.97 o                         
 -12   3   1         15.44          0.52        24.73 o                         
 -11   3   1        202.49        204.28        43.27 o                         
 -10   3   1        423.02        426.48        41.11 o                         
  -9   3   1        431.39        356.69        28.88 o                         
  -8   3   1        208.11        188.42        14.01 o                         
  -7   3   1         28.73         28.31        10.07 o                         
  -6   3   1        627.12        589.53        52.80 o                         
  -5   3   1       1517.59       1621.58        58.48 o                         
  -4   3   1         60.98         87.66        12.28 o                         
  -3   3   1        286.22        280.70        22.83 o                         
  -2   3   1        394.11        336.85        19.93 o                         
  -1   3   1          4.14          2.89         4.58 o                         
   0   3   1         14.53          9.32         3.58 o                         
   1   3   1        112.39         59.66         7.78 o                         
   2   3   1        695.52        684.59        28.40 o                         
   3   3   1        272.54        278.96        22.60 o                         
   4   3   1        578.42        627.75        65.75 o                         
   5   3   1       1839.97       2164.57        91.22 o                         
   6   3   1        372.25        394.67        37.98 o                         
   7   3   1         60.89         55.53        15.56 o                         
   8   3   1         35.30         51.51        25.80 o                         
   9   3   1         26.96         39.47        26.88 o                         
  10   3   1         83.95         55.65        33.48 o                         
  11   3   1         65.50         25.00        18.74 o                         
  12   3   1        335.14        270.96        70.49 o                         
 -12   4   1       1480.06       1735.39       170.44 o                         
 -11   4   1       1163.24       1240.32       100.63 o                         
 -10   4   1         99.82        133.16        30.06 o                         
  -9   4   1        981.49       1001.39       152.12 o                         
  -8   4   1       1285.88       1277.12        58.56 o                         
  -7   4   1        244.27        221.38        22.36 o                         
  -6   4   1       3941.49       4059.93        98.36 o                         
  -5   4   1         66.35         50.09         8.96 o                         
  -4   4   1       3559.31       3711.08        83.51 o                         
  -3   4   1        740.24        884.20        35.64 o                         
  -2   4   1       6683.84       6432.53       125.16 o                         
  -1   4   1         76.88         49.20         6.59 o                         
   0   4   1         70.03         70.75        10.79 o                         
   1   4   1       9855.31       9854.94       143.38 o                         
   2   4   1        201.80        196.54        14.34 o                         
   3   4   1      19205.09      20130.40       221.34 o                         
   4   4   1       2510.68       2542.05        73.10 o                         
   5   4   1        452.73        472.41        33.79 o                         
   6   4   1       4670.00       4909.04       189.90 o                         
   7   4   1       4077.12       3803.80       298.98 o                         
   8   4   1       1380.18       1365.95       234.99 o                         
   9   4   1       3799.76       3849.21       441.19 o                         
  10   4   1        651.05        540.25        90.98 o                         
  11   4   1       1482.65       1549.46       162.39 o                         
  12   4   1       1397.18       1494.19       230.17 o                         
 -11   5   1        170.95        215.06        65.61 o                         
 -10   5   1        107.62        109.12        36.21 o                         
  -9   5   1         52.44        102.99        30.65 o                         
  -8   5   1        666.74        791.01        72.86 o                         
  -7   5   1        473.03        401.54        48.38 o                         
  -6   5   1        749.85        724.46        58.27 o                         
  -5   5   1        185.19        164.69        17.20 o                         
  -4   5   1       2394.93       2726.79       188.03 o                         
  -3   5   1       1305.06       1224.27       126.44 o                         
  -2   5   1        425.04        384.56        30.23 o                         
  -1   5   1          4.54          8.83         4.41 o                         
   0   5   1        106.06         90.87        14.77 o                         
   1   5   1        232.38        225.61        17.74 o                         
   2   5   1        744.14        699.08        38.98 o                         
   3   5   1       1100.38       1113.98        49.02 o                         
   4   5   1       2744.64       2914.59       172.09 o                         
   5   5   1        170.47        208.67        40.14 o                         
   6   5   1        982.30       1001.84       121.56 o                         
   7   5   1        689.35        580.37        73.59 o                         
   8   5   1        866.11        719.91       169.44 o                         
   9   5   1        146.94        141.14        94.07 o                         
  10   5   1        217.42        216.71       103.71 o                         
  11   5   1        143.10        154.39        84.70 o                         
 -10   6   1       2353.82       2444.80       213.65 o                         
  -9   6   1        386.86        316.75        74.93 o                         
  -8   6   1        748.26        877.65       114.75 o                         
  -7   6   1        421.58        398.82        57.00 o                         
  -6   6   1         14.17          4.33         6.29 o                         
  -5   6   1       3023.66       2988.95       110.30 o                         
  -4   6   1       5131.80       5318.46       148.86 o                         
  -3   6   1         38.62         43.58        11.40 o                         
  -2   6   1       3536.08       3950.63       130.99 o                         
  -1   6   1       1340.50       1327.65        62.39 o                         
   0   6   1       5607.29       5781.33       211.10 o                         
   1   6   1       1536.31       1634.77        57.67 o                         
   2   6   1        169.92        171.90        16.89 o                         
   3   6   1       1154.24       1131.38        39.32 o                         
   4   6   1         99.66         95.17        16.57 o                         
   5   6   1          8.10         -2.42         3.61 o                         
   6   6   1       1794.34       1743.21       115.42 o                         
   7   6   1        877.87        741.47        66.19 o                         
   8   6   1       3462.05       3529.78       324.37 o                         
   9   6   1        601.25        443.06        83.59 o                         
  10   6   1       1534.89       1569.31       309.14 o                         
  -9   7   1        114.72         95.97        42.59 o                         
  -8   7   1         13.78        -10.64        10.64 o                         
  -7   7   1        246.56        217.59        39.39 o                         
  -6   7   1         68.56         62.87        26.87 o                         
  -5   7   1        618.50        716.16        65.04 o                         
  -4   7   1        129.82        183.28        41.87 o                         
  -3   7   1          6.42          8.50        10.24 o                         
  -2   7   1        140.13        101.10        28.93 o                         
  -1   7   1         12.78          7.27         7.24 o                         
   0   7   1        113.30        107.98        19.95 o                         
   1   7   1        388.32        398.07        38.25 o                         
   2   7   1        306.62        253.77        28.58 o                         
   3   7   1        161.35        164.70        21.23 o                         
   4   7   1        222.31        172.08        38.46 o                         
   5   7   1        588.94        420.29        62.45 o                         
   6   7   1        102.01         29.04        27.74 o                         
   7   7   1        117.12        176.13        60.50 o                         
   8   7   1          3.06         15.47        31.75 o                         
   9   7   1         18.86        -20.47        31.93 o                         
  -7   8   1         27.08         46.99        18.59 o                         
  -6   8   1         19.56        -10.92        18.84 o                         
  -5   8   1         36.83         21.45        12.09 o                         
  -4   8   1         98.48         61.79        23.38 o                         
  -3   8   1        713.17        757.36        87.96 o                         
  -2   8   1        909.35        982.06        80.68 o                         
  -1   8   1        144.12        140.57        23.02 o                         
   0   8   1         11.26         16.84         8.55 o                         
   1   8   1        298.28        364.77        43.22 o                         
   2   8   1        315.69        340.10        36.36 o                         
   3   8   1         27.89         22.82        18.58 o                         
   4   8   1        411.66        405.20        52.50 o                         
   5   8   1         14.27         21.38        40.39 o                         
   6   8   1        483.64        553.41       110.90 o                         
   7   8   1        176.70        168.58        71.05 o                         
  -4   9   1        345.40        323.33        82.32 o                         
  -3   9   1        266.00        181.80        60.18 o                         
  -2   9   1         91.24        107.35        53.31 o                         
  -1   9   1        181.00        239.28        62.73 o                         
   0   9   1         90.20         43.12        68.64 o                         
   1   9   1        279.77        260.33        69.86 o                         
   2   9   1        282.88        244.00       115.45 o                         
   3   9   1        437.92        415.76       125.27 o                         
   4   9   1        358.54        216.71       104.80 o                         
 -10   0   2       7619.79       7862.98       367.09 o                         
  -8   0   2       3128.26       3246.57       192.32 o                         
  -6   0   2        174.97        175.84        32.35 o                         
  -4   0   2         62.68         59.22        12.87 o                         
  -2   0   2       6677.30       6476.35       158.85 o                         
   2   0   2        213.89        165.85        14.13 o                         
   4   0   2       5972.34       5633.70       270.65 o                         
   6   0   2       2112.05       2141.88       175.17 o                         
   8   0   2       5216.31       5379.33       354.81 o                         
  10   0   2       1702.88       1765.21       216.25 o                         
  12   0   2        529.61        625.28       132.46 o                         
 -13   1   2        255.44        282.92        65.69 o                         
 -12   1   2         58.61         75.48        22.31 o                         
 -11   1   2         39.40         47.76        22.23 o                         
 -10   1   2         16.25         15.61         6.88 o                         
  -9   1   2        544.68        544.06        46.40 o                         
  -8   1   2        871.63        853.85        86.14 o                         
  -7   1   2       1194.71       1351.92       150.87 o                         
  -6   1   2       1046.56       1177.39        55.88 o                         
  -5   1   2       1515.24       1567.68        83.45 o                         
  -4   1   2       1438.12       1332.51        72.15 o                         
  -3   1   2       3623.10       3594.64       105.05 o                         
  -2   1   2       1811.26       1719.77        50.79 o                         
  -1   1   2         16.40          2.82         2.61 o                         
   0   1   2         88.22         59.91         4.48 o                         
   1   1   2         55.83         32.43         4.22 o                         
   2   1   2       3029.68       2093.85        95.39 o                         
   3   1   2       2189.53       1951.07        60.40 o                         
   4   1   2       1097.99       1095.97        62.10 o                         
   5   1   2       1438.57       1441.12        61.30 o                         
   6   1   2        521.54        572.10        36.79 o                         
   7   1   2        348.16        374.91        37.66 o                         
   8   1   2        210.36        183.35        47.75 o                         
   9   1   2         52.18         75.52        26.31 o                         
  10   1   2        200.07        196.70        54.03 o                         
  11   1   2        230.31        157.40        49.53 o                         
  12   1   2        149.54        170.12        53.56 o                         
  13   1   2        212.94        334.12        78.02 o                         
 -13   2   2       1329.29       1331.31       137.28 o                         
 -12   2   2         37.26         31.31        28.02 o                         
 -11   2   2       1171.15       1156.92        83.39 o                         
 -10   2   2       1325.50       1274.68        67.03 o                         
  -9   2   2       2641.35       2671.81        87.36 o                         
  -8   2   2       2674.29       2726.79        98.12 o                         
  -7   2   2       1814.03       1869.14        65.47 o                         
  -6   2   2         73.43         76.82        11.18 o                         
  -5   2   2         65.44         93.41        11.55 o                         
  -4   2   2       2572.71       2825.04        59.57 o                         
  -3   2   2      11843.47      11083.54       169.89 o                         
  -2   2   2      11064.93      11205.03       149.01 o                         
  -1   2   2       3653.48       3442.48        60.79 o                         
   0   2   2        167.50        144.44        11.07 o                         
   1   2   2      27572.49      28152.85       588.07 o                         
   2   2   2       3928.78       4122.05        81.48 o                         
   3   2   2        180.56        263.83        16.96 o                         
   4   2   2       5324.48       5274.27       151.25 o                         
   5   2   2      10109.03       9896.02       231.23 o                         
   6   2   2        604.42        711.85        45.18 o                         
   7   2   2       2264.85       2041.21        85.62 o                         
   8   2   2       2476.99       2536.52       170.04 o                         
   9   2   2       3730.08       3461.31       213.50 o                         
  10   2   2       1941.97       1710.57       151.18 o                         
  11   2   2         95.43         49.61        39.39 o                         
  12   2   2          2.99         15.92        20.13 o                         
  13   2   2        128.31         17.28        39.44 o                         
 -12   3   2         40.93         29.83        17.81 o                         
 -11   3   2         83.65        128.20        45.37 o                         
 -10   3   2        583.95        500.78        56.99 o                         
  -9   3   2        251.93        208.88        19.05 o                         
  -8   3   2        343.15        356.85        25.49 o                         
  -7   3   2         68.35         61.92        21.32 o                         
  -6   3   2       1611.33       1936.48       103.70 o                         
  -5   3   2       1197.13       1144.68        76.74 o                         
  -4   3   2         48.74         58.83         7.54 o                         
  -3   3   2        822.78        814.70        39.54 o                         
  -2   3   2        480.61        445.46        26.81 o                         
  -1   3   2         95.11         78.98        11.53 o                         
   0   3   2        159.32        148.29        12.84 o                         
   1   3   2        125.66         92.30         8.87 o                         
   2   3   2       2820.94       2836.45       122.53 o                         
   3   3   2        585.03        598.94        47.79 o                         
   4   3   2       1209.45       1193.90       135.89 o                         
   5   3   2       1641.83       1987.56       104.58 o                         
   6   3   2        683.06        733.42        51.11 o                         
   7   3   2          8.79         30.53        11.48 o                         
   8   3   2          4.34         20.91        17.24 o                         
   9   3   2         28.25          9.37        16.65 o                         
  10   3   2         34.02         55.25        27.40 o                         
  11   3   2        100.33         76.37        29.28 o                         
  12   3   2        794.70        850.43       139.33 o                         
 -12   4   2        830.17        904.11       120.54 o                         
 -11   4   2        321.56        313.96        69.75 o                         
 -10   4   2       1016.52       1356.45       137.36 o                         
  -9   4   2       1555.04       1259.03       100.46 o                         
  -8   4   2       1330.44       1387.54        83.12 o                         
  -7   4   2        132.15        109.25        16.62 o                         
  -6   4   2        309.58        332.05        26.98 o                         
  -5   4   2       3636.15       3669.51       119.52 o                         
  -4   4   2       6624.71       7303.09       133.76 o                         
  -3   4   2       1607.69       1706.23        52.82 o                         
  -2   4   2      18710.53      19011.43       250.72 o                         
  -1   4   2        357.21        369.06        22.47 o                         
   0   4   2       7778.84       7155.23       119.30 o                         
   1   4   2        690.11        747.58        30.53 o                         
   2   4   2         30.84         15.30         6.30 o                         
   3   4   2        758.70        804.54        23.03 o                         
   4   4   2        290.82        339.89        24.17 o                         
   5   4   2       1253.14       1119.22        48.72 o                         
   6   4   2        597.95        518.62        56.90 o                         
   7   4   2        855.41        828.21        68.15 o                         
   8   4   2       2451.44       2547.04       180.37 o                         
   9   4   2       1143.05       1125.38       170.90 o                         
  10   4   2       2134.04       2114.28       205.38 o                         
  11   4   2         44.31         90.11        60.64 o                         
  12   4   2        617.26        564.42       142.56 o                         
 -11   5   2        166.82        146.19        56.99 o                         
 -10   5   2         81.80         90.44        51.13 o                         
  -9   5   2         54.48          3.18        24.35 o                         
  -8   5   2        375.88        327.57        56.76 o                         
  -7   5   2       1838.07       1791.80       198.85 o                         
  -6   5   2        266.39        238.96        26.61 o                         
  -5   5   2        400.88        358.75        32.66 o                         
  -4   5   2        731.81        659.34        52.91 o                         
  -3   5   2       2276.12       2210.26       175.53 o                         
  -2   5   2         69.18         52.98         9.14 o                         
  -1   5   2         24.72         12.63        10.41 o                         
   0   5   2        205.90        193.78        21.71 o                         
   1   5   2        561.15        550.27        32.26 o                         
   2   5   2        390.95        401.88        25.80 o                         
   3   5   2       2559.46       2491.91       145.54 o                         
   4   5   2        998.31        940.02        84.92 o                         
   5   5   2        464.37        476.22        63.11 o                         
   6   5   2        448.34        428.57        71.72 o                         
   7   5   2        982.44        919.24        91.74 o                         
   8   5   2        198.19        169.71        51.43 o                         
   9   5   2         51.36         18.82        15.89 o                         
  10   5   2        234.77        279.66        99.71 o                         
  11   5   2        171.45        151.93        73.78 o                         
 -10   6   2        173.65        157.92        56.44 o                         
  -9   6   2        546.21        553.10        92.02 o                         
  -8   6   2        409.67        527.34        66.19 o                         
  -7   6   2       2120.40       2152.08       117.66 o                         
  -6   6   2        233.64        207.05        27.86 o                         
  -5   6   2          9.88          8.57         4.18 o                         
  -4   6   2       1651.59       1744.19        80.57 o                         
  -3   6   2         33.24         11.62         8.54 o                         
  -2   6   2        227.64        236.62        30.01 o                         
  -1   6   2       3909.38       3976.09       118.02 o                         
   0   6   2        705.30        724.08        43.76 o                         
   1   6   2       3632.00       3651.98        93.45 o                         
   2   6   2       4343.82       4309.11       145.09 o                         
   3   6   2       1265.74       1300.03        46.68 o                         
   4   6   2         55.48         36.17        16.27 o                         
   5   6   2         72.20         60.45        15.91 o                         
   6   6   2        380.63        364.75        51.14 o                         
   7   6   2       2224.60       2034.40       244.24 o                         
   8   6   2        132.67        101.53        38.04 o                         
   9   6   2       1064.94       1433.21       161.62 o                         
  10   6   2       1062.21       1130.25       136.12 o                         
  -9   7   2         56.17         40.63        39.48 o                         
  -8   7   2        188.43        200.38        42.74 o                         
  -7   7   2         73.48        111.33        32.62 o                         
  -6   7   2        727.71        714.79        70.10 o                         
  -5   7   2        371.30        436.20        52.32 o                         
  -4   7   2        248.05        230.14        36.54 o                         
  -3   7   2         18.23         13.78         9.96 o                         
  -2   7   2         21.44         13.83        17.93 o                         
  -1   7   2        140.51        140.16        25.73 o                         
   0   7   2        307.59        284.66        31.79 o                         
   1   7   2        152.77        151.29        18.60 o                         
   2   7   2        571.11        482.02        34.44 o                         
   3   7   2        231.99        211.48        23.67 o                         
   4   7   2        417.14        452.19        61.22 o                         
   5   7   2        187.55        128.32        43.88 o                         
   6   7   2        579.06        535.97       125.46 o                         
   7   7   2        386.10        398.57       113.27 o                         
   8   7   2         19.37         60.86        60.86 o                         
   9   7   2          4.23          2.73        38.21 o                         
  -7   8   2        161.40        147.38        43.98 o                         
  -6   8   2       2003.46       2022.00       146.70 o                         
  -5   8   2         90.53         51.27        19.91 o                         
  -4   8   2       2463.31       2775.44       157.67 o                         
  -3   8   2        100.23        120.78        29.90 o                         
  -2   8   2       3875.99       4315.12       158.05 o                         
  -1   8   2       1644.62       1527.04        91.80 o                         
   0   8   2        342.07        323.49        41.44 o                         
   1   8   2        266.42        295.71        39.50 o                         
   2   8   2        291.37        372.03        49.43 o                         
   3   8   2        122.28        122.64        29.83 o                         
   4   8   2        444.48        477.53        71.32 o                         
   5   8   2         85.68         80.89        31.71 o                         
   6   8   2       1560.01       1528.31       184.59 o                         
   7   8   2         28.50         30.02        26.84 o                         
  -4   9   2        197.95        200.36        65.65 o                         
  -3   9   2         95.82        113.98        46.43 o                         
  -2   9   2        135.61        197.03        60.30 o                         
  -1   9   2          3.38          5.04        25.79 o                         
   0   9   2         56.72        104.80        80.51 o                         
   1   9   2        222.23        242.37        66.21 o                         
   2   9   2        689.73        678.50       171.40 o                         
   3   9   2        369.31         83.61        69.51 o                         
   4   9   2         51.56         36.12        44.21 o                         
 -13   0   3        407.48        418.85       112.99 o                         
 -11   0   3       9221.34       8878.54       429.23 o                         
  -9   0   3        339.70        348.56        44.79 o                         
  -7   0   3       1225.93       1370.27        97.23 o                         
  -5   0   3        704.00        667.33        53.37 o                         
  -3   0   3       4487.21       4634.34       246.23 o                         
  -1   0   3      34309.98      33559.62      1670.80 o                         
   1   0   3      39202.53      38781.31       833.22 o                         
   3   0   3       2257.81       2100.86        71.03 o                         
   5   0   3        859.54       1058.69       112.54 o                         
   7   0   3      16784.64      17183.86       450.56 o                         
   9   0   3        840.94        799.23       127.82 o                         
  11   0   3       2494.02       2536.51       263.65 o                         
  13   0   3         13.47         38.12        41.49 o                         
 -13   1   3         11.83         -1.91        10.19 o                         
 -12   1   3         33.61         18.20        20.56 o                         
 -11   1   3         98.36        119.26        27.69 o                         
 -10   1   3          5.53          3.24         5.48 o                         
  -9   1   3        193.94        176.14        27.24 o                         
  -8   1   3        746.65        786.12        75.48 o                         
  -7   1   3        500.62        590.14        66.86 o                         
  -6   1   3        724.52        844.97        62.14 o                         
  -5   1   3        887.39        915.48        44.18 o                         
  -4   1   3       1033.76        952.73        42.16 o                         
  -3   1   3       1414.87       1348.73        51.92 o                         
  -2   1   3        339.57        326.66        16.87 o                         
  -1   1   3        513.70        451.00        17.90 o                         
   0   1   3        877.23        622.28        18.67 o                         
   1   1   3        135.35        120.67         7.38 o                         
   2   1   3       2254.92       1701.36        62.87 o                         
   3   1   3       1493.91       1257.09        44.91 o                         
   4   1   3       1098.48       1169.30        49.01 o                         
   5   1   3       1218.49       1160.89        53.94 o                         
   6   1   3        384.51        386.61        33.14 o                         
   7   1   3        370.90        377.40        44.56 o                         
   8   1   3         64.88         81.70        30.72 o                         
   9   1   3        117.25        107.77        39.23 o                         
  10   1   3        545.63        451.04        79.61 o                         
  11   1   3        220.87        136.48        49.55 o                         
  12   1   3        263.89        279.69        72.24 o                         
  13   1   3        292.92        259.09        66.16 o                         
 -13   2   3          3.23          9.15        45.49 o                         
 -12   2   3       2632.39       2874.38       218.57 o                         
 -11   2   3        417.00        425.78        54.88 o                         
 -10   2   3        521.91        603.83        42.22 o                         
  -9   2   3        825.75        680.65        52.34 o                         
  -8   2   3        348.71        388.10        32.87 o                         
  -7   2   3        955.67        889.33        45.39 o                         
  -6   2   3        881.56        946.10        39.11 o                         
  -5   2   3        910.67       1016.58        37.57 o                         
  -4   2   3       8953.59       9046.56       170.30 o                         
  -3   2   3       2215.65       2277.03        52.17 o                         
  -2   2   3       2602.63       2083.98        48.29 o                         
  -1   2   3        140.34        137.17        10.30 o                         
   0   2   3        122.58         93.29         7.68 o                         
   1   2   3        624.13        598.42        19.72 o                         
   2   2   3       2605.08       2680.91        58.80 o                         
   3   2   3        509.32        473.26        22.20 o                         
   4   2   3        510.19        454.40        30.20 o                         
   5   2   3       3906.97       4523.96       119.69 o                         
   6   2   3       6276.54       5907.62       148.13 o                         
   7   2   3        630.10        668.69        46.50 o                         
   8   2   3       7199.30       7154.80       220.44 o                         
   9   2   3         61.89         20.93        17.49 o                         
  10   2   3       1301.44       1401.07       133.73 o                         
  11   2   3         15.98         21.28        54.40 o                         
  12   2   3         10.82         36.18        28.31 o                         
  13   2   3        248.94        220.48        57.60 o                         
 -12   3   3         37.40         32.11        11.68 o                         
 -11   3   3        195.06        175.18        57.97 o                         
 -10   3   3        289.67        328.94        43.91 o                         
  -9   3   3        959.50       1039.01       108.75 o                         
  -8   3   3        243.19        230.44        22.49 o                         
  -7   3   3        344.62        340.32        38.43 o                         
  -6   3   3       1220.52       1413.82        78.29 o                         
  -5   3   3       2828.36       3135.18        72.33 o                         
  -4   3   3          2.27          7.65         4.45 o                         
  -3   3   3        658.01        683.21        31.42 o                         
  -2   3   3        195.53        174.76        15.23 o                         
  -1   3   3        224.60        224.03        19.66 o                         
   0   3   3        398.28        404.74        25.82 o                         
   1   3   3       1367.13       1222.22        38.49 o                         
   2   3   3       2319.12       2334.06        98.08 o                         
   3   3   3       2334.45       2316.55       155.55 o                         
   4   3   3        725.77        757.68        56.34 o                         
   5   3   3       2783.73       3148.93       231.54 o                         
   6   3   3        635.73        679.91        55.86 o                         
   7   3   3         21.95         10.13         5.16 o                         
   8   3   3         68.39        111.69        37.91 o                         
   9   3   3         17.03         35.73        19.10 o                         
  10   3   3        139.87        117.41        40.71 o                         
  11   3   3        197.40        180.77        48.51 o                         
  12   3   3        550.40        461.63       128.00 o                         
 -12   4   3        236.67        211.26        63.91 o                         
 -11   4   3        734.41        799.63       111.20 o                         
 -10   4   3        277.18        391.81        74.51 o                         
  -9   4   3       1613.81       1653.72       107.22 o                         
  -8   4   3       3261.15       3416.58       138.39 o                         
  -7   4   3       1070.08       1174.13        59.71 o                         
  -6   4   3       1898.73       1855.06        71.92 o                         
  -5   4   3       1258.61       1245.05        58.38 o                         
  -4   4   3       1527.68       1524.49        59.05 o                         
  -3   4   3       9851.96       9665.82       281.05 o                         
  -2   4   3       1172.60       1285.11        49.84 o                         
  -1   4   3       9260.64       8726.58       141.28 o                         
   0   4   3        330.50        312.66        20.12 o                         
   1   4   3        505.20        426.92        19.99 o                         
   2   4   3        924.64        901.00        31.16 o                         
   3   4   3        316.53        346.26        14.35 o                         
   4   4   3       1328.06       1382.28        58.29 o                         
   5   4   3         82.71         73.91        11.91 o                         
   6   4   3       2000.67       1905.92        95.52 o                         
   7   4   3       1114.60       1068.66        75.38 o                         
   8   4   3         34.72         35.38        26.60 o                         
   9   4   3       2209.87       1869.19       156.73 o                         
  10   4   3       1670.51       1756.03       155.01 o                         
  11   4   3       2151.78       2146.04       263.92 o                         
  12   4   3        149.10        237.45        98.98 o                         
 -11   5   3         56.49         82.50        45.71 o                         
 -10   5   3         22.63         15.01        42.85 o                         
  -9   5   3         92.11         84.08        27.51 o                         
  -8   5   3       1058.94       1197.87        92.81 o                         
  -7   5   3        778.19        757.67       151.68 o                         
  -6   5   3        358.83        332.09        35.24 o                         
  -5   5   3         22.67         23.70        11.37 o                         
  -4   5   3       1377.68       1459.29       157.28 o                         
  -3   5   3       1096.21       1269.58       112.71 o                         
  -2   5   3         32.10         13.92         5.86 o                         
  -1   5   3         33.36         15.00         6.11 o                         
   0   5   3        401.75        388.42        26.23 o                         
   1   5   3        186.16        166.97        17.17 o                         
   2   5   3        472.32        419.70        34.06 o                         
   3   5   3        926.72        840.53        42.59 o                         
   4   5   3       1714.59       1730.51       162.74 o                         
   5   5   3        136.92        125.21        21.23 o                         
   6   5   3        343.45        324.97        31.63 o                         
   7   5   3        185.29        164.77        41.44 o                         
   8   5   3        142.78        114.77        33.42 o                         
   9   5   3         10.21          6.25         9.85 o                         
  10   5   3        235.19        188.26        68.32 o                         
  11   5   3         44.48         25.77        30.08 o                         
 -10   6   3       1700.44       1576.35       168.17 o                         
  -9   6   3        903.04        949.61        86.32 o                         
  -8   6   3       1003.65       1122.54        89.39 o                         
  -7   6   3       1099.06       1237.26        88.82 o                         
  -6   6   3         88.51         66.42        14.28 o                         
  -5   6   3        113.20         88.64        12.64 o                         
  -4   6   3       4629.88       4957.54       125.67 o                         
  -3   6   3        415.96        461.03        33.43 o                         
  -2   6   3       6043.02       6089.76       212.75 o                         
  -1   6   3       1475.17       1506.55        81.64 o                         
   0   6   3       3988.79       4195.50       216.08 o                         
   1   6   3       1255.34       1119.74        48.37 o                         
   2   6   3         32.90         21.29         6.36 o                         
   3   6   3       1474.46       1355.31        38.44 o                         
   4   6   3        146.90        117.83        14.74 o                         
   5   6   3        420.71        378.22        33.63 o                         
   6   6   3        402.43        428.43        55.62 o                         
   7   6   3         42.50         42.40        30.15 o                         
   8   6   3       1016.13       1300.50       185.86 o                         
   9   6   3        208.54        153.66        67.05 o                         
  10   6   3        715.31        708.33       111.74 o                         
  -9   7   3        311.06        320.93        86.46 o                         
  -8   7   3         66.32         87.81        26.34 o                         
  -7   7   3        658.61        790.04        78.44 o                         
  -6   7   3        155.31        206.14        37.67 o                         
  -5   7   3       1342.17       1484.31        99.83 o                         
  -4   7   3        294.45        376.01        47.00 o                         
  -3   7   3         29.23         33.61         8.48 o                         
  -2   7   3         14.87          9.87        14.10 o                         
  -1   7   3        115.87        103.72        23.18 o                         
   0   7   3        489.41        474.82        41.73 o                         
   1   7   3        896.63        741.57        58.90 o                         
   2   7   3        285.31        237.97        28.22 o                         
   3   7   3        405.85        357.49        33.33 o                         
   4   7   3        196.22        175.09        37.90 o                         
   5   7   3        602.73        461.21       110.83 o                         
   6   7   3        271.55        274.24        76.01 o                         
   7   7   3        177.75        135.92        58.22 o                         
   8   7   3        154.51        132.64        82.42 o                         
   9   7   3          0.42         -0.82        31.66 o                         
  -7   8   3        308.38        423.99        87.44 o                         
  -6   8   3        635.59        582.83       156.25 o                         
  -5   8   3         20.42         -6.46         6.46 o                         
  -4   8   3        274.15        316.00        65.04 o                         
  -3   8   3        990.69       1299.95        83.84 o                         
  -2   8   3        316.26        362.57        39.14 o                         
  -1   8   3       1802.57       2026.22       123.06 o                         
   0   8   3          2.57          3.59        19.16 o                         
   1   8   3       2610.47       2636.07       123.10 o                         
   2   8   3        111.61        117.27        28.06 o                         
   3   8   3         61.42         37.90        20.32 o                         
   4   8   3         32.94         19.93        41.12 o                         
   5   8   3       2320.56       2542.33       277.52 o                         
   6   8   3        159.24         90.70        30.93 o                         
   7   8   3         75.87         93.43        49.58 o                         
  -4   9   3        269.95        306.38        78.68 o
[truncated: 282,774 more chars]
