# Supplementary material for: Template or ligand? Different structural behaviours of aromatic amines in combination with zinco­phosphite networks
Source: Acta Crystallogr E Crystallogr Commun. 2018 Sep 11;74(Pt 10):1411–6. doi: 10.1107/S2056989018012343 (PMC6176438; doi:10.1107/S2056989018012343)
Supplement: Supplementary file 3 [file e-74-01411-IIsup3.hkl]

data_II                                                                         
_shelx_title ' ABER91_b.res in P1               New: Pca21'                     
_shelx_refln_list_code          4                                               
_shelx_F_calc_maximum      175.73                                               
_exptl_crystal_F_000       512.00                                               
_reflns_d_resolution_high  0.7295                                               
                                                                                
loop_                                                                           
 _space_group_symop_operation_xyz                                               
 'x, y, z'                                                                      
 '-x, -y, z+1/2'                                                                
 '-x+1/2, y, z+1/2'                                                             
 'x+1/2, -y, z'                                                                 
                                                                                
_cell_length_a     8.0419                                                       
_cell_length_b    13.5008                                                       
_cell_length_c     8.1307                                                       
_cell_angle_alpha  90.000                                                       
_cell_angle_beta   90.000                                                       
_cell_angle_gamma  90.000                                                       
                                                                                
_shelx_F_squared_multiplier     1.000                                           
                                                                                
loop_                                                                           
 _refln_index_h                                                                 
 _refln_index_k                                                                 
 _refln_index_l                                                                 
 _refln_F_squared_calc                                                          
 _refln_F_squared_meas                                                          
 _refln_F_squared_sigma                                                         
 _refln_observed_status                                                         
   0   1 -10        827.81        767.07        68.17 o                         
   1   1 -10        121.08         90.19        26.05 o                         
   1   2 -10        764.87        671.39        65.09 o                         
   0   3 -10        269.59        257.67        37.35 o                         
   1   3 -10       1063.89        974.95        85.41 o                         
   0   4 -10        410.92        387.70        43.93 o                         
   1   4 -10        543.57        532.45        53.35 o                         
   0   5 -10        123.59        105.50        26.37 o                         
   1   5 -10        586.07        602.21        55.56 o                         
   0   6 -10       1389.82       1140.68        87.15 o                         
   1   6 -10        176.08        194.14        32.17 o                         
   0   7 -10        888.96        865.27        70.10 o                         
   4   0  -9        258.29        248.28        34.92 o                         
   1   1  -9         73.02         74.80        21.14 o                         
   2   1  -9       1119.91       1090.88        59.66 o                         
   3   1  -9        555.44        576.32        51.09 o                         
   4   1  -9        232.73        222.13        32.49 o                         
   1   2  -9         85.06         82.52        15.96 o                         
   2   2  -9        996.74       1021.99        57.83 o                         
   3   2  -9       1761.79       1703.96        82.68 o                         
   4   2  -9        110.95        113.82        17.70 o                         
   1   3  -9        336.41        307.82        27.12 o                         
   2   3  -9         74.90         57.64        14.61 o                         
   3   3  -9       2464.25       2355.53       133.61 o                         
   4   3  -9         31.30         20.79        12.54 o                         
   1   4  -9        580.56        547.79        57.21 o                         
   2   4  -9         28.54         15.87        11.44 o                         
   3   4  -9       1367.99       1315.65        67.53 o                         
   4   4  -9          1.79          7.52        17.74 o                         
   1   5  -9       1601.38       1439.62       127.81 o                         
   2   5  -9        255.83        281.01        24.12 o                         
   3   5  -9        527.47        538.94        37.33 o                         
   1   6  -9        987.02        989.78        74.34 o                         
   2   6  -9       1108.91       1085.64        61.67 o                         
   3   6  -9        230.24        199.38        22.91 o                         
   1   7  -9        228.63        249.54        31.53 o                         
   2   7  -9       1267.70       1173.53        66.15 o                         
   3   7  -9        219.88        219.65        32.99 o                         
   1   8  -9         37.03         41.84        18.36 o                         
   2   8  -9        908.53        897.74        72.43 o                         
   3   8  -9        206.91        242.37        35.46 o                         
   1   9  -9        413.69        447.69        46.13 o                         
   2   9  -9        614.68        659.77        58.32 o                         
   3   9  -9        300.56        295.22        38.63 o                         
   0   0  -8       6561.81       6335.90       384.96 o                         
   4   0  -8         83.70         97.04        22.31 o                         
   0   1  -8       3969.99       3901.61       237.32 o                         
   1   1  -8        658.56        621.99        64.48 o                         
   2   1  -8        218.63        202.33        30.45 o                         
   3   1  -8         42.70         40.14        16.32 o                         
   4   1  -8        299.03        272.80        35.88 o                         
   5   1  -8        342.20        420.78        31.76 o                         
   0   2  -8        654.13        577.61        37.75 o                         
   1   2  -8       1233.85       1108.79        49.23 o                         
   2   2  -8         44.84         37.86        14.54 o                         
   3   2  -8        216.91        173.97        19.04 o                         
   4   2  -8        348.63        330.70        37.36 o                         
   5   2  -8       1184.24       1275.32        93.77 o                         
   0   3  -8        128.48        128.56        24.30 o                         
   1   3  -8       2069.88       1880.37        88.30 o                         
   2   3  -8        529.77        520.09        33.27 o                         
   3   3  -8        287.71        272.82        25.56 o                         
   4   3  -8        440.84        462.00        31.01 o                         
   5   3  -8       2216.48       2296.14       107.82 o                         
   0   4  -8       1142.71       1129.38        79.40 o                         
   1   4  -8       2111.90       1918.91        72.89 o                         
   2   4  -8        642.54        586.17        37.56 o                         
   3   4  -8        267.02        252.31        22.38 o                         
   4   4  -8        223.36        225.51        26.57 o                         
   5   4  -8       1247.41       1320.07        70.25 o                         
   0   5  -8       2320.72       2197.65       143.64 o                         
   1   5  -8       1000.42        899.85        51.73 o                         
   2   5  -8         60.91         67.25        13.50 o                         
   3   5  -8         98.96        121.25        16.62 o                         
   4   5  -8         29.35         41.57        13.53 o                         
   5   5  -8        841.02        723.38        64.83 o                         
   1   6  -8        348.37        302.78        20.75 o                         
   2   6  -8        141.54        157.86        17.75 o                         
   3   6  -8         64.13         63.05        13.79 o                         
   4   6  -8        467.98        492.01        54.44 o                         
   5   6  -8        408.54        460.14        61.08 o                         
   1   7  -8         51.72         55.52        11.77 o                         
   2   7  -8        489.14        462.03        33.16 o                         
   3   7  -8         34.69         31.20        12.42 o                         
   4   7  -8       1317.72       1476.91        71.89 o                         
   5   7  -8         12.82          6.91        11.93 o                         
   0   8  -8        260.47        286.85        30.76 o                         
   1   8  -8         83.47         71.28        19.42 o                         
   2   8  -8        852.72        868.48        67.80 o                         
   3   8  -8         86.64         88.63        21.88 o                         
   4   8  -8       1196.87       1360.34        70.31 o                         
   5   8  -8        151.85        188.62        31.28 o                         
   0   9  -8        108.30        123.45        21.55 o                         
   1   9  -8        515.70        510.93        44.50 o                         
   2   9  -8        478.21        515.98        47.02 o                         
   3   9  -8         16.30         10.75        11.14 o                         
   4   9  -8        666.93        700.33        44.45 o                         
   1  10  -8        735.06        737.52        57.17 o                         
   2  10  -8          3.74         -1.35        15.16 o                         
   3  10  -8         62.79         82.79        23.59 o                         
   4  10  -8        124.85        148.17        29.47 o                         
   4  11  -8         51.77         66.78        24.16 o                         
   2   0  -7       1478.16       1472.01        65.60 o                         
   4   0  -7       1370.90       1436.37        74.79 o                         
   1   1  -7         36.57         36.33         3.20 o                         
   2   1  -7        838.22        875.48        41.77 o                         
   3   1  -7       1133.75       1219.62        37.54 o                         
   4   1  -7        690.27        745.76        28.05 o                         
   5   1  -7          7.14          3.12        10.16 o                         
   6   1  -7        195.34        219.32        22.59 o                         
   7   1  -7         74.19         80.72        17.01 o                         
   1   2  -7        680.29        657.46        22.41 o                         
   2   2  -7        465.25        488.77        16.85 o                         
   3   2  -7       2930.15       3099.23       112.47 o                         
   4   2  -7        618.25        650.49        28.79 o                         
   5   2  -7        107.52        114.62        23.93 o                         
   6   2  -7        384.54        413.11        51.79 o                         
   7   2  -7        551.53        648.25        56.65 o                         
   1   3  -7        450.30        382.41        18.14 o                         
   2   3  -7        576.42        599.22        18.88 o                         
   3   3  -7       2833.18       2996.17        87.21 o                         
   4   3  -7         44.61         51.67         6.71 o                         
   5   3  -7        154.23        141.73        24.52 o                         
   6   3  -7         43.43         42.54        19.20 o                         
   1   4  -7        907.38        865.69        33.81 o                         
   2   4  -7          3.85          7.40         3.55 o                         
   3   4  -7       4331.25       4517.43       120.72 o                         
   4   4  -7         76.46         79.27         9.06 o                         
   5   4  -7         32.04         25.68        14.92 o                         
   6   4  -7         38.62         37.18        13.10 o                         
   7   4  -7        865.00        904.89        77.76 o                         
   1   5  -7       1324.81       1225.38        46.12 o                         
   2   5  -7        439.59        442.98        24.09 o                         
   3   5  -7       2307.55       2315.84       148.79 o                         
   4   5  -7        185.91        162.42        18.46 o                         
   5   5  -7        179.47        202.61        21.32 o                         
   6   5  -7         98.08         90.98        17.04 o                         
   7   5  -7       1725.61       1698.59       125.24 o                         
   1   6  -7        664.43        606.17        24.61 o                         
   2   6  -7        512.55        499.61        32.00 o                         
   3   6  -7        342.65        369.26        24.92 o                         
   4   6  -7        678.26        716.27        53.34 o                         
   5   6  -7        173.36        189.24        20.59 o                         
   6   6  -7        147.84        165.58        20.76 o                         
   7   6  -7        898.75       1008.11        80.65 o                         
   1   7  -7       1096.79        954.69        50.92 o                         
   2   7  -7       1791.64       1744.59        64.38 o                         
   3   7  -7         65.80         70.01        13.54 o                         
   4   7  -7        501.28        532.72        35.59 o                         
   5   7  -7        208.38        201.01        34.49 o                         
   6   7  -7        471.71        502.65        36.36 o                         
   1   8  -7         78.66         62.56        16.61 o                         
   2   8  -7       1070.54       1009.12        83.09 o                         
   3   8  -7        315.25        375.68        33.85 o                         
   4   8  -7        627.87        597.07        39.41 o                         
   5   8  -7         52.64         55.43        14.10 o                         
   1   9  -7        534.03        517.16        31.27 o                         
   2   9  -7        559.57        592.60        49.95 o                         
   3   9  -7        853.74        873.72        79.25 o                         
   4   9  -7        352.68        373.55        29.12 o                         
   5   9  -7         90.08        122.08        27.74 o                         
   1  10  -7       1128.08       1086.59        78.75 o                         
   2  10  -7        111.33        116.77        20.81 o                         
   4  10  -7         52.53         74.33        23.01 o                         
   2  11  -7          5.16         26.44        15.05 o                         
   4  11  -7          6.74         14.97        19.89 o                         
   5  11  -7        249.18        257.54        38.20 o                         
   0   0  -6       8212.02       8991.62       514.50 o                         
   2   0  -6       2190.76       2433.89        74.42 o                         
   4   0  -6       2738.30       2983.74       102.21 o                         
   6   0  -6       1822.30       1849.87       111.17 o                         
   8   0  -6        662.52        630.23        62.50 o                         
   0   1  -6       4286.31       4300.38       126.96 o                         
   1   1  -6        722.33        730.41        20.22 o                         
   2   1  -6       1043.09       1110.01        29.72 o                         
   3   1  -6        212.75        237.92        11.92 o                         
   4   1  -6       1829.87       1966.84        50.06 o                         
   5   1  -6        873.59        898.52        33.46 o                         
   6   1  -6       1425.81       1446.63        50.58 o                         
   7   1  -6         72.28         88.52        11.67 o                         
   8   1  -6        318.94        371.75        43.46 o                         
   0   2  -6       1252.57       1216.80        44.68 o                         
   1   2  -6       2469.64       2485.69        61.01 o                         
   2   2  -6        278.81        275.95         9.98 o                         
   3   2  -6        165.73        163.92         8.76 o                         
   4   2  -6         85.51         90.15         5.39 o                         
   5   2  -6       1827.09       1892.44        52.31 o                         
   6   2  -6        893.39        880.07        31.09 o                         
   7   2  -6        168.70        161.95        14.61 o                         
   8   2  -6         54.87         54.96        20.71 o                         
   0   3  -6        468.87        497.46        23.97 o                         
   1   3  -6       3868.12       3813.46        93.63 o                         
   2   3  -6        711.49        743.05        22.77 o                         
   3   3  -6        173.35        169.23         8.71 o                         
   4   3  -6        608.64        660.07        23.43 o                         
   5   3  -6       4723.32       4571.85       184.08 o                         
   6   3  -6        414.28        408.46        17.77 o                         
   7   3  -6        201.23        239.45        21.55 o                         
   8   3  -6        273.51        278.72        25.48 o                         
   0   4  -6       1253.41       1224.12        48.70 o                         
   1   4  -6       2837.05       2840.74        69.66 o                         
   2   4  -6       1034.74       1083.28        29.52 o                         
   3   4  -6        621.20        678.81        26.05 o                         
   4   4  -6        527.01        555.33        19.96 o                         
   5   4  -6       2338.21       2357.13        70.98 o                         
   6   4  -6        333.76        341.33        33.84 o                         
   7   4  -6        395.09        363.56        28.76 o                         
   8   4  -6        351.54        332.41        28.05 o                         
   0   5  -6       2598.16       2435.06       167.91 o                         
   1   5  -6        988.02        978.84        23.61 o                         
   2   5  -6        419.31        428.81        13.70 o                         
   3   5  -6          3.74          1.68         3.72 o                         
   4   5  -6       1329.14       1335.19        59.22 o                         
   5   5  -6       1363.02       1414.19        68.00 o                         
   6   5  -6        425.35        515.38        35.12 o                         
   7   5  -6        551.15        505.39        29.12 o                         
   8   5  -6        237.08        218.10        23.06 o                         
   0   6  -6        521.81        505.11        43.60 o                         
   1   6  -6       1048.78        990.14        25.90 o                         
   2   6  -6        824.64        869.62        27.59 o                         
   3   6  -6         31.42         26.50         5.92 o                         
   4   6  -6        741.14        738.95        28.86 o                         
   5   6  -6        617.04        631.82        38.21 o                         
   6   6  -6        923.29        930.94        50.65 o                         
   7   6  -6        224.40        232.37        18.73 o                         
   8   6  -6         15.11         29.57        19.07 o                         
   0   7  -6       2080.84       1743.19        76.94 o                         
   1   7  -6          7.32          4.10         2.64 o                         
   2   7  -6        619.70        648.20        28.19 o                         
   3   7  -6         13.01         10.02         6.19 o                         
   4   7  -6        623.59        661.71        31.04 o                         
   5   7  -6         28.18         38.57        11.43 o                         
   6   7  -6        908.85        892.68        45.13 o                         
   7   7  -6         15.37          5.42        15.22 o                         
   8   7  -6        273.42        197.68        31.17 o                         
   0   8  -6       1959.34       1812.66        58.60 o                         
   1   8  -6        406.98        382.32        19.18 o                         
   2   8  -6        391.76        397.41        17.09 o                         
   3   8  -6         54.67         63.44         8.60 o                         
   4   8  -6        826.42        821.30        49.62 o                         
   5   8  -6        146.80        159.82        18.22 o                         
   0   9  -6        621.17        591.90        25.60 o                         
   1   9  -6        265.78        260.63        11.51 o                         
   2   9  -6        454.90        457.47        26.04 o                         
   3   9  -6         11.27         19.62        10.16 o                         
   4   9  -6        484.64        471.56        33.31 o                         
   5   9  -6        752.76        832.48        63.84 o                         
   6   9  -6        630.39        711.88        60.30 o                         
   0  10  -6        383.50        359.93        19.95 o                         
   1  10  -6        902.84        897.99        30.21 o                         
   2  10  -6         91.11         97.44        10.12 o                         
   3  10  -6         28.63         30.59         6.72 o                         
   4  10  -6         89.06         77.61        20.60 o                         
   5  10  -6       1108.56       1256.68        86.32 o                         
   6  10  -6         70.56         97.14        25.82 o                         
   0  11  -6        173.44        175.74        16.88 o                         
   1  11  -6       1176.14       1216.07        49.36 o                         
   2  11  -6         75.45         82.72         9.17 o                         
   3  11  -6         16.75         17.76         7.06 o                         
   4  11  -6         54.18         74.27        19.56 o                         
   5  11  -6       1006.99       1160.74        82.17 o                         
   1  12  -6        981.54       1049.08        59.94 o                         
   2  12  -6        274.12        280.43        23.73 o                         
   3  12  -6        159.36        163.96        26.69 o                         
   4  12  -6        170.39        221.35        32.02 o                         
   5  12  -6        967.54       1126.66        87.03 o                         
   1  13  -6        285.27        294.63        30.45 o                         
   2  13  -6         71.89        111.19        29.26 o                         
   3  13  -6         21.14          3.68        20.41 o                         
   1  14  -6         73.54         91.18        30.05 o                         
   2  14  -6         41.41         43.75        27.61 o                         
   3  14  -6         18.94          2.00        24.36 o                         
   2   0  -5       2942.16       2991.31        75.04 o                         
   4   0  -5       1290.21       1441.64        39.73 o                         
   6   0  -5        251.58        271.87        33.07 o                         
   8   0  -5       1772.91       1803.33        82.39 o                         
   1   1  -5        410.22        423.94        12.44 o                         
   2   1  -5       3594.55       3809.96        83.12 o                         
   3   1  -5        405.25        466.22        12.38 o                         
   4   1  -5        478.66        507.47        11.70 o                         
   5   1  -5        353.64        373.58        12.72 o                         
   6   1  -5        166.66        164.14        10.47 o                         
   7   1  -5        499.98        487.92        22.20 o                         
   8   1  -5        841.11        835.53        33.08 o                         
   9   1  -5        143.54        134.59        26.27 o                         
   1   2  -5       3527.93       3602.53        82.40 o                         
   2   2  -5       1922.11       1902.92        48.82 o                         
   3   2  -5       1365.23       1432.31        34.95 o                         
   4   2  -5        998.77       1021.58        23.02 o                         
   5   2  -5        410.85        408.93        15.08 o                         
   6   2  -5        427.83        419.78        18.76 o                         
   7   2  -5       1522.56       1524.09        49.10 o                         
   8   2  -5        384.47        386.31        19.64 o                         
   9   2  -5        339.24        310.28        38.77 o                         
   1   3  -5       3774.30       3686.92        87.65 o                         
   2   3  -5        772.34        790.59        20.90 o                         
   3   3  -5       1178.96       1185.27        37.60 o                         
   4   3  -5        294.59        295.41         9.26 o                         
   5   3  -5       1063.26       1074.18        32.19 o                         
   6   3  -5        155.33        144.09        10.40 o                         
   7   3  -5       2002.61       2009.12        61.86 o                         
   8   3  -5        138.04        131.26        11.48 o                         
   9   3  -5        459.68        411.01        47.36 o                         
   1   4  -5       3245.85       3303.29        78.70 o                         
   2   4  -5         75.63         74.79         4.42 o                         
   3   4  -5       4612.64       4694.21       109.64 o                         
   4   4  -5        125.25        116.76         5.57 o                         
   5   4  -5        378.65        345.14        16.38 o                         
   6   4  -5         13.43         11.34         6.06 o                         
   7   4  -5       1500.27       1514.07        51.21 o                         
   8   4  -5         72.81         74.93        11.86 o                         
   9   4  -5        650.14        578.56        55.61 o                         
   1   5  -5       1289.23       1299.22        33.81 o                         
   2   5  -5        587.97        577.54        15.80 o                         
   3   5  -5       5389.26       5374.62       146.90 o                         
   4   5  -5        234.87        235.68         8.94 o                         
   5   5  -5        149.68        148.45         9.32 o                         
   6   5  -5         20.84         30.74         6.53 o                         
   7   5  -5        914.24        930.12        50.35 o                         
   8   5  -5        189.83        182.85        27.70 o                         
   9   5  -5        777.10        696.63        62.14 o                         
   1   6  -5        331.41        330.88        10.49 o                         
   2   6  -5       1952.40       1879.01        47.70 o                         
   3   6  -5       2590.92       2568.38        60.02 o                         
   4   6  -5        626.51        652.37        20.13 o                         
   5   6  -5        405.80        418.89        15.82 o                         
   6   6  -5        225.38        216.34        13.04 o                         
   7   6  -5        101.49        103.88        10.76 o                         
   8   6  -5        830.93        736.27        63.39 o                         
   1   7  -5        728.71        710.57        14.94 o                         
   2   7  -5       5385.52       5298.99       105.26 o                         
   3   7  -5        734.48        733.80        21.90 o                         
   4   7  -5        738.59        749.37        21.78 o                         
   5   7  -5        211.24        216.92        12.41 o                         
   6   7  -5        551.03        550.18        22.87 o                         
   7   7  -5        119.97        117.15        13.99 o                         
   8   7  -5        864.20        723.07        63.18 o                         
   1   8  -5        474.38        451.48        12.32 o                         
   2   8  -5       2054.52       1985.09        46.42 o                         
   3   8  -5        120.27        123.49         6.94 o                         
   4   8  -5        783.60        800.14        26.05 o                         
   5   8  -5         68.82         72.58         7.22 o                         
   6   8  -5        718.12        707.34        35.18 o                         
   7   8  -5        218.20        195.52        21.49 o                         
   8   8  -5        514.58        431.88        45.63 o                         
   1   9  -5        662.64        620.17        16.79 o                         
   2   9  -5       1487.95       1480.90        34.05 o                         
   3   9  -5       1565.88       1585.14        40.78 o                         
   4   9  -5        238.97        241.21        12.56 o                         
   5   9  -5         22.85         24.94         9.10 o                         
   6   9  -5        170.56        211.42        31.12 o                         
   7   9  -5        574.44        585.36       100.12 o                         
   1  10  -5        949.48        901.10        22.54 o                         
   2  10  -5        338.18        346.54        12.51 o                         
   3  10  -5       3312.78       3378.60        79.96 o                         
   4  10  -5        115.81        100.46        10.39 o                         
   5  10  -5        392.20        408.21        28.56 o                         
   6  10  -5         13.00         13.90        16.73 o                         
   1  11  -5        792.55        758.86        26.82 o                         
   2  11  -5         63.85         53.17         6.04 o                         
   3  11  -5       3690.36       3807.68       106.33 o                         
   4  11  -5          0.24          0.70         8.72 o                         
   5  11  -5        299.90        295.97        36.56 o                         
   6  11  -5         15.23         22.88        21.77 o                         
   1  12  -5        413.72        441.91        17.52 o                         
   2  12  -5        405.12        397.15        16.48 o                         
   3  12  -5       1278.57       1322.49        44.12 o                         
   4  12  -5         61.35         70.51         9.52 o                         
   5  12  -5         12.44         36.03        17.96 o                         
   6  12  -5         16.33         23.05        19.27 o                         
   1  13  -5        579.92        538.75        28.19 o                         
   2  13  -5       1055.65       1110.15        55.51 o                         
   3  13  -5         82.74         70.40        11.08 o                         
   4  13  -5        149.10        150.96        16.35 o                         
   5  13  -5         92.40        112.21        24.23 o                         
   1  14  -5        346.08        352.01        32.38 o                         
   2  14  -5        574.25        596.99        33.17 o                         
   3  14  -5        231.99        244.43        21.60 o                         
   4  14  -5        269.92        274.01        22.96 o                         
   5  14  -5        242.97        238.21        27.36 o                         
   2  15  -5        486.49        578.25        60.84 o                         
   3  15  -5        343.55        404.38        50.13 o                         
   0   0  -4       4322.12       3916.13       130.10 o                         
   2   0  -4       6694.79       7189.48       169.92 o                         
   4   0  -4       9267.03       9904.23       285.02 o                         
   6   0  -4        225.50        238.86        20.54 o                         
   8   0  -4        309.95        293.71        24.35 o                         
  10   0  -4       2798.39       2898.93       181.60 o                         
   0   1  -4       5432.76       5678.79       261.11 o                         
   1   1  -4       2135.44       2228.91        46.38 o                         
   2   1  -4       2506.04       2632.75        50.99 o                         
   3   1  -4         19.83         20.42         2.32 o                         
   4   1  -4       8861.95       9127.94       204.00 o                         
   5   1  -4        504.51        512.67        17.54 o                         
   6   1  -4        213.26        213.37         9.85 o                         
   7   1  -4        139.85        147.59        10.86 o                         
   8   1  -4        104.29        106.98        10.73 o                         
   9   1  -4        232.26        252.33        16.26 o                         
  10   1  -4       1571.79       1700.85        81.98 o                         
   0   2  -4       3883.86       4033.95       266.16 o                         
   1   2  -4       5317.52       5728.29       134.01 o                         
   2   2  -4        126.38        150.40         5.45 o                         
   3   2  -4       2549.79       2755.52        72.14 o                         
   4   2  -4       1050.60       1093.22        31.65 o                         
   5   2  -4       2190.42       2227.76        50.29 o                         
   6   2  -4        903.49        905.35        25.79 o                         
   7   2  -4        117.79        123.36        10.86 o                         
   8   2  -4          7.36          8.33         6.69 o                         
   9   2  -4        391.64        412.37        22.11 o                         
  10   2  -4        294.19        276.30        35.21 o                         
   0   3  -4       2338.94       2373.31       118.50 o                         
   1   3  -4       5818.69       5983.77       127.80 o                         
   2   3  -4        160.00        153.79         7.52 o                         
   3   3  -4       1437.30       1518.30        30.55 o                         
   4   3  -4        650.16        668.47        21.44 o                         
   5   3  -4       5578.82       5680.06       115.12 o                         
   6   3  -4       1170.32       1142.67        30.69 o                         
   7   3  -4        144.03        152.02        11.43 o                         
   8   3  -4        207.67        223.86        14.53 o                         
   9   3  -4        624.09        638.10        31.87 o                         
  10   3  -4         14.33         30.30        18.39 o                         
   0   4  -4        835.71        759.44        20.88 o                         
   1   4  -4       5866.18       5937.61       125.08 o                         
   2   4  -4       1160.14       1171.50        26.11 o                         
   3   4  -4        467.53        467.33        11.71 o                         
   4   4  -4       1673.01       1692.88        35.57 o                         
   5   4  -4       2089.25       2142.22        65.48 o                         
   6   4  -4        392.53        349.62        14.24 o                         
   7   4  -4        529.72        506.39        22.25 o                         
   8   4  -4        336.94        317.98        17.53 o                         
   9   4  -4        385.22        362.41        22.70 o                         
   0   5  -4       2387.74       2330.59        59.55 o                         
   1   5  -4       1848.09       1808.74        33.24 o                         
   2   5  -4       1875.09       1938.72        38.87 o                         
   3   5  -4        223.57        217.90         6.57 o                         
   4   5  -4       2949.18       2971.44        60.34 o                         
   5   5  -4       1443.13       1430.09        38.86 o                         
   6   5  -4         80.45         64.40         5.67 o                         
   7   5  -4        324.88        313.99        19.23 o                         
   8   5  -4         65.74         61.06         9.17 o                         
   9   5  -4        163.30        145.43        18.63 o                         
   0   6  -4       5700.06       5573.56       132.60 o                         
   1   6  -4        729.62        741.64        14.99 o                         
   2   6  -4        323.77        331.93         9.49 o                         
   3   6  -4        353.51        364.93         9.49 o                         
   4   6  -4       1899.94       1870.08        42.08 o                         
   5   6  -4        761.18        757.20        23.69 o                         
   6   6  -4        809.69        862.69        31.00 o                         
   7   6  -4        233.74        242.21        16.22 o                         
   8   6  -4         10.22          9.15         9.90 o                         
   9   6  -4        158.11        122.27        25.55 o                         
   0   7  -4       5813.92       5534.05       133.73 o                         
   1   7  -4         24.89         27.38         2.30 o                         
   2   7  -4        164.54        158.39         5.60 o                         
   3   7  -4        132.73        126.00         5.33 o                         
   4   7  -4        347.05        345.45        10.59 o                         
   5   7  -4         77.12         81.03         5.87 o                         
   6   7  -4       2178.77       2146.93        68.52 o                         
   7   7  -4         42.29         32.48         7.80 o                         
   8   7  -4        110.87        111.82        13.21 o                         
   0   8  -4       9164.31       8806.37       238.73 o                         
   1   8  -4        230.10        229.05         6.72 o                         
   2   8  -4        231.02        233.05         7.77 o                         
   3   8  -4        140.73        148.67         6.95 o                         
   4   8  -4        220.32        218.46         7.93 o                         
   5   8  -4        345.80        330.70        12.76 o                         
   6   8  -4       3490.89       3403.64       123.17 o                         
   7   8  -4         10.12          6.06         7.88 o                         
   8   8  -4        325.12        287.57        37.05 o                         
   0   9  -4       4022.46       3895.47       107.29 o                         
   1   9  -4        809.76        809.47        20.06 o                         
   2   9  -4          6.23          4.98         3.10 o                         
   3   9  -4         45.01         43.45         5.11 o                         
   4   9  -4        201.32        210.02        11.04 o                         
   5   9  -4        638.43        642.48        27.04 o                         
   6   9  -4       1011.43        998.69        63.63 o                         
   7   9  -4        138.82        139.35        18.41 o                         
   0  10  -4        302.55        301.66        12.98 o                         
   1  10  -4       1599.21       1567.21        35.56 o                         
   2  10  -4          0.89          0.90         3.32 o                         
   3  10  -4        305.43        300.37        11.97 o                         
   4  10  -4        304.84        293.53        15.54 o                         
   5  10  -4        653.85        688.73        30.84 o                         
   6  10  -4        107.28        112.43        14.59 o                         
   7  10  -4        215.96        174.74        43.18 o                         
   0  11  -4        423.08        401.60        16.40 o                         
   1  11  -4       1076.51       1072.85        29.39 o                         
   2  11  -4        365.94        358.42        12.20 o                         
   3  11  -4        203.15        212.88         9.87 o                         
   4  11  -4        148.68        146.40        19.15 o                         
   5  11  -4       1298.80       1407.16        49.65 o                         
   6  11  -4         29.90         44.54        11.71 o                         
   7  11  -4        336.54        412.39        45.55 o                         
   0  12  -4        665.57        645.90        22.25 o                         
   1  12  -4       1413.13       1419.03        37.58 o                         
   2  12  -4         98.12         97.41         9.15 o                         
   3  12  -4        176.31        187.40        10.84 o                         
   4  12  -4         53.40         53.27         8.27 o                         
   5  12  -4        894.17        964.14        49.11 o                         
   6  12  -4        645.65        772.25        53.41 o                         
   0  13  -4       1988.84       2041.64        88.49 o                         
   1  13  -4        763.41        773.05        31.59 o                         
   2  13  -4         52.93         65.10         6.70 o                         
   3  13  -4         76.31         83.48         7.92 o                         
   4  13  -4         35.86         38.15         6.93 o                         
   5  13  -4        523.60        589.34        40.57 o                         
   6  13  -4        590.02        654.68        57.32 o                         
   0  14  -4       2271.89       2353.99       100.36 o                         
   1  14  -4         46.87         46.48         7.96 o                         
   2  14  -4         48.75         48.81         7.80 o                         
   3  14  -4         18.66         20.25         7.31 o                         
   4  14  -4        508.40        541.41        32.86 o                         
   5  14  -4         77.96         73.14        17.79 o                         
   0  15  -4        685.06        763.43        66.98 o                         
   1  15  -4         14.64         14.75         7.04 o                         
   2  15  -4        199.20        218.84        15.19 o                         
   3  15  -4         33.16         30.68        13.28 o                         
   4  15  -4       1014.41       1071.02        57.35 o                         
   0  16  -4        174.04        155.99        20.44 o                         
   1  16  -4        113.94        114.42        17.82 o                         
   2  16  -4        280.75        279.32        27.88 o                         
   3  16  -4         44.00         47.97        15.26 o                         
   2   0  -3       5414.60       5969.02       168.58 o                         
   4   0  -3       4865.78       5279.80       124.54 o                         
   6   0  -3        635.54        610.79        24.05 o                         
   8   0  -3       2273.08       2361.95       101.67 o                         
  10   0  -3        208.49        213.62        30.78 o                         
   1   1  -3        206.92        206.67         5.45 o                         
   2   1  -3       6018.81       6407.04       126.07 o                         
   3   1  -3        897.92        979.29        21.88 o                         
   4   1  -3       1935.11       1967.42        42.60 o                         
   5   1  -3        982.16       1035.14        22.29 o                         
   6   1  -3        421.11        436.43        14.30 o                         
   7   1  -3        919.32        876.15        34.80 o                         
   8   1  -3       1963.79       1997.30        65.04 o                         
   9   1  -3        105.21        107.99        11.15 o                         
  10   1  -3         52.65         62.43        15.75 o                         
   1   2  -3       1019.33       1003.06        28.85 o                         
   2   2  -3       4752.43       4944.16        89.62 o                         
   3   2  -3       1709.08       1650.23        36.51 o                         
   4   2  -3       1426.40       1446.27        30.10 o                         
   5   2  -3        713.99        761.93        17.05 o                         
   6   2  -3       1113.88       1155.08        31.61 o                         
   7   2  -3       1572.89       1540.29        55.01 o                         
   8   2  -3        779.65        775.25        30.23 o                         
   9   2  -3        175.86        188.76        13.90 o                         
  10   2  -3         22.17         33.04        19.05 o                         
   1   3  -3       2343.73       2254.89        46.09 o                         
   2   3  -3        673.08        722.37        14.76 o                         
   3   3  -3       1406.37       1373.07        28.58 o                         
   4   3  -3        431.26        432.94         9.95 o                         
   5   3  -3       1766.35       1755.06        35.21 o                         
   6   3  -3        118.55        128.54         6.76 o                         
   7   3  -3       3375.14       3352.71       111.41 o                         
   8   3  -3        278.49        264.63        15.11 o                         
   9   3  -3        329.93        324.46        18.43 o                         
  10   3  -3          9.26          7.48        18.99 o                         
   1   4  -3       1465.84       1391.55        25.25 o                         
   2   4  -3        488.97        525.33        10.60 o                         
   3   4  -3       6006.30       6160.34       113.58 o                         
   4   4  -3         65.31         63.58         3.27 o                         
   5   4  -3        444.18        428.88        11.28 o                         
   6   4  -3          4.36          4.64         2.53 o                         
   7   4  -3       2805.07       2718.16        76.31 o                         
   8   4  -3        131.09        130.61        11.25 o                         
   9   4  -3        400.17        383.03        22.47 o                         
  10   4  -3          6.26          8.95        17.18 o                         
   1   5  -3       3415.51       3564.31        58.08 o                         
   2   5  -3        457.80        426.28         9.29 o                         
   3   5  -3       5450.28       5548.70        96.94 o                         
   4   5  -3        918.72        902.33        19.69 o                         
   5   5  -3         67.12         68.86         4.12 o                         
   6   5  -3         75.25         73.72         4.64 o                         
   7   5  -3       1206.52       1167.97        49.02 o                         
   8   5  -3        589.75        564.02        24.32 o                         
   9   5  -3        455.22        443.11        59.58 o                         
   1   6  -3        316.59        289.86         6.38 o                         
   2   6  -3       4271.81       4300.60        72.69 o                         
   3   6  -3       3909.76       3974.42        73.41 o                         
   4   6  -3       1547.38       1524.54        29.66 o                         
   5   6  -3        804.19        794.85        20.25 o                         
   6   6  -3        653.06        609.11        16.55 o                         
   7   6  -3        122.36        136.88        13.47 o                         
   8   6  -3        824.42        811.76        45.84 o                         
   9   6  -3        498.52        529.80        61.04 o                         
   1   7  -3        144.49        140.96         4.31 o                         
   2   7  -3       6349.48       6344.12       114.39 o                         
   3   7  -3        699.49        675.34        15.51 o                         
   4   7  -3       1981.06       1926.91        37.61 o                         
   5   7  -3        184.76        181.06         7.09 o                         
   6   7  -3       1209.97       1170.20        35.31 o                         
   7   7  -3        180.48        165.71        23.94 o                         
   8   7  -3       1777.93       1711.25       115.47 o                         
   9   7  -3        187.05        163.01        26.97 o                         
   1   8  -3        312.47        295.47         7.77 o                         
   2   8  -3       3653.03       3713.61        64.68 o                         
   3   8  -3        117.65        116.63         4.86 o                         
   4   8  -3       2454.66       2389.89        52.80 o                         
   5   8  -3        233.64        226.68         9.05 o                         
   6   8  -3        926.45        894.94        28.61 o                         
   7   8  -3        300.81        310.04        19.79 o                         
   8   8  -3       1312.46       1287.60        60.96 o                         
   9   8  -3          3.89         13.06        17.04 o                         
   1   9  -3        419.34        386.51         9.22 o                         
   2   9  -3       2513.40       2514.58        58.42 o                         
   3   9  -3       1918.97       1925.46        41.87 o                         
   4   9  -3        427.29        430.80        14.14 o                         
   5   9  -3         77.91         66.71         6.27 o                         
   6   9  -3        225.67        213.89        13.72 o                         
   7   9  -3        566.13        546.55        28.74 o                         
   8   9  -3        600.15        597.61        59.54 o                         
   9   9  -3        171.17        179.90        28.88 o                         
   1  10  -3        487.42        476.81        13.47 o                         
   2  10  -3        418.89        424.99        13.01 o                         
   3  10  -3       5678.21       5750.16       170.60 o                         
   4  10  -3        226.98        230.56        12.90 o                         
   5  10  -3        634.57        635.53        24.57 o                         
   6  10  -3        117.25        131.15        11.60 o                         
   7  10  -3        475.51        478.08        28.05 o                         
   8  10  -3        177.97        194.46        28.45 o                         
   1  11  -3        802.78        841.90        26.36 o                         
   2  11  -3         29.73         24.80         4.13 o                         
   3  11  -3       3916.27       4065.18       108.57 o                         
   4  11  -3         16.98         14.46         6.19 o                         
   5  11  -3        297.34        302.21        16.14 o                         
   6  11  -3         34.50         38.03         8.59 o                         
   7  11  -3        353.79        379.12        22.70 o                         
   8  11  -3         56.06         49.61        19.54 o                         
   1  12  -3         77.30         72.77         5.83 o                         
   2  12  -3        514.43        482.63        16.21 o                         
   3  12  -3       1968.03       2013.78        58.25 o                         
   4  12  -3        187.95        198.84        13.20 o                         
   5  12  -3          0.36          0.51         6.67 o                         
   6  12  -3        123.36        133.46        14.68 o                         
   7  12  -3        278.37        298.87        21.90 o                         
   1  13  -3        896.27        880.52        31.03 o                         
   2  13  -3       1105.34       1113.47        33.27 o                         
   3  13  -3        249.74        280.49        15.19 o                         
   4  13  -3        472.92        514.59        20.02 o                         
   5  13  -3        141.52        148.82        12.92 o                         
   6  13  -3        225.65        235.40        19.15 o                         
   1  14  -3        195.80        196.53        13.85 o                         
   2  14  -3       1149.75       1233.69        40.68 o                         
   3  14  -3        207.03        195.42        13.54 o                         
   4  14  -3        389.76        393.85        18.01 o                         
   5  14  -3        254.44        278.09        16.15 o                         
   6  14  -3        140.97        200.04        30.36 o                         
   1  15  -3        257.10        276.29        17.11 o                         
   2  15  -3        598.03        613.32        25.37 o                         
   3  15  -3        594.15        635.11        31.08 o                         
   4  15  -3        404.02        381.40        22.17 o                         
   5  15  -3        264.98        301.71        34.20 o                         
   1  16  -3         23.02         16.75         7.85 o                         
   2  16  -3        436.35        470.22        24.79 o                         
   3  16  -3        295.01        353.13        21.30 o                         
   4  16  -3        328.26        322.21        42.96 o                         
   1  17  -3         93.80        109.26        13.96 o                         
   2  17  -3        207.25        242.45        27.09 o                         
   0   0  -2      30880.83      31168.34      1308.41 o                         
   2   0  -2       8009.11       8438.32       382.84 o                         
   4   0  -2      10877.59      11750.99       330.49 o                         
   6   0  -2       7505.38       7246.17       233.20 o                         
   8   0  -2       1085.11       1020.65        54.10 o                         
  10   0  -2       2474.60       2445.12       115.31 o                         
   0   1  -2      10042.50      10534.83       559.05 o                         
   1   1  -2         89.77         88.76         2.88 o                         
   2   1  -2       5896.74       6262.25       111.60 o                         
   3   1  -2        212.76        214.31         8.37 o                         
   4   1  -2       5827.59       6155.72       140.51 o                         
   5   1  -2       1246.98       1261.73        29.64 o                         
   6   1  -2       5502.17       5375.44       119.53 o                         
   7   1  -2        122.26        123.35         9.85 o                         
   8   1  -2        672.32        646.43        26.15 o                         
   9   1  -2        133.57        138.78        12.08 o                         
  10   1  -2        968.10        973.30        43.87 o                         
   0   2  -2       7133.62       7715.75       672.19 o                         
   1   2  -2       9217.59       9393.69       259.08 o                         
   2   2  -2       2429.73       2623.68        44.38 o                         
   3   2  -2       1490.80       1669.91        33.66 o                         
   4   2  -2       1085.37       1138.48        22.48 o                         
   5   2  -2       4052.84       4181.19        89.65 o                         
   6   2  -2       1431.01       1403.40        33.34 o                         
   7   2  -2        149.68        147.26        10.58 o                         
   8   2  -2          7.62          5.95         6.21 o                         
   9   2  -2        910.08        898.46        34.89 o                         
  10   2  -2        453.03        462.32        33.31 o                         
   0   3  -2       1940.00       1952.87        58.63 o                         
   1   3  -2       7716.59       7658.51       141.93 o                         
   2   3  -2        986.41        978.69        21.81 o                         
   3   3  -2         73.76         73.37         2.89 o                         
   4   3  -2       1510.49       1576.17        33.34 o                         
   5   3  -2       5404.92       5463.01       103.65 o                         
   6   3  -2       1438.15       1468.44        34.21 o                         
   7   3  -2        143.64        149.81         9.38 o                         
   8   3  -2        359.00        353.00        18.33 o                         
   9   3  -2        897.10        867.26        34.06 o                         
  10   3  -2        272.15        257.56        24.45 o                         
   0   4  -2       2272.70       2175.92        62.26 o                         
   1   4  -2       1228.98       1189.56        26.59 o                         
   2   4  -2       2432.68       2513.42        47.24 o                         
   3   4  -2         70.64         57.45         2.59 o                         
   4   4  -2       1843.06       1861.74        33.73 o                         
   5   4  -2       3763.95       3739.03        79.46 o                         
   6   4  -2        559.93        567.15        14.75 o                         
   7   4  -2        671.73        629.38        23.51 o                         
   8   4  -2        375.75        361.78        18.51 o                         
   9   4  -2        880.70        865.35        36.90 o                         
  10   4  -2        404.71        439.54        45.52 o                         
   0   5  -2       2897.83       2982.04        75.88 o                         
   1   5  -2       1158.39       1114.89        24.02 o                         
   2   5  -2        665.33        646.57        13.70 o                         
   3   5  -2         46.03         57.73         3.04 o                         
   4   5  -2       2336.36       2371.70        40.24 o                         
   5   5  -2       2544.38       2588.55        48.47 o                         
   6   5  -2       2344.13       2190.34        70.51 o                         
   7   5  -2        202.59        203.36        10.64 o                         
   8   5  -2        501.98        434.96        20.86 o                         
   9   5  -2        153.05        135.91        15.22 o                         
   0   6  -2       8240.68       8581.62       231.34 o                         
   1   6  -2       1181.93       1149.05        25.08 o                         
   2   6  -2        650.70        596.01        11.99 o                         
   3   6  -2         40.57         43.07         2.84 o                         
   4   6  -2       1890.84       1827.71        31.26 o                         
   5   6  -2        373.78        385.21         9.41 o                         
   6   6  -2       2571.89       2385.77        52.69 o                         
   7   6  -2        225.02        214.88        13.25 o                         
   8   6  -2         83.68         83.86        19.29 o                         
   9   6  -2        156.86        148.72        15.29 o                         
   0   7  -2       4235.64       3988.42       120.81 o                         
   1   7  -2          4.66          6.33         1.48 o                         
   2   7  -2       3594.76       3702.45        63.95 o                         
   3   7  -2         69.07         69.67         3.46 o                         
   4   7  -2       1857.41       1859.33        30.65 o                         
   5   7  -2        116.49        105.09         4.71 o                         
   6   7  -2       2903.77       2857.69        60.52 o                         
   7   7  -2         33.75         29.32         8.28 o                         
   8   7  -2        162.56        168.23        19.00 o                         
   9   7  -2         25.26         35.48        18.87 o                         
   0   8  -2       2482.97       2215.80        68.84 o                         
   1   8  -2        367.27        371.93         9.66 o                         
   2   8  -2       2215.43       2203.40        38.62 o                         
   3   8  -2         40.65         38.52         3.01 o                         
   4   8  -2       3547.19       3509.62        60.77 o                         
   5   8  -2        389.89        395.49        12.34 o                         
   6   8  -2       2645.63       2465.17        65.12 o                         
   7   8  -2         12.82          8.51         7.73 o                         
   8   8  -2        323.85        324.02        24.43 o                         
   9   8  -2         99.48        108.31        24.20 o                         
   0   9  -2       2271.87       2113.22        66.99 o                         
   1   9  -2        279.49        267.97         8.21 o                         
   2   9  -2        978.95        995.13        20.27 o                         
   3   9  -2         95.17         96.90         4.75 o                         
   4   9  -2       1755.50       1784.30        39.99 o                         
   5   9  -2        853.44        831.89        27.90 o                         
   6   9  -2       1348.31       1251.65        40.69 o                         
   7   9  -2        215.41        205.21        14.39 o                         
   8   9  -2        166.94        149.17        15.46 o                         
   9   9  -2        206.08        253.63        34.29 o                         
   0  10  -2       1446.00       1385.40        46.60 o                         
   1  10  -2        497.79        506.12        15.57 o                         
   2  10  -2         97.49         98.60         5.61 o                         
   3  10  -2         83.73         86.62         6.94 o                         
   4  10  -2         86.00         83.04         8.19 o                         
   5  10  -2       1011.89       1099.49        52.23 o                         
   6  10  -2        322.26        327.92        17.47 o                         
   7  10  -2        288.22        277.19        17.16 o                         
   8  10  -2         10.16         13.73        15.54 o                         
   0  11  -2        769.51        734.01        28.04 o                         
   1  11  -2       1599.01       1630.52        39.34 o                         
   2  11  -2        381.03        349.18        12.39 o                         
   3  11  -2          0.97          0.51         3.55 o                         
   4  11  -2         62.03         67.98         7.92 o                         
   5  11  -2       1693.97       1750.78        57.16 o                         
   6  11  -2         72.04         81.22        12.77 o                         
   7  11  -2        174.67        194.47        15.14 o                         
   8  11  -2         60.29        104.56        23.69 o                         
   0  12  -2        151.82        158.91        10.14 o                         
   1  12  -2        965.93        979.03        30.13 o                         
   2  12  -2        366.27        374.37        14.69 o                         
   3  12  -2         94.53         98.31         9.43 o                         
   4  12  -2        525.93        543.09        21.83 o                         
   5  12  -2       1128.87       1222.62        41.99 o                         
   6  12  -2        297.49        288.87        20.82 o                         
   7  12  -2        172.10        190.67        17.68 o                         
   0  13  -2        653.11        611.62        37.95 o                         
   1  13  -2        282.97        302.39        14.88 o                         
   2  13  -2        480.24        482.76        19.54 o                         
   3  13  -2         68.16         78.15         7.44 o                         
   4  13  -2        568.13        590.89        21.08 o                         
   5  13  -2        567.31        613.66        30.93 o                         
   6  13  -2        740.61        807.99        38.43 o                         
   7  13  -2         50.03         90.20        22.31 o                         
   0  14  -2       1478.52       1521.53        73.57 o                         
   1  14  -2        266.01        262.14        14.87 o                         
   2  14  -2        330.12        343.85        17.12 o                         
   3  14  -2         38.24         38.10         6.51 o                         
   4  14  -2       1162.83       1236.09        45.78 o                         
   5  14  -2         62.22         54.71         8.49 o                         
   6  14  -2        774.57        801.00        44.62 o                         
   0  15  -2       1795.98       1918.91        83.35 o                         
   1  15  -2          0.52          2.99         6.15 o                         
   2  15  -2        356.11        376.07        19.21 o                         
   3  15  -2          4.79          8.71         7.01 o                         
   4  15  -2        623.95        642.60        28.05 o                         
   5  15  -2          1.87         -0.71        11.53 o                         
   0  16  -2       1206.19       1274.67        61.93 o                         
   1  16  -2        151.78        166.93        19.40 o                         
   2  16  -2        178.65        192.77        15.46 o                         
   3  16  -2         22.46         30.98         9.33 o                         
   4  16  -2        369.50        380.56        28.77 o                         
   0  17  -2        283.92        339.49        33.59 o                         
   1  17  -2        332.60        376.86        25.49 o                         
   2  17  -2         77.90         97.10        19.85 o                         
   3  17  -2         44.94         73.41        19.76 o                         
   2   0  -1       6815.81       7297.23       210.42 o                         
   4   0  -1       4045.61       4112.61       111.84 o                         
   6   0  -1        795.33        801.94        27.61 o                         
   8   0  -1       1201.50       1159.75        62.57 o                         
  10   0  -1        738.09        731.56        43.94 o                         
   1   1  -1       3039.73       3250.19        77.24 o                         
   2   1  -1      10376.98      11026.29       233.32 o                         
   3   1  -1       1358.74       1308.64        28.43 o                         
   4   1  -1       4614.68       4700.88        89.51 o                         
   5   1  -1         40.47         38.12         2.22 o                         
   6   1  -1        545.36        569.49        14.43 o                         
   7   1  -1        329.42        323.15        17.44 o                         
   8   1  -1       3386.12       3352.69       101.85 o                         
   9   1  -1        319.28        323.72        18.04 o                         
  10   1  -1         67.49         73.97        10.68 o                         
   1   2  -1       4337.29       4813.34       116.13 o                         
   2   2  -1       9155.34       9643.36       167.08 o                         
   3   2  -1       2471.24       2260.41        37.56 o                         
   4   2  -1       2351.08       2447.81        40.83 o                         
   5   2  -1         48.69         51.20         2.59 o                         
   6   2  -1        711.61        697.08        14.00 o                         
   7   2  -1        114.67        112.98         7.69 o                         
   8   2  -1       1665.15       1658.76        52.99 o                         
   9   2  -1       1109.95       1072.92        39.02 o                         
  10   2  -1          6.87         11.35        11.46 o                         
   1   3  -1       3295.58       3513.98        79.68 o                         
   2   3  -1       2234.81       2361.79        41.91 o                         
   3   3  -1       5612.27       5559.27        96.73 o                         
   4   3  -1         67.35         65.49         2.63 o                         
   5   3  -1        494.31        490.24        10.77 o                         
   6   3  -1         79.27         71.76         3.60 o                         
   7   3  -1        288.64        276.19         9.84 o                         
   8   3  -1        144.04        143.84        11.51 o                         
   9   3  -1       1529.67       1480.87        56.07 o                         
  10   3  -1          3.49          7.80        15.79 o                         
   1   4  -1       1433.01       1484.55        33.25 o                         
   2   4  -1         27.99         30.48         1.65 o                         
   3   4  -1       7565.06       7646.75       138.36 o                         
   4   4  -1          2.08          2.15         1.58 o                         
   5   4  -1         82.92         81.65         3.43 o                         
   6   4  -1        107.07        106.95         4.68 o                         
   7   4  -1       1714.02       1678.61        39.98 o                         
   8   4  -1         60.96         57.85         8.15 o                         
   9   4  -1        547.56        569.95        25.73 o                         
   1   5  -1       6269.96       6545.93       129.26 o                         
   2   5  -1       1445.34       1412.82        25.78 o                         
   3   5  -1       1701.27       1611.31        29.21 o                         
   4   5  -1       1414.25       1475.16        27.41 o                         
   5   5  -1        375.18        371.87         9.12 o                         
   6   5  -1        103.86         99.40         4.85 o                         
   7   5  -1       2265.94       2181.65        76.51 o                         
   8   5  -1        712.64        709.90        28.54 o                         
   9   5  -1        141.18        125.01        14.45 o                         
   1   6  -1       1557.18       1484.59        36.11 o                         
   2   6  -1       5467.58       5395.82        92.10 o                         
   3   6  -1       1897.42       1947.08        35.90 o                         
   4   6  -1       2215.81       2229.33        37.87 o                         
   5   6  -1        312.43        310.18         7.84 o                         
   6   6  -1        688.80        661.28        19.39 o                         
   7   6  -1       1743.74       1735.37        71.01 o                         
   8   6  -1       1331.22       1270.54        59.58 o                         
   9   6  -1         54.92         44.59        10.70 o                         
   1   7  -1       1337.58       1325.13        25.57 o                         
   2   7  -1       9689.74       9680.54       162.69 o                         
   3   7  -1        139.70        127.68         4.40 o                         
   4   7  -1       2459.74       2397.55        39.17 o                         
   5   7  -1        243.05        241.90         7.23 o                         
   6   7  -1       1070.34       1033.22        25.13 o                         
   7   7  -1        314.24        315.16        16.47 o                         
   8   7  -1       2657.20       2759.47       155.32 o                         
   9   7  -1        200.82        231.63        32.52 o                         
   1   8  -1        456.93        486.60        12.12 o                         
   2   8  -1      10030.55      10181.81       183.90 o                         
   3   8  -1        502.92        521.92        10.76 o                         
   4   8  -1       1766.24       1691.63        29.40 o                         
   5   8  -1        133.06        133.67         5.21 o                         
   6   8  -1       1236.66       1166.59        31.10 o                         
   7   8  -1          0.36         -0.73         5.38 o                         
   8   8  -1       1648.32       1679.97       138.55 o                         
   9   8  -1        126.61        147.27        27.52 o                         
   1   9  -1       1026.85        999.56        23.62 o                         
   2   9  -1       2236.90       2159.34        40.12 o                         
   3   9  -1       1163.08       1160.02        22.39 o                         
   4   9  -1        993.60        970.47        20.03 o                         
   5   9  -1         78.18         77.78         5.39 o                         
   6   9  -1        180.17        160.25         8.66 o                         
   7   9  -1        422.14        413.36        23.98 o                         
   8   9  -1        889.52        882.07        48.09 o                         
   1  10  -1       2576.53       2526.30        47.33 o                         
   2  10  -1        446.04        443.17        10.93 o                         
   3  10  -1       1885.15       1908.70        50.61 o                         
   4  10  -1        547.10        517.80        19.34 o                         
   5  10  -1        922.04        898.60        28.32 o                         
   6  10  -1        302.47        283.31        13.89 o                         
   7  10  -1       3044.40       2945.40       110.17 o                         
   8  10  -1        102.37        102.49        16.30 o                         
   1  11  -1       3662.03       3828.29        76.68 o                         
   2  11  -1         69.70         62.00         4.92 o                         
   3  11  -1        712.68        706.39        24.29 o                         
   4  11  -1         60.33         63.16         9.07 o                         
   5  11  -1        486.93        471.87        18.51 o                         
   6  11  -1          3.57          2.18         5.97 o                         
   7  11  -1       1760.30       1796.87       146.49 o                         
   8  11  -1         39.65         49.21        19.41 o                         
   1  12  -1        624.75        684.42        25.54 o                         
   2  12  -1       1649.15       1669.40        46.59 o                         
   3  12  -1        744.25        774.64        26.07 o                         
   4  12  -1        143.66        133.90        10.79 o                         
   5  12  -1        117.08        126.50        10.71 o                         
   6  12  -1        333.99        313.03        15.74 o                         
   7  12  -1        619.09        756.76        43.07 o                         
   1  13  -1        224.74        228.34        11.54 o                         
   2  13  -1       1318.22       1369.67        40.94 o                         
   3  13  -1        840.33        793.07        29.82 o                         
   4  13  -1        680.84        687.37        23.36 o                         
   5  13  -1          0.37         -0.35         6.81 o                         
   6  13  -1        306.86        297.42        16.07 o                         
   7  13  -1        163.48        187.78        27.39 o                         
   1  14  -1        277.37        291.64        15.66 o                         
   2  14  -1       1295.04       1397.23        49.26 o                         
   3  14  -1        536.20        555.64        28.88 o                         
   4  14  -1        524.45        529.64        20.35 o                         
   5  14  -1        389.85        400.06        17.71 o                         
   6  14  -1        103.97        117.12        14.75 o                         
   1  15  -1        282.77        298.69        15.92 o                         
   2  15  -1       1151.66       1186.06        42.25 o                         
   3  15  -1        131.43        137.06        11.87 o                         
   4  15  -1        478.43        488.19        23.37 o                         
   5  15  -1        186.25        196.21        16.53 o                         
   6  15  -1        135.47        162.49        26.30 o                         
   1  16  -1        283.75        330.29        19.39 o                         
   2  16  -1        493.84        563.49        24.58 o                         
   3  16  -1         68.65         79.30        11.20 o                         
   4  16  -1        380.05        365.53        27.85 o                         
   5  16  -1         67.46         62.22        23.05 o                         
   1  17  -1         61.41         82.28        13.21 o                         
   2  17  -1        233.15        281.49        31.83 o                         
   2   0   0       3549.34       3552.19        80.39 o                         
   4   0   0       2987.36       3081.27        71.16 o                         
   6   0   0       9272.67       9119.20       220.70 o                         
   8   0   0       1756.35       1701.98        78.32 o                         
  10   0   0        355.07        314.41        37.82 o                         
   1   1   0       3181.98       3291.31        60.01 o                         
   2   1   0         43.14         39.56         1.51 o                         
   3   1   0        172.32        193.64         4.24 o                         
   4   1   0       2310.49       2409.83        43.45 o                         
   5   1   0        295.01        292.27         7.29 o                         
   6   1   0       6827.91       6899.37       122.58 o                         
   7   1   0         71.94         75.30         3.91 o                         
   8   1   0        726.94        709.75        24.47 o                         
   9   1   0         42.66         34.20         7.75 o                         
  10   1   0        450.31        428.07        25.49 o                         
   0   2   0       2987.03       2935.65        81.14 o                         
   1   2   0       5095.92       5445.53       105.94 o                         
   2   2   0         60.41         62.47         1.94 o                         
   3   2   0       1714.47       1867.79        32.30 o                         
   4   2   0       3297.20       3425.88        58.73 o                         
   5   2   0       4034.26       4152.84        74.26 o                         
   6   2   0       1098.37       1083.78        22.44 o                         
   7   2   0        214.11        206.46         6.30 o                         
   8   2   0         35.75         35.58         4.62 o                         
   9   2   0       1033.56       1008.46        37.60 o                         
  10   2   0        803.23        758.54        44.96 o                         
   0   3   0         77.17         76.10         2.67 o                         
   1   3   0       6342.02       6724.89       138.69 o                         
   2   3   0       6851.58       7106.42       123.59 o                         
   3   3   0       4417.64       4807.07        80.74 o                         
   4   3   0       3206.74       3448.86        59.22 o                         
   5   3   0       3042.56       3069.56        53.34 o                         
   6   3   0        173.21        181.12         5.14 o                         
   7   3   0        132.11        119.49         4.66 o                         
   8   3   0        404.16        397.88        16.66 o                         
   9   3   0        594.80        620.83        30.72 o                         
   0   4   0       9961.91       9937.03       223.00 o                         
   1   4   0       7866.14       7719.86       149.18 o                         
   2   4   0       1945.92       1911.85        34.10 o                         
   3   4   0        753.00        803.21        15.46 o                         
   4   4   0          4.24          8.09         1.56 o                         
   5   4   0       1133.94       1090.61        19.66 o                         
   6   4   0       1058.01       1083.54        22.95 o                         
   7   4   0        382.92        382.97        10.69 o                         
   8   4   0        752.81        768.41        27.93 o                         
   9   4   0        360.92        386.17        29.78 o                         
   0   5   0      20924.65      21684.14       531.92 o                         
   1   5   0       1897.61       1769.89        36.15 o                         
   2   5   0         12.11         12.97         1.50 o                         
   3   5   0         82.05         69.71         2.79 o                         
   4   5   0        455.35        492.02        10.22 o                         
   5   5   0       1864.10       1863.83        33.40 o                         
   6   5   0       2244.25       2149.44        45.37 o                         
   7   5   0        180.89        174.77         6.59 o                         
   8   5   0        564.93        549.78        21.64 o                         
   9   5   0        100.19        112.22        16.02 o                         
   0   6   0      14707.16      15653.74       432.09 o                         
   1   6   0          8.01          6.62         1.50 o                         
   2   6   0        160.80        137.07         4.09 o                         
   3   6   0        238.42        233.41         5.48 o                         
   4   6   0       2828.72       2834.25        47.19 o                         
   5   6   0        328.98        327.09         7.93 o                         
   6   6   0       2026.51       1934.68        43.92 o                         
   7   6   0        266.94        251.09         9.11 o                         
   8   6   0          9.48          2.92         5.26 o                         
   9   6   0        159.27        183.86        25.25 o                         
   0   7   0       1639.82       1586.45        46.09 o                         
   1   7   0        389.20        400.64        10.13 o                         
   2   7   0       3242.64       3296.78        66.31 o                         
   3   7   0          0.79          1.72         1.49 o                         
   4   7   0       6230.84       6225.22       101.24 o                         
   5   7   0         49.98         56.09         3.15 o                         
   6   7   0        971.64        972.49        22.87 o                         
   7   7   0          7.29          8.17         3.91 o                         
   8   7   0        313.02        281.57        18.80 o                         
   9   7   0          4.19         12.55        16.77 o                         
   0   8   0       3020.86       3139.93        81.19 o                         
   1   8   0        228.22        225.95         6.59 o                         
   2   8   0       3010.46       2922.29        59.25 o                         
   3   8   0        216.87        222.76         6.78 o                         
   4   8   0       5147.98       5122.45        87.22 o                         
   5   8   0        355.38        354.64        10.27 o                         
   6   8   0         41.72         38.75         4.15 o                         
   7   8   0          6.54          5.03         4.50 o                         
   8   8   0        821.45        730.27        55.01 o                         
   0   9   0       1708.44       1775.36        47.30 o                         
   1   9   0       1848.50       1837.84        35.78 o                         
   2   9   0       2343.97       2289.91        47.46 o                         
   3   9   0        364.05        354.85         9.57 o                         
   4   9   0       2918.79       2904.57        60.30 o                         
   5   9   0        186.17        192.25         6.98 o                         
   6   9   0        588.86        581.06        24.13 o                         
   7   9   0        147.73        164.80        11.29 o                         
   8   9   0         42.41         44.88        10.15 o                         
   0  10   0       1177.98       1142.11        28.99 o                         
   1  10   0        478.37        464.94        12.06 o                         
   2  10   0         67.74         62.92         3.77 o                         
   3  10   0          6.10          9.05         3.39 o                         
   4  10   0        116.74        113.47         6.12 o                         
   5  10   0        434.67        445.34        17.32 o                         
   6  10   0        582.87        593.53        28.42 o                         
   7  10   0        326.72        328.66        17.09 o                         
   8  10   0         13.53         17.54        11.40 o                         
   0  11   0        307.69        298.61        11.95 o                         
   1  11   0       1425.50       1444.72        40.82 o                         
   2  11   0        233.41        223.85        11.00 o                         
   3  11   0        480.77        462.65        17.65 o                         
   4  11   0         72.34         71.84         6.79 o                         
   5  11   0       1622.05       1643.95        48.38 o                         
   6  11   0          4.17          5.71         5.61 o                         
   7  11   0         27.66         24.33         9.72 o                         
   0  12   0          2.88          3.05         3.03 o                         
   1  12   0       1638.61       1693.27        47.14 o                         
   2  12   0        172.58        167.44         9.02 o                         
   3  12   0        366.72        351.52        18.00 o                         
   4  12   0        745.98        759.84        28.59 o                         
   5  12   0        834.25        875.87        29.47 o                         
   6  12   0         64.22         82.05         9.40 o                         
   7  12   0         97.45        121.05        17.13 o                         
   0  13   0        834.40        883.47        40.15 o                         
   1  13   0        394.01        415.71        15.54 o                         
   2  13   0        784.76        823.78        26.52 o                         
   3  13   0          0.84          0.17         4.64 o                         
   4  13   0       1071.12       1030.63        32.68 o                         
   5  13   0        290.41        298.64        16.63 o                         
   6  13   0        202.74        213.15        13.18 o                         
   7  13   0         50.37         29.95        16.32 o                         
   0  14   0       2291.32       2437.97       146.85 o                         
   1  14   0        145.85        149.85         8.81 o                         
   2  14   0        436.39        432.02        19.60 o                         
   3  14   0        186.19        191.50        13.55 o                         
   4  14   0       1240.05       1226.52        38.47 o                         
   5  14   0         70.01         79.25         8.84 o                         
   6  14   0        517.83        534.19        28.89 o                         
   0  15   0       2597.74       2848.63       170.93 o                         
   1  15   0         16.75         27.24         6.66 o                         
   2  15   0          2.53         -1.34         6.41 o                         
   3  15   0          8.01          6.45         6.46 o                         
   4  15   0        692.27        695.25        26.37 o                         
   5  15   0         28.30         24.80         8.56 o                         
   6  15   0        877.04        999.40        75.22 o                         
   0  16   0       2751.57       3312.43       197.69 o                         
   1  16   0         86.56         85.53         9.71 o                         
   2  16   0         48.05         55.42         8.54 o                         
   3  16   0         49.04         35.56         8.40 o                         
   4  16   0        104.50        147.81        26.37 o                         
   5  16   0        199.52        261.82        35.11 o                         
   0  17   0        607.11        655.61        52.66 o                         
   2   0   1       6098.63       6127.26       181.92 o                         
   4   0   1       3687.57       3871.59        99.28 o                         
   6   0   1        751.74        791.43        21.60 o                         
   8   0   1       1280.18       1314.12        65.61 o                         
  10   0   1        735.57        694.83        60.10 o                         
   1   1   1       2978.13       3097.53        49.73 o                         
   2   1   1      11007.14      11509.06       218.32 o                         
   3   1   1       1316.88       1259.58        22.42 o                         
   4   1   1       4342.20       4611.70        79.57 o                         
   5   1   1         44.62         46.03         2.66 o                         
   6   1   1        498.04        510.44        10.87 o                         
   7   1   1        415.63        447.06        11.56 o                         
   8   1   1       3262.87       3338.74        88.13 o                         
   9   1   1        337.77        340.32        25.22 o                         
  10   1   1         72.71         67.94        14.17 o                         
   1   2   1       4811.54       5317.27        82.00 o                         
   2   2   1       9354.21       9730.65       167.14 o                         
   3   2   1       2324.68       2183.98        35.92 o                         
   4   2   1       2335.62       2460.15        35.37 o                         
   5   2   1         49.98         52.57         2.80 o                         
   6   2   1        688.47        691.61        14.84 o                         
   7   2   1        102.76        103.13         4.95 o                         
   8   2   1       1532.70       1529.47        43.91 o                         
   9   2   1       1035.28       1005.44        43.96 o                         
  10   2   1         10.66         11.67        15.16 o                         
   1   3   1       3863.34       4092.76        66.76 o                         
   2   3   1       2127.12       2234.33        38.84 o                         
   3   3   1       5480.18       5433.84        88.28 o                         
   4   3   1         42.68         41.75         2.13 o                         
   5   3   1        524.89        536.10         9.63 o                         
   6   3   1         82.28         76.24         3.82 o                         
   7   3   1        411.89        413.76        13.24 o                         
   8   3   1        160.43        172.07         8.31 o                         
   9   3   1       1457.99       1392.89        49.02 o                         
   1   4   1       1753.91       1825.46        29.98 o                         
   2   4   1         18.02         21.81         2.85 o                         
   3   4   1       7373.10       7442.11       125.16 o                         
   4   4   1          5.64          9.29         1.56 o                         
   5   4   1         76.27         79.91         3.12 o                         
   6   4   1         99.91        103.69         4.85 o                         
   7   4   1       1820.76       1835.00        39.98 o                         
   8   4   1         52.94         50.52         5.02 o                         
   9   4   1        611.11        599.15        30.49 o                         
   1   5   1       6422.94       6668.95       110.35 o                         
   2   5   1       1447.36       1368.02        25.62 o                         
   3   5   1       1819.73       1727.12        29.30 o                         
   4   5   1       1299.71       1280.18        24.55 o                         
   5   5   1        347.60        346.61         8.23 o                         
   6   5   1        114.20        109.29         5.06 o                         
   7   5   1       2139.91       2079.44        51.25 o                         
   8   5   1        733.41        734.62        27.59 o                         
   9   5   1        206.20        179.30        19.22 o                         
   1   6   1       1616.23       1550.81        26.82 o                         
   2   6   1       5609.96       5591.59        96.53 o                         
   3   6   1       2154.21       2161.34        34.35 o                         
   4   6   1       2065.58       2038.06        39.28 o                         
   5   6   1        299.74        292.44         7.67 o                         
   6   6   1        665.09        645.25        18.29 o                         
   7   6   1       1612.26       1560.30        37.77 o                         
   8   6   1       1245.25       1172.25        41.00 o                         
   9   6   1        101.98         92.07        12.55 o                         
   1   7   1       1302.40       1236.50        25.03 o                         
   2   7   1       9874.76       9827.28       170.52 o                         
   3   7   1        163.84        155.63         4.73 o                         
   4   7   1       2337.99       2254.13        40.54 o                         
   5   7   1        238.42        234.67         7.00 o                         
   6   7   1       1010.99        990.76        29.51 o                         
   7   7   1        299.59        302.40        12.33 o                         
   8   7   1       2481.77       2372.13        75.14 o                         
   9   7   1        216.94        238.52        33.26 o                         
   1   8   1        522.58        560.87        10.88 o                         
   2   8   1       9960.95       9829.37       165.94 o                         
   3   8   1        453.00        447.45        10.75 o                         
   4   8   1       1712.33       1588.29        28.73 o                         
   5   8   1        137.19        138.18         6.22 o                         
   6   8   1       1269.34       1195.61        29.20 o                         
   7   8   1          5.18          7.17         5.47 o                         
   8   8   1       1657.23       1634.90        62.40 o                         
   1   9   1       1060.29       1044.96        20.25 o                         
   2   9   1       2274.14       2140.27        39.61 o                         
   3   9   1       1118.07       1066.80        20.47 o                         
   4   9   1        874.36        818.23        20.88 o                         
   5   9   1         67.49         63.75         5.79 o                         
   6   9   1        169.99        158.76         9.76 o                         
   7   9   1        436.42        445.68        23.30 o                         
   8   9   1        850.72        824.16        32.15 o                         
   1  10   1       2624.54       2545.13        51.90 o                         
   2  10   1        479.46        464.99        10.84 o                         
   3  10   1       2203.02       2184.58        43.97 o                         
   4  10   1        543.49        537.51        14.07 o                         
   5  10   1        878.85        817.72        27.34 o                         
   6  10   1        281.28        281.15        22.32 o                         
   7  10   1       2878.73       2833.04       114.57 o                         
   8  10   1         90.08         86.51        15.40 o                         
   1  11   1       3523.72       3606.65       176.32 o                         
   2  11   1         70.34         67.13         3.73 o                         
   3  11   1       1090.48       1097.72        28.29 o                         
   4  11   1         60.07         65.19         6.46 o                         
   5  11   1        468.14        438.71        17.82 o                         
   6  11   1          3.56         -1.76         5.66 o                         
   7  11   1       1526.36       1527.37        60.08 o                         
   1  12   1        568.63        594.24        27.14 o                         
   2  12   1       1669.37       1626.82        51.59 o                         
   3  12   1        848.83        850.43        26.01 o                         
   4  12   1        151.54        156.32         9.33 o                         
   5  12   1        105.75        104.18         9.14 o                         
   6  12   1        317.88        294.84        14.94 o                         
   7  12   1        569.39        654.11        41.27 o                         
   1  13   1        304.66        306.85        12.02 o                         
   2  13   1       1325.23       1361.20        44.48 o                         
   3  13   1        788.37        755.82        31.38 o                         
   4  13   1        609.42        599.41        22.17 o                         
   5  13   1          0.86         -0.28         5.15 o                         
   6  13   1        304.53        330.49        16.26 o                         
   1  14   1        304.86        338.64        17.18 o                         
   2  14   1       1315.86       1385.58        45.97 o                         
   3  14   1        496.45        515.53        22.59 o                         
   4  14   1        469.43        468.24        21.60 o                         
   5  14   1        393.20        381.23        17.34 o                         
   6  14   1        113.51        100.39        15.40 o                         
   1  15   1        272.32        270.47        15.25 o                         
   2  15   1       1170.38       1211.27        49.55 o                         
   3  15   1        149.51        170.55        11.89 o                         
   4  15   1        475.35        511.27        22.73 o                         
   5  15   1        179.82        201.52        16.69 o                         
   6  15   1        108.52        136.52        17.43 o                         
   1  16   1        275.36        313.05        17.16 o                         
   2  16   1        472.60        517.05        23.67 o                         
   3  16   1        121.21        134.39        14.00 o                         
   4  16   1        358.82        348.12        39.02 o                         
   0   0   2      28952.50      30082.24       948.88 o                         
   2   0   2       8620.51       8746.90       205.21 o                         
   4   0   2      11418.68      12189.00       498.15 o                         
   6   0   2       7010.77       7129.55       164.04 o                         
   8   0   2       1037.58       1088.14        41.63 o                         
  10   0   2       2808.84       2718.69       163.40 o                         
   0   1   2       9006.35       9465.76       239.62 o                         
   1   1   2         53.35         52.63         1.79 o                         
   2   1   2       5985.22       6085.34       105.65 o                         
   3   1   2        192.09        199.31         4.87 o                         
   4   1   2       6206.46       6524.11       135.92 o                         
   5   1   2       1204.63       1259.92        24.67 o                         
   6   1   2       4905.79       5030.97        83.75 o                         
   7   1   2        158.16        162.34         6.32 o                         
   8   1   2        627.44        628.94        21.50 o                         
   9   1   2        164.35        161.20        12.47 o                         
  10   1   2       1038.93        947.52        52.11 o                         
   0   2   2       7236.83       7333.92       167.13 o                         
   1   2   2       9807.61      10313.08       232.14 o                         
   2   2   2       2255.31       2382.24        46.57 o                         
   3   2   2       1634.52       1858.36        31.52 o                         
   4   2   2        919.04        955.79        18.04 o                         
   5   2   2       4148.62       4239.96        73.24 o                         
   6   2   2       1404.36       1401.93        27.63 o                         
   7   2   2        145.95        154.40         6.38 o                         
   8   2   2         12.74         11.72         3.73 o                         
   9   2   2        920.38        903.19        34.50 o                         
   0   3   2       2211.61       2121.53        56.78 o                         
   1   3   2       7755.86       7784.53       122.86 o                         
   2   3   2        927.61        927.65        16.96 o                         
   3   3   2         59.30         55.40         2.32 o                         
   4   3   2       1378.22       1432.06        23.79 o                         
   5   3   2       5644.75       5673.45        89.81 o                         
   6   3   2       1552.80       1574.41        27.48 o                         
   7   3   2        133.41        140.48         6.47 o                         
   8   3   2        371.80        366.45        13.02 o                         
   9   3   2        885.59        862.24        33.50 o                         
   0   4   2       2166.84       2019.21        48.34 o                         
   1   4   2       1575.91       1550.92        23.33 o                         
   2   4   2       2449.24       2484.08        44.49 o                         
   3   4   2         83.30         71.47         2.59 o                         
   4   4   2       1891.38       1979.67        32.43 o                         
   5   4   2       3823.54       3774.85        57.06 o                         
   6   4   2        514.96        504.50        12.06 o                         
   7   4   2        716.03        696.73        17.51 o                         
   8   4   2        371.97        372.13        13.31 o                         
   9   4   2        882.94        810.12        38.51 o                         
   0   5   2       2540.41       2500.50        61.86 o                         
   1   5   2       1354.80       1303.49        20.12 o                         
   2   5   2        728.24        699.48        13.46 o                         
   3   5   2         72.80         81.69         2.96 o                         
   4   5   2       2437.79       2438.46        41.87 o                         
   5   5   2       2642.44       2722.79        44.53 o                         
   6   5   2       2148.53       2045.57        39.20 o                         
   7   5   2        230.67        216.60         8.45 o                         
   8   5   2        486.19        444.67        16.69 o                         
   9   5   2        174.70        184.96        19.42 o                         
   0   6   2       8132.36       8154.07       188.89 o                         
   1   6   2       1172.17       1143.20        18.78 o                         
   2   6   2        636.30        552.11        10.92 o                         
   3   6   2         54.58         57.89         2.31 o                         
   4   6   2       1890.57       1823.66        32.45 o                         
   5   6   2        354.05        357.87         8.65 o                         
   6   6   2       2454.64       2372.39        44.67 o                         
   7   6   2        229.81        217.44         8.77 o                         
   8   6   2         84.27         82.88         7.64 o                         
   9   6   2        144.52        121.93        17.32 o                         
   0   7   2       4765.64       4501.31        98.91 o                         
   1   7   2          8.40          9.06         1.21 o                         
   2   7   2       3381.70       3400.62        63.66 o                         
   3   7   2         63.95         61.90         2.38 o                         
   4   7   2       1526.64       1445.00        25.80 o                         
   5   7   2        130.84        127.23         5.06 o                         
   6   7   2       3012.37       3091.37        77.14 o                         
   7   7   2         34.12         32.85         5.57 o                         
   8   7   2        192.58        175.25        13.67 o                         
   0   8   2       2747.03       2519.77        56.46 o                         
   1   8   2        386.44        375.74         8.38 o                         
   2   8   2       1978.60       1925.59        38.22 o                         
   3   8   2         46.36         49.29         2.93 o                         
   4   8   2       2961.04       2879.57        56.56 o                         
   5   8   2        401.08        408.78        12.31 o                         
   6   8   2       2929.16       2857.52        65.42 o                         
   7   8   2         10.22         14.05         6.06 o                         
   8   8   2        366.71        340.16        41.05 o                         
   0   9   2       2564.98       2438.81        51.24 o                         
   1   9   2        315.48        304.12         6.90 o                         
   2   9   2        904.02        865.45        17.55 o                         
   3   9   2         70.86         71.39         3.69 o                         
   4   9   2       1676.26       1685.63        34.70 o                         
   5   9   2        971.84        962.56        30.09 o                         
   6   9   2       1390.48       1280.70        42.15 o                         
   7   9   2        227.04        213.67        15.62 o                         
   8   9   2        183.53        176.04        14.74 o                         
   0  10   2       1377.94       1375.45        31.76 o                         
   1  10   2        584.49        587.23        12.51 o                         
   2  10   2        104.91        105.12         4.13 o                         
   3  10   2        122.70        121.48         4.34 o                         
   4  10   2        108.75        102.73         4.85 o                         
   5  10   2        917.94        886.72        32.99 o                         
   6  10   2        282.87        275.16        16.96 o                         
   7  10   2        288.10        258.22        16.87 o                         
   8  10   2          7.28         18.00        13.43 o                         
   0  11   2        770.33        724.58        27.77 o                         
   1  11   2       1682.56       1678.04        38.32 o                         
   2  11   2        378.41        351.01         9.98 o                         
   3  11   2          4.80          4.69         2.53 o                         
   4  11   2         59.48         58.64         4.77 o                         
   5  11   2       1774.60       1737.70        55.64 o                         
   6  11   2         70.64         65.35         9.64 o                         
   7  11   2        222.63        225.51        14.29 o                         
   8  11   2         60.13         63.37        17.06 o                         
   0  12   2        136.08        147.37         8.47 o                         
   1  12   2       1020.28       1001.58        24.49 o                         
   2  12   2        345.62        344.47        10.89 o                         
   3  12   2         99.26        100.71         6.18 o                         
   4  12   2        419.45        416.72        17.24 o                         
   5  12   2       1163.43       1137.93        35.85 o                         
   6  12   2        353.52        347.46        17.78 o                         
   7  12   2        200.90        223.78        19.43 o                         
   0  13   2        827.49        790.07        30.29 o                         
   1  13   2        312.65        332.23        12.88 o                         
   2  13   2        425.02        423.10        16.38 o                         
   3  13   2         73.70         68.81         7.62 o                         
   4  13   2        470.61        478.98        26.37 o                         
   5  13   2        582.39        565.76        19.93 o                         
   6  13   2        775.46        770.18        35.34 o                         
   0  14   2       1552.03       1595.66        72.49 o                         
   1  14   2        267.95        278.34        15.39 o                         
   2  14   2        294.85        310.49        16.04 o                         
   3  14   2         36.80         32.63         6.52 o                         
   4  14   2       1113.64       1101.05        35.78 o                         
   5  14   2         77.98         86.48         9.85 o                         
   6  14   2        763.07        727.31        41.31 o                         
   1  15   2          2.22          5.05         8.81 o                         
   2  15   2        374.41        408.80        18.20 o                         
   3  15   2          4.78          7.96         5.64 o                         
   4  15   2        653.68        677.19        31.04 o                         
   5  15   2          3.95          6.14         8.64 o                         
   0  16   2       1076.33       1042.41        84.75 o                         
   1  16   2        159.12        148.84        25.47 o                         
   2  16   2        219.05        233.76        21.20 o                         
   2   0   3       4274.61       4633.92       105.85 o                         
   4   0   3       4962.15       4983.50       172.05 o                         
   6   0   3        475.64        477.07        17.88 o                         
   8   0   3       2198.59       2209.61        91.08 o                         
  10   0   3        176.13        169.07        27.19 o                         
   1   1   3        209.31        195.10         4.25 o                         
   2   1   3       5860.83       5939.72        92.41 o                         
   3   1   3       1058.69       1113.14        22.39 o                         
   4   1   3       1828.51       1798.85        44.40 o                         
   5   1   3        995.16       1051.57        22.21 o                         
   6   1   3        415.61        435.11        11.42 o                         
   7   1   3        994.64       1060.68        24.16 o                         
   8   1   3       1949.25       2022.66        51.11 o                         
   9   1   3         89.55         88.90         9.82 o                         
  10   1   3         44.41         47.24        17.45 o                         
   1   2   3       1100.92       1058.83        16.50 o                         
   2   2   3       4385.03       4406.30        70.22 o                         
   3   2   3       1459.40       1378.96        23.84 o                         
   4   2   3       1471.39       1483.06        29.62 o                         
   5   2   3        736.00        772.25        14.54 o                         
   6   2   3       1186.61       1234.31        25.75 o                         
   7   2   3       1731.17       1806.90        40.86 o                         
   8   2   3        745.36        756.80        26.85 o                         
   9   2   3        129.92        133.03        11.87 o                         
   1   3   3       2506.79       2474.84        36.56 o                         
   2   3   3        622.14        638.45        11.08 o                         
   3   3   3       1173.82       1137.04        19.22 o                         
   4   3   3        439.59        447.90         8.27 o                         
   5   3   3       1820.34       1824.43        30.61 o                         
   6   3   3        100.60         99.36         4.72 o                         
   7   3   3       3858.46       4025.84       104.65 o                         
   8   3   3        249.86        229.61        10.11 o                         
   9   3   3        305.84        304.57        20.54 o                         
   1   4   3       1552.60       1473.30        25.50 o                         
   2   4   3        430.33        450.73         9.68 o                         
   3   4   3       6414.32       6711.50        99.71 o                         
   4   4   3         66.82         68.83         2.81 o                         
   5   4   3        464.46        451.16         8.95 o                         
   6   4   3          3.82          5.48         2.80 o                         
   7   4   3       2923.21       2917.52        63.91 o                         
   8   4   3        125.63        125.74         8.28 o                         
   9   4   3        394.05        363.91        23.00 o                         
   1   5   3       3239.50       3303.16        53.40 o                         
   2   5   3        418.95        386.98         8.16 o                         
   3   5   3       5830.92       5958.41        92.60 o                         
   4   5   3        946.89        933.64        15.72 o                         
   5   5   3         60.03         68.85         3.54 o                         
   6   5   3         43.57         44.45         3.77 o                         
   7   5   3       1198.10       1205.83        39.33 o                         
   8   5   3        543.97        532.01        19.58 o                         
   9   5   3        520.42        477.24        46.13 o                         
   1   6   3        241.29        214.57         5.51 o                         
   2   6   3       3877.51       3856.61        63.24 o                         
   3   6   3       4155.04       4158.08        66.61 o                         
   4   6   3       1566.34       1522.66        26.53 o                         
   5   6   3        787.80        791.85        17.74 o                         
   6   6   3        637.95        606.77        16.91 o                         
   7   6   3        123.57        122.70         8.29 o                         
   8   6   3        847.66        856.91        27.83 o                         
   1   7   3        133.69        128.73         3.90 o                         
   2   7   3       6055.24       5938.71        94.57 o                         
   3   7   3        706.63        686.65        12.56 o                         
   4   7   3       1862.32       1797.39        31.80 o                         
   5   7   3        181.81        177.92         7.94 o                         
   6   7   3       1244.19       1267.86        36.13 o                         
   7   7   3        160.97        157.80         9.59 o                         
   8   7   3       1714.87       1674.22        48.68 o                         
   1   8   3        331.98        316.58         6.85 o                         
   2   8   3       3461.47       3243.62        52.90 o                         
   3   8   3         71.84         68.98         2.99 o                         
   4   8   3       2608.15       2595.42        49.19 o                         
   5   8   3        234.66        220.61         9.47 o                         
   6   8   3        971.93        981.76        26.72 o                         
   7   8   3        329.31        317.63        17.27 o                         
   8   8   3       1236.34       1214.39        41.83 o                         
   1   9   3        376.17        350.93         7.74 o                         
   2   9   3       2386.24       2314.74        44.01 o                         
   3   9   3       2012.79       1970.08        36.96 o                         
   4   9   3        389.45        382.62        11.34 o                         
   5   9   3         84.17         72.52         5.84 o                         
   6   9   3        184.98        204.22        12.36 o                         
   7   9   3        595.75        578.03        21.16 o                         
   8   9   3        537.53        502.86        32.96 o                         
   1  10   3        427.48        414.64        11.71 o                         
   2  10   3        401.94        397.00        10.54 o                         
   3  10   3       6124.19       6045.00       106.56 o                         
   4  10   3        191.68        184.38         8.09 o                         
   5  10   3        612.73        594.45        21.16 o                         
   6  10   3        122.01        137.38        10.52 o                         
   7  10   3        451.25        453.82        20.93 o                         
   8  10   3        196.02        200.19        26.42 o                         
   1  11   3        578.44        581.53        16.25 o                         
   2  11   3         30.23         29.18         3.76 o                         
   3  11   3       4206.06       4215.15        90.24 o                         
   4  11   3         16.47         14.56         4.45 o                         
   5  11   3        281.47        274.51        11.95 o                         
   6  11   3         34.94         42.95         7.64 o                         
   7  11   3        318.99        311.59        19.85 o                         
   8  11   3         54.45         73.19        19.20 o                         
   1  12   3         27.93         21.08         3.38 o                         
   2  12   3        490.79        455.39        17.68 o                         
   3  12   3       2122.86       2102.54        51.62 o                         
   4  12   3        195.12        194.04         9.86 o                         
   5  12   3          0.36          3.17         4.88 o                         
   6  12   3        133.44        138.38        10.14 o                         
   7  12   3        273.38        243.41        28.47 o                         
   1  13   3        983.62        919.05        24.39 o                         
   2  13   3       1067.85       1031.05        28.47 o                         
   3  13   3        230.44        265.98        12.59 o                         
   4  13   3        461.38        465.92        18.56 o                         
   5  13   3        151.11        155.01         9.71 o                         
   6  13   3        212.88        216.11        16.76 o                         
   7  13   3        355.90        330.88        33.08 o                         
   1  14   3        201.28        225.21        11.02 o                         
   2  14   3       1015.80       1056.82        33.81 o                         
   3  14   3        166.24        159.84         9.98 o                         
   4  14   3        417.90        424.48        19.63 o                         
   5  14   3        255.62        249.23        17.63 o                         
   6  14   3        143.09        143.45        24.12 o                         
   1  15   3        242.92        275.33        17.49 o                         
   2  15   3        523.10        556.27        20.77 o                         
   3  15   3        610.20        666.18        23.64 o                         
   4  15   3        374.99        354.92        21.35 o                         
   5  15   3        258.76        320.17        33.51 o                         
   0   0   4       4229.19       4313.47       177.29 o                         
   2   0   4       6604.20       6780.53       143.65 o                         
   4   0   4       9318.53       9614.91       309.88 o                         
   6   0   4        271.75        304.26        16.52 o                         
   8   0   4        329.85        352.24        18.57 o                         
   0   1   4       5024.77       5081.31       157.64 o                         
   1   1   4       2069.08       2123.39        35.90 o                         
   2   1   4       2495.89       2522.10        37.20 o                         
   3   1   4         24.82         22.00         1.78 o                         
   4   1   4       8674.08       8898.20       190.44 o                         
   5   1   4        517.27        507.53        13.49 o                         
   6   1   4        146.13        157.83         6.39 o                         
   7   1   4        138.72        150.96         8.64 o                         
   8   1   4        110.68        128.41        10.03 o                         
   9   1   4        234.77        237.77        15.28 o                         
   0   2   4       3676.28       4013.96        92.08 o                         
   1   2   4       5586.58       5973.20        85.04 o                         
   2   2   4        117.76        136.96         3.24 o                         
   3   2   4       2552.88       2663.03        43.94 o                         
   4   2   4        869.79        887.98        15.15 o                         
   5   2   4       2427.12       2536.90        47.58 o                         
   6   2   4        932.90        954.86        26.19 o                         
   7   2   4        142.71        144.30         7.69 o                         
   8   2   4          9.54         11.06         4.53 o                         
   9   2   4        449.16        480.07        22.18 o                         
   0   3   4       2252.44       2343.28        60.17 o                         
   1   3   4       5966.94       6129.87        90.48 o                         
   2   3   4        166.46        162.79         3.54 o                         
   3   3   4       1351.17       1372.98        24.33 o                         
   4   3   4        695.78        730.45        12.10 o                         
   5   3   4       5931.45       6136.01        98.41 o                         
   6   3   4       1139.33       1128.28        27.94 o                         
   7   3   4        144.81        156.40         8.15 o                         
   8   3   4        207.17        220.38        12.15 o                         
   9   3   4        654.23        634.42        58.96 o                         
   0   4   4        859.31        796.11        21.79 o                         
   1   4   4       5994.94       5978.40        91.88 o                         
   2   4   4       1145.88       1140.44        16.90 o                         
   3   4   4        514.20        528.26        10.18 o                         
   4   4   4       1666.18       1690.74        25.95 o                         
   5   4   4       2188.22       2212.33        37.11 o                         
   6   4   4        402.10        392.50        13.01 o                         
   7   4   4        552.16        519.89        16.76 o                         
   8   4   4        333.53        318.64        15.54 o                         
   0   5   4       2323.27       2327.92        55.03 o                         
   1   5   4       1867.21       1790.69        30.77 o                         
   2   5   4       1839.79       1835.52        29.30 o                         
   3   5   4        181.45        170.34         5.11 o                         
   4   5   4       2966.37       2949.09        43.78 o                         
   5   5   4       1605.44       1622.79        31.84 o                         
   6   5   4         30.64         27.74         4.34 o                         
   7   5   4        380.32        369.74        14.74 o                         
   8   5   4         68.14         71.50         7.22 o                         
   0   6   4       5177.63       4986.83       121.05 o                         
   1   6   4        747.12        700.90        13.40 o                         
   2   6   4        393.77        398.87         7.51 o                         
   3   6   4        338.45        351.52         7.88 o                         
   4   6   4       1844.32       1824.98        31.59 o                         
   5   6   4        754.09        739.97        18.24 o                         
   6   6   4        805.44        815.60        26.24 o                         
   7   6   4        251.43        255.45        13.27 o                         
   8   6   4         13.77         19.38         5.77 o                         
   0   7   4       5465.53       5059.53       132.10 o                         
   1   7   4         35.27         34.19         2.63 o                         
   2   7   4        199.70        196.09         5.18 o                         
   3   7   4        136.54        130.42         4.13 o                         
   4   7   4        288.28        274.65         8.92 o                         
   5   7   4         90.29         93.13         6.13 o                         
   6   7   4       2064.49       2094.15        64.95 o                         
   7   7   4         36.76         32.99         6.21 o                         
   8   7   4        103.54        109.32         9.12 o                         
   0   8   4       8804.77       8406.27       194.42 o                         
   1   8   4        261.69        263.91         6.79 o                         
   2   8   4        199.41        194.97         6.02 o                         
   3   8   4        146.18        145.60         5.79 o                         
   4   8   4         84.60         80.56         6.94 o                         
   5   8   4        369.64        369.80        12.14 o                         
   6   8   4       3409.59       3486.45       101.66 o                         
   7   8   4          7.21          2.42         6.47 o                         
   8   8   4        327.44        316.02        18.93 o                         
   0   9   4       3846.26       3577.14       106.56 o                         
   1   9   4        819.24        795.09        16.93 o                         
   2   9   4         18.59         15.34         2.87 o                         
   3   9   4         28.51         31.37         3.45 o                         
   4   9   4        205.28        204.97         8.45 o                         
   5   9   4        756.53        746.07        23.43 o                         
   6   9   4       1024.82        987.81        31.21 o                         
   7   9   4        142.71        127.52         9.63 o                         
   8   9   4        156.27        171.39        21.96 o                         
   0  10   4        298.89        286.65        13.09 o                         
   1  10   4       1571.18       1491.70        33.40 o                         
   2  10   4          2.20          2.46         3.25 o                         
   3  10   4        283.08        281.10        10.34 o                         
   4  10   4        287.13        273.92        10.33 o                         
   5  10   4        647.14        663.16        20.82 o                         
   6  10   4         95.29        101.96         8.50 o                         
   7  10   4        252.02        222.01        15.00 o                         
   8  10   4          1.30          2.16        15.24 o                         
   0  11   4        428.72        402.42        16.64 o                         
   1  11   4       1170.10       1131.29        25.66 o                         
   2  11   4        363.13        356.74        12.42 o                         
   3  11   4        189.45        193.42         8.18 o                         
   4  11   4        145.61        141.77         8.27 o                         
   5  11   4       1441.85       1435.88        38.46 o                         
   6  11   4         31.95         40.01         6.96 o                         
   7  11   4        360.39        321.99        20.03 o                         
   0  12   4        540.93        542.69        21.79 o                         
   1  12   4       1478.27       1483.32        34.79 o                         
   2  12   4        105.38         95.82         6.77 o                         
   3  12   4        188.19        184.88         8.69 o                         
   4  12   4         33.50         29.50         5.48 o                         
   5  12   4        955.40        936.69        30.74 o                         
   6  12   4        619.92        628.32        30.46 o                         
   7  12   4        193.28        216.17        26.36 o                         
   0  13   4       1955.77       1921.14        82.65 o                         
   1  13   4        739.59        725.03        21.69 o                         
   2  13   4         40.58         48.99         5.59 o                         
   3  13   4         66.05         68.72         6.96 o                         
   4  13   4          9.19         10.89         5.46 o                         
   5  13   4        566.39        583.52        24.56 o                         
   6  13   4        570.10        523.72        34.61 o                         
   0  14   4       2181.20       2176.27       107.26 o                         
   1  14   4         62.27         68.40         6.73 o                         
   2  14   4         37.03         40.55         6.64 o                         
   3  14   4         19.72         24.27         5.97 o                         
   4  14   4        437.55        470.04        24.67 o                         
   5  14   4         82.03         75.73        18.63 o                         
   0  15   4        629.56        739.00        93.20 o                         
   1  15   4          9.74         11.59         6.62 o                         
   2  15   4        201.44        201.85        17.71 o                         
   3  15   4         30.24         44.74        10.92 o                         
   4  15   4       1004.31       1155.35        77.37 o                         
   2   0   5       2645.69       2514.04        54.53 o                         
   4   0   5       1068.46       1112.76        27.90 o                         
   6   0   5        243.32        267.43        15.02 o                         
   8   0   5       1567.87       1707.89        81.15 o                         
   1   1   5        446.52        450.21         9.02 o                         
   2   1   5       3542.96       3520.26        52.54 o                         
   3   1   5        498.17        529.85        10.35 o                         
   4   1   5        377.11        390.00        10.44 o                         
   5   1   5        336.15        349.90        12.36 o                         
   6   1   5        111.00        130.31         7.25 o                         
   7   1   5        492.98        547.06        20.86 o                         
   8   1   5        797.30        859.08        25.44 o                         
   9   1   5        176.62        207.17        14.76 o                         
   1   2   5       3419.61       3470.97        52.09 o                         
   2   2   5       1904.10       1851.61        28.36 o                         
   3   2   5       1546.71       1476.25        23.94 o                         
   4   2   5       1034.22       1020.58        17.81 o                         
   5   2   5        413.84        418.92        15.39 o                         
   6   2   5        424.01        438.54        20.62 o                         
   7   2   5       1362.22       1432.65        55.95 o                         
   8   2   5        340.34        363.11        14.14 o                         
   9   2   5        423.21        459.15        35.56 o                         
   1   3   5       3805.75       3790.86        57.44 o                         
   2   3   5        794.38        777.05        12.85 o                         
   3   3   5       1443.64       1380.39        21.41 o                         
   4   3   5        242.17        225.00         6.73 o                         
   5   3   5       1065.99       1057.31        24.57 o                         
   6   3   5        155.50        160.85         9.09 o                         
   7   3   5       1850.42       1870.43        48.51 o                         
   8   3   5        126.29        120.81         8.93 o                         
   9   3   5        580.30        611.58        43.51 o                         
   1   4   5       3334.58       3403.66        53.58 o                         
   2   4   5         64.37         60.05         2.65 o                         
   3   4   5       4887.83       4728.33        69.14 o                         
   4   4   5        125.05        122.59         4.68 o                         
   5   4   5        346.75        330.44        10.38 o                         
   6   4   5         11.24         10.71         4.12 o                         
   7   4   5       1468.11       1542.50        44.40 o                         
   8   4   5         59.56         49.96         6.83 o                         
   9   4   5        727.88        715.15        50.67 o                         
   1   5   5       1394.08       1377.71        22.42 o                         
   2   5   5        564.16        524.99        10.25 o                         
   3   5   5       5440.21       5319.19        82.27 o                         
   4   5   5        149.91        147.70         5.52 o                         
   5   5   5        162.01        166.40         7.41 o                         
   6   5   5         18.32         24.63         5.37 o                         
   7   5   5       1004.05       1009.61        31.08 o                         
   8   5   5        161.20        166.72        10.64 o                         
   9   5   5        787.19        775.47        55.32 o                         
   1   6   5        421.83        398.35         8.17 o                         
   2   6   5       1825.44       1731.03        28.06 o                         
   3   6   5       2575.17       2491.45        42.48 o                         
   4   6   5        587.64        605.78        14.50 o                         
   5   6   5        419.42        452.10        18.38 o                         
   6   6   5        179.48        185.99        10.36 o                         
   7   6   5        175.34        163.73        12.60 o                         
   8   6   5        819.06        798.81        34.05 o                         
   9   6   5        355.98        377.45        35.40 o                         
   1   7   5        744.51        707.87        17.81 o                         
   2   7   5       5517.50       5317.13        82.65 o                         
   3   7   5        682.61        687.57        14.04 o                         
   4   7   5        622.08        622.70        17.60 o                         
   5   7   5        215.77        215.66        11.98 o                         
   6   7   5        512.59        510.88        19.27 o                         
   7   7   5        134.85        147.67        10.06 o                         
   8   7   5        787.74        779.88        34.00 o                         
   1   8   5        466.88        436.54        11.52 o                         
   2   8   5       2128.06       2030.37        39.38 o                         
   3   8   5        164.96        161.70         6.68 o                         
   4   8   5        695.23        652.72        18.74 o                         
   5   8   5         65.31         67.82         6.27 o                         
   6   8   5        771.88        799.57        29.24 o                         
   7   8   5        169.79        166.04        12.42 o                         
   8   8   5        434.29        429.88        27.00 o                         
   1   9   5        727.11        686.42        17.77 o                         
   2   9   5       1398.56       1345.95        36.25 o                         
   3   9   5       1549.65       1527.17        45.00 o                         
   4   9   5        192.62        183.35         8.47 o                         
   5   9   5         22.77         20.73         5.18 o                         
   6   9   5        147.03        151.10         9.19 o                         
   7   9   5        612.86        587.54        28.20 o                         
   8   9   5        455.33        446.29        38.34 o                         
   1  10   5       1113.80       1048.04        26.61 o                         
   2  10   5        339.73        326.39        11.81 o                         
   3  10   5       3279.72       3210.77        78.40 o                         
   4  10   5        130.69        118.27         7.58 o                         
   5  10   5        413.06        401.87        15.18 o                         
   6  10   5         13.66         16.84         5.73 o                         
   7  10   5        642.37        634.63        29.97 o                         
   1  11   5        999.95        959.92        24.83 o                         
   2  11   5         65.00         60.56         5.49 o                         
   3  11   5       3535.88       3504.56        85.41 o                         
   4  11   5          0.28         -2.08         5.25 o                         
   5  11   5        319.71        304.15        14.26 o                         
   6  11   5         15.51         15.90         8.12 o                         
   1  12   5        503.81        514.40        16.25 o                         
   2  12   5        457.92        425.59        15.93 o                         
   3  12   5       1215.34       1207.02        33.21 o                         
   4  12   5         51.95         57.30         7.00 o                         
   5  12   5         16.63         18.79         7.85 o                         
   1  13   5        572.58        560.36        18.01 o                         
   2  13   5       1062.13       1106.96        33.45 o                         
   3  13   5        112.32        110.10        13.37 o                         
   4  13   5        105.78        107.52         9.91 o                         
   1  14   5        308.31        307.87        14.13 o                         
   2  14   5        482.75        471.35        21.36 o                         
   3  14   5        275.67        286.57        21.08 o                         
   4  14   5        257.42        256.54        21.34 o                         
   2  15   5        503.61        552.95        43.65 o                         
   3  15   5        331.36        387.83        35.19 o                         
   0   0   6       9524.89       9450.30       256.77 o                         
   2   0   6       1918.04       1990.62        74.02 o                         
   4   0   6       2412.47       2344.96        87.91 o                         
   6   0   6       2053.56       2219.04       183.66 o                         
   8   0   6        704.06        705.41        50.55 o                         
   0   1   6       4591.14       4526.51       113.01 o                         
   1   1   6        775.73        777.93        14.52 o                         
   2   1   6        903.95        905.39        16.19 o                         
   3   1   6        216.27        220.60         6.14 o                         
   4   1   6       1626.64       1635.79        59.63 o                         
   5   1   6        862.66        859.18        32.76 o                         
   6   1   6       1556.71       1657.76        73.74 o                         
   7   1   6         61.40         77.28         6.51 o                         
   8   1   6        345.20        386.77        14.99 o                         
   9   1   6        189.63        246.90        18.59 o                         
   0   2   6       1175.09       1171.99        30.75 o                         
   1   2   6       2539.61       2557.52        38.78 o                         
   2   2   6        243.18        237.00         5.89 o                         
   3   2   6        198.91        184.06         5.46 o                         
   4   2   6         77.08         86.08         4.38 o                         
   5   2   6       1876.35       1961.46        69.45 o                         
   6   2   6        824.18        818.71        34.24 o                         
   7   2   6        175.82        170.20         9.11 o                         
   8   2   6         46.94         62.82         7.64 o                         
   9   2   6        407.57        479.07        39.71 o                         
   0   3   6        361.82        394.50        13.44 o                         
   1   3   6       4028.43       4097.12        61.52 o                         
   2   3   6        754.74        769.67        14.10 o                         
   3   3   6        232.85        210.87         6.25 o                         
   4   3   6        674.15        673.35        16.52 o                         
   5   3   6       4805.36       4798.68       110.34 o                         
   6   3   6        335.34        335.29        13.23 o                         
   7   3   6        184.01        206.00        10.35 o                         
   8   3   6        260.64        279.63        15.20 o                         
   9   3   6        729.41        824.67        59.03 o                         
   0   4   6       1319.40       1389.05        37.48 o                         
   1   4   6       2995.99       3000.24        49.17 o                         
   2   4   6       1001.17        995.39        18.00 o                         
   3   4   6        650.44        658.53        14.50 o                         
   4   4   6        478.85        463.18        12.93 o                         
   5   4   6       2214.82       2287.59        56.94 o                         
   6   4   6        362.62        396.96        15.62 o                         
   7   4   6        426.29        415.12        16.79 o                         
   8   4   6        351.67        394.82        20.64 o                         
   0   5   6       2895.13       2908.80        68.38 o                         
   1   5   6        993.44        985.83        20.20 o                         
   2   5   6        356.76        341.12         8.60 o                         
   3   5   6          2.71          4.15         2.55 o                         
   4   5   6       1253.44       1249.02        29.52 o                         
   5   5   6       1351.13       1364.41        34.72 o                         
   6   5   6        501.78        549.38        19.61 o                         
   7   5   6        553.97        547.77        20.37 o                         
   8   5   6        249.72        262.00        23.55 o                         
   0   6   6        637.08        609.19        17.70 o                         
   1   6   6       1041.09       1014.49        19.60 o                         
   2   6   6        783.19        752.46        16.60 o                         
   3   6   6         45.31         43.44         3.96 o                         
   4   6   6        730.53        703.53        18.92 o                         
   5   6   6        607.29        597.42        18.89 o                         
   6   6   6        877.89        871.42        28.44 o                         
   7   6   6        234.31        263.70        13.25 o                         
   8   6   6         14.42         10.77         9.81 o                         
   0   7   6       1602.53       1594.25        41.26 o                         
   1   7   6         11.18         12.92         3.04 o                         
   2   7   6        683.75        668.15        16.00 o                         
   3   7   6         11.45          9.24         3.56 o                         
   4   7   6        758.48        749.37        25.73 o                         
   5   7   6         29.56         42.77         8.11 o                         
   6   7   6        649.94        613.85        25.53 o                         
   7   7   6         16.48          3.04         8.06 o                         
   8   7   6        236.37        240.33        26.97 o                         
   0   8   6       1680.86       1646.21        52.60 o                         
   1   8   6        423.37        406.85        11.21 o                         
   2   8   6        488.48        470.31        13.61 o                         
   3   8   6         61.93         63.39         5.45 o                         
   4   8   6       1010.20       1021.16        32.09 o                         
   5   8   6        161.50        163.84        11.01 o                         
   6   8   6       1332.21       1398.75        54.75 o                         
   7   8   6          4.01         10.72        14.82 o                         
   0   9   6        431.77        434.24        18.88 o                         
   1   9   6        317.56        321.23         9.94 o                         
   2   9   6        517.05        494.39        14.69 o                         
   3   9   6         21.06         20.32         4.39 o                         
   4   9   6        596.30        570.61        19.80 o                         
   5   9   6        709.61        680.79        23.88 o                         
   6   9   6        530.46        600.45        27.92 o                         
   0  10   6        383.42        359.91        18.13 o                         
   1  10   6        896.74        861.43        24.38 o                         
   2  10   6         75.66         70.39         5.61 o                         
   3  10   6         24.68         27.80         4.90 o                         
   4  10   6         72.48         68.22         7.25 o                         
   5  10   6       1054.44       1063.42        33.59 o                         
   6  10   6         76.34         51.17        11.89 o                         
   0  11   6        167.44        161.64        11.78 o                         
   1  11   6       1198.57       1128.18        30.92 o                         
   2  11   6         75.74         69.21         6.09 o                         
   3  11   6         33.10         28.82         5.01 o                         
   4  11   6         55.23         53.72         6.85 o                         
   5  11   6       1050.36        963.68        49.11 o                         
   0  12   6        274.37        298.00        17.20 o                         
   1  12   6       1041.70       1017.31        28.57 o                         
   2  12   6        282.36        266.67        11.48 o                         
   3  12   6        174.71        181.18        10.32 o                         
   4  12   6        214.32        217.89        15.95 o                         
   0  13   6        455.22        465.09        23.08 o                         
   1  13   6        290.98        281.82        11.95 o                         
   2  13   6        105.61         92.18         7.89 o                         
   3  13   6         14.82         16.09         7.86 o                         
   0  14   6        527.57        525.43        41.78 o                         
   1  14   6         73.72         70.76        16.04 o                         
   2  14   6         49.47         35.79        14.16 o                         
   3  14   6         22.77         23.37        14.14 o                         
   2  15   6        159.24        160.31        22.89 o                         
   2   0   7       1298.30       1369.68        44.37 o                         
   4   0   7       1451.27       1450.06       148.40 o                         
   6   0   7        213.86        218.09        21.51 o                         
   8   0   7        636.22        736.21        40.72 o                         
   1   1   7         18.75         17.95         3.14 o                         
   2   1   7        722.84        716.41        18.39 o                         
   3   1   7       1163.54       1164.94        28.24 o                         
   4   1   7        690.75        677.65        45.42 o                         
   5   1   7          6.19         11.56         4.48 o                         
   6   1   7        166.50        199.85        12.52 o                         
   7   1   7         44.41         47.12         6.76 o                         
   8   1   7        695.16        829.36        59.05 o                         
   1   2   7        510.41        525.85        15.16 o                         
   2   2   7        518.12        528.96        13.64 o                         
   3   2   7       3084.87       3071.23        67.74 o                         
   4   2   7        603.08        533.06        48.31 o                         
   5   2   7        102.26        101.92         7.63 o                         
   6   2   7        409.38        401.80        30.97 o                         
   7   2   7        481.89        507.15        32.00 o                         
   1   3   7        298.40        317.99        11.17 o                         
   2   3   7        579.02        571.35        14.87 o                         
   3   3   7       2919.44       2902.83        75.57 o                         
   4   3   7         53.87         59.90        16.98 o                         
   5   3   7        145.17        142.55        10.06 o                         
   6   3   7         37.48         39.20         6.28 o                         
   7   3   7        876.67        927.27        40.73 o                         
   1   4   7        804.12        819.65        20.75 o                         
   2   4   7          8.51         10.39         3.03 o                         
   3   4   7       4448.74       4342.00        94.74 o                         
   4   4   7         73.40         57.43         7.94 o                         
   5   4   7         41.27         49.38         7.64 o                         
   6   4   7         36.79         28.20         6.93 o                         
   7   4   7        917.91        996.96        40.54 o                         
   1   5   7       1525.14       1551.35        36.98 o                         
   2   5   7        332.28        340.57        14.56 o                         
   3   5   7       2195.36       2199.67        49.92 o                         
   4   5   7        215.66        202.87        11.29 o                         
   5   5   7        188.37        198.90        12.06 o                         
   6   5   7         61.58         61.99         8.04 o                         
   7   5   7       1850.58       1894.11        68.94 o                         
   1   6   7        699.36        681.15        17.91 o                         
   2   6   7        493.89        495.55        14.24 o                         
   3   6   7        244.34        242.23         9.92 o                         
   4   6   7        666.75        649.84        29.01 o                         
   5   6   7        177.34        198.35        12.39 o                         
   6   6   7        171.53        170.18        11.92 o                         
   1   7   7       1088.23       1077.37        24.75 o                         
   2   7   7       1823.44       1820.86        41.77 o                         
   3   7   7         57.43         54.61         6.13 o                         
   4   7   7        524.63        571.59        31.62 o                         
   5   7   7        210.11        210.68        13.04 o                         
   6   7   7        507.94        543.68        26.37 o                         
   1   8   7         58.20         60.25         4.88 o                         
   2   8   7       1070.15       1060.52        26.51 o                         
   3   8   7        304.39        323.81        15.48 o                         
   4   8   7        652.22        679.99        40.36 o                         
   5   8   7         52.46         66.28        10.05 o                         
   6   8   7        355.19        404.77        42.63 o                         
   1   9   7        569.53        575.57        15.62 o                         
   2   9   7        582.48        567.73        15.86 o                         
   3   9   7        881.38        888.77        31.62 o                         
   4   9   7        336.06        370.08        20.70 o                         
   5   9   7         90.41        109.07        22.96 o                         
   1  10   7       1206.68       1204.98        33.11 o                         
   2  10   7         98.88        103.95         6.44 o                         
   3  10   7        635.32        604.16        21.79 o                         
   4  10   7         64.69         81.09        12.95 o                         
   1  11   7       1374.36       1351.72        31.42 o                         
   2  11   7          4.77          5.46         4.29 o                         
   3  11   7        679.10        667.46        23.53 o                         
   1  12   7        568.48        568.59        17.71 o                         
   2  12   7        135.19        141.16         9.88 o                         
   3  12   7        479.29        454.88        22.77 o                         
   1  13   7         59.54         57.99         9.32 o                         
   2  13   7        455.85        504.09        30.04 o                         
   1  14   7        140.09        133.15        22.30 o                         
   0   0   8       6508.54       6854.66       376.71 o                         
   2   0   8        137.80        138.68        10.28 o                         
   4   0   8        139.60        117.10        18.69 o                         
   6   0   8       2062.24       1984.62       358.34 o                         
   0   1   8       3817.43       3985.02       161.48 o                         
   1   1   8        618.26        638.16        20.44 o                         
   2   1   8        291.75        302.83        12.37 o                         
   3   1   8         36.79         27.74         4.40 o                         
   4   1   8        396.44        333.78        22.40 o                         
   5   1   8        374.24        385.34        33.02 o                         
   6   1   8       1454.87       1508.62       139.57 o                         
   0   2   8        664.18        691.92        33.64 o                         
   1   2   8       1245.31       1262.11        35.26 o                         
   2   2   8         59.98         57.64         5.08 o                         
   3   2   8        211.32        195.33         9.80 o                         
   4   2   8        344.35        274.30        20.28 o                         
   5   2   8       1180.67       1299.91        69.01 o                         
   6   2   8        277.59        263.77        16.32 o                         
   0   3   8        104.45        116.42        11.69 o                         
   1   3   8       2157.83       2215.68        57.67 o                         
   2   3   8        520.43        507.29        16.03 o                         
   3   3   8        297.18        301.77        14.09 o                         
   4   3   8        406.02        353.90        19.70 o                         
   5   3   8       2288.19       2279.54        89.86 o                         
   6   3   8        164.96        188.93        23.98 o                         
   0   4   8       1099.66       1088.78        41.31 o                         
   1   4   8       1926.10       1955.93        53.04 o                         
   2   4   8        642.44        630.50        18.80 o                         
   3   4   8        220.03        202.87        10.24 o                         
   4   4   8        229.00        216.52        14.52 o                         
   5   4   8       1269.61       1342.26        51.64 o                         
   0   5   8       2247.81       2290.89        96.61 o                         
   1   5   8        908.55        910.70        30.82 o                         
   2   5   8         75.23         73.49         5.74 o                         
   3   5   8         74.10         80.38         7.54 o                         
   4   5   8         63.10         60.72        11.13 o                         
   5   5   8        844.68        846.02        35.85 o                         
   0   6   8       1407.93       1456.67        70.37 o                         
   1   6   8        381.56        394.58        16.46 o                         
   2   6   8        108.42        109.44         7.59 o                         
   3   6   8         61.70         59.12         7.47 o                         
   4   6   8        446.35        431.40        35.24 o                         
   0   7   8        217.71        200.94        13.65 o                         
   1   7   8         39.60         36.88         5.50 o                         
   2   7   8        519.18        528.93        18.75 o                         
   3   7   8         32.06         28.36         7.59 o                         
   4   7   8       1174.83       1300.20        92.74 o                         
   0   8   8        200.46        212.13        14.43 o                         
   1   8   8         84.13         85.50         6.93 o                         
   2   8   8        856.44        859.36        27.43 o                         
   3   8   8         78.42         67.86         8.30 o                         
   0   9   8         91.14         87.10        10.45 o                         
   1   9   8        457.82        451.24        16.04 o                         
   2   9   8        487.98        478.89        16.66 o                         
   0  10   8        197.95        195.48        16.52 o                         
   1  10   8        683.77        696.59        28.83 o                         
   2  10   8          2.05          1.19         7.07 o                         
   3  10   8         46.74         41.34        14.15 o                         
   0  11   8        105.39         93.62        18.28 o                         
   1  11   8        595.13        617.63        30.52 o                         
   2  11   8         75.81         68.43        16.72 o                         
   3  11   8        119.81        123.78        20.23 o                         
   1  12   8        663.07        658.19        51.31 o                         
   2  12   8        209.68        240.42        27.75 o                         
   2   0   9        943.78        999.13        63.42 o                         
   4   0   9        304.05        285.87        22.46 o                         
   1   1   9        101.88        104.51         6.97 o                         
   2   1   9       1112.80       1132.18        40.09 o                         
   3   1   9        470.82        466.29        28.67 o                         
   4   1   9        238.73        230.75        15.68 o                         
   5   1   9         87.12         64.69        17.30 o                         
   1   2   9        111.92        112.37         7.24 o                         
   2   2   9       1081.24       1103.30        34.04 o                         
   3   2   9       1666.74       1692.52        74.88 o                         
   4   2   9        117.24        105.45         9.50 o                         
   5   2   9        169.06        152.68        24.16 o                         
   1   3   9        370.28        369.67        13.26 o                         
   2   3   9         81.31         90.54         6.66 o                         
   3   3   9       2227.74       2240.21       104.57 o                         
   4   3   9         37.28         23.81         9.30 o                         
   1   4   9        551.40        534.11        17.31 o                         
   2   4   9         38.55         34.53         5.09 o                         
   3   4   9       1316.20       1272.78        71.04 o                         
   1   5   9       1686.78       1692.52        61.82 o                         
   2   5   9        179.28        176.41        10.20 o                         
   3   5   9        537.43        547.86        28.45 o                         
   1   6   9        918.64        924.37        29.02 o                         
   2   6   9       1153.50       1221.64        45.91 o                         
   1   7   9        208.67        189.73         9.90 o                         
   2   7   9       1387.04       1416.90        85.76 o                         
   1   8   9         40.98         49.36        11.15 o                         
   2   8   9        939.11        943.93        64.70 o                         
   1   9   9        404.82        458.25        41.59 o                         
   0   0  10       1331.25       1499.44        96.05 o                         
   2   0  10        392.26        407.78        37.88 o                         
   0   1  10        752.83        846.86        34.90 o                         
   1   1  10        139.74        163.55         9.85 o                         
   2   1  10        493.28        467.08        41.87 o                         
   0   2  10        574.12        642.30        33.88 o                         
   1   2  10        749.57        748.80        24.59 o                         
   2   2  10         83.20         57.91        16.97 o                         
   3   2  10        138.94        106.64        19.95 o                         
   0   3  10        325.76        351.33        22.95 o                         
   1   3  10       1099.74       1140.55        49.50 o                         
   2   3  10         86.59         65.46        16.64 o                         
   3   3  10        277.78        269.45        29.85 o                         
   0   4  10        369.11        383.99        26.92 o                         
   1   4  10        551.19        525.63        24.66 o                         
   2   4  10        380.14        325.58        32.26 o                         
   0   5  10        145.95        149.52        22.07 o                         
   1   5  10        523.79        538.35        31.03 o                         
   1   6  10        168.82        144.76        23.42 o                         
                                                                                
